# Supplementary material for: Discovery of PXR Antagonist MI891 and PXR Degrader MI1013 and Their Roles in Hepatic Gene Regulation
Source: J Med Chem. 2025 Jul 12;68(14):14271–99. doi: 10.1021/acs.jmedchem.4c03134 (PMC12305494; doi:10.1021/acs.jmedchem.4c03134)
Supplement: Supplementary file 2 [file jm4c03134_si_002.csv]

cmpd,SMILES,"PXR inhibition (IC50, µM)",Decrease of basal activity in %,PXR (% activity of Rif 10 µM),"CAR TR-FRET (EC50,µM)","CAR AA (EC50, µM)",CAR3 (% activity of CITCO 1 µM)
1	ClC(C=C1)=CC=C1C2=C(C3=CN(CC4=CC(C(N)=O)=C(Cl)C=C4)N=N3)N5C=CC=CC5=N2	1.10±0.2	(-73.10±3.62)	-	0.61±0.1	1.22±0.3	68±4
2	ClC(C=C1)=CC=C1C2=C(C3=CN(C(C)C4=CC(C(N)=O)=C(Cl)C=C4)N=N3)N5C=CC=CC5=N2	25.41±3.5	-	47.3±13	>5	5.3±0.3	54±7
3	ClC(C=C1)=C(C(N)=O)C=C1CN2N=NC(C3=C(C4=CC=NC=C4)N=C5N3C=CC=C5)=C2	>100	-	7.59±1.99	nb	na	na
4	ClC(C=C1)=C(C(N)=O)C=C1CN2N=NC(C3=C(C4=CC=C(C5CC5)C=C4)N=C6N3C=CC=C6)=C2	5.76±2.6	(-33.50±0.50)	-	nb	>20	11.2±2
5	ClC1=C(C(NC)=O)C=C(CC2=NN=C(C3=C(C4=CC=C(Cl)C=C4)N=C5N3C=CC=C5)O2)C=C1	>100	-	16.00±5.10	0.401	1.02±0.2	91±7
6	ClC1=C(C(NC)=S)C=C(CC2=NN=C(C3=C(C4=CC=C(Cl)C=C4)N=C5N3C=CC=C5)O2)C=C1	>100	-	19.33±18.20	0.162	0.99±0.15	176±9
7	ClC1=C(C(N(C)C)=O)C=C(CC2=NN=C(C3=C(C4=CC=C(Cl)C=C4)N=C5N3C=CC=C5)S2)C=C1	4. 94±0.9	-	8.67±11.60	0.01±0.2	0.50±0.01	168±10
8	ClC(C=C1)=CC=C1C2=C(C3=CN(CC4=CC(C(N)=O)=C(Cl)C=C4)N=N3)N5C=CC=C(F)C5=N2	12.45±6.0	(-31.27±0.10)	-	nb	4.14±0.2	21±4
9	ClC(C=C1)=CC=C1C2=C(C3=CN(CC4=CC(C(N)=O)=C(Cl)C=C4)N=N3)N5C=CC(F)=CC5=N2	3.60±0.4	(-72.03±0.3)	-	0.073±0.02	0.38±0.06	82
10	ClC(C=C1)=CC=C1C2=C(C3=CN(CC4=CC(C(N)=O)=C(Cl)C=C4)N=N3)N5C=C(F)C=CC5=N2	6.46±0.6	(-13.50±5.50)	-	nb	>10	11±3
11	ClC(C=C1)=CC=C1C2=C(C3=CN(CC4=CC(C(N)=O)=C(Cl)C=C4)N=N3)N5C=C(F)C=C(F)C5=N2	3.76±0.4	(-68.84±5.53)	-	nb	>10	3±1
12	ClC(C=C1)=CC=C1C2=C(C3=CN(CC4=CC(C(NC)=O)=C(Cl)C=C4)N=N3)N5C=C(F)C=C(F)C5=N2	8.04±2.3	(-44.47±2.04)	-	nb	na	na
40	ClC(C=C1)=CC=C1C2=C(C3=CN(CC4=CC(C(NC)=O)=C(Cl)C=C4)N=N3)N5C=CC=CC5=N2	6.56±2.5	(-80.30±3.30)	-	1.61±0.1	1.53±0.3	63±4
41	ClC(C=C1)=CC=C1C2=C(C3=CN(CC4=CC(C(N(C)C)=O)=C(Cl)C=C4)N=N3)N5C=CC=CC5=N2	>500	-	7.00±6.48	1.07±0.1	1.09±0.1	91±8
43	ClC(C=C1)=CC=C1C2=C(C3=CN(CC4=CC(C(C)=O)=C(Cl)C=C4)N=N3)N5C=CC=CC5=N2	>50	-	30.0±20	0.001	tox	333±30
SPA70	CC1=C(N=NN1C2=C(C=CC(=C2)OC)OC)S(=O)(=O)C3=CC=C(C=C3)C(C)(C)C	4.11±2.80	(-61.07±3.00)	-
Rifampicin	C[C@H]1/C=C/C=C(\C(=O)NC2=C(C(=C3C(=C2O)C(=C(C4=C3C(=O)[C@](O4)(O/C=C/[C@@H]([C@H]([C@H]([C@@H]([C@@H]([C@@H]([C@H]1O)C)O)C)OC(=O)C)C)OC)C)C)O)O)/C=N/N5CCN(CC5)C)/C	-	-	100
CITCO	C1=CC(=CC=C1C2=C(N3C=CSC3=N2)/C=N/OCC4=CC(=C(C=C4)Cl)Cl)Cl	-	-	-	0.012±0.004	0.69±0.04	100
30	O=C1N(C2CCC(NC2=O)=O)C(C3=CC=CC(NCC#C)=C31)=O
34a	O=S(C1=CC=C(NC(CCOCCOCCN=[N+]=[N-])=O)C=C1)(C2=C(C)N(C3=C(OC)C=CC(OC)=C3)N=N2)=O
34b	O=S(C1=CC=C(NC(CCOCCOCCOCCN=[N+]=[N-])=O)C=C1)(C2=C(C)N(C3=C(OC)C=CC(OC)=C3)N=N2)=O
34C	O=S(C1=CC=C(NC(CCOCCOCCOCCOCCN=[N+]=[N-])=O)C=C1)(C2=C(C)N(C3=C(OC)C=CC(OC)=C3)N=N2)=O
35	O=S(C1=CC=C(NC(CCOCCOCCN2N=NC(CNC3=C(C(N(C4CCC(NC4=O)=O)C5=O)=O)C5=CC=C3)=C2)=O)C=C1)(C6=C(C)N(C7=C(OC)C=CC(OC)=C7)N=N6)=O
36	O=S(C1=CC=C(NC(CCOCCOCCOCCN2N=NC(CNC3=C(C(N(C4CCC(NC4=O)=O)C5=O)=O)C5=CC=C3)=C2)=O)C=C1)(C6=C(C)N(C7=C(OC)C=CC(OC)=C7)N=N6)=O
37	O=S(C1=CC=C(NC(CCOCCOCCOCCOCCN2N=NC(CNC3=C(C(N(C4CCC(NC4=O)=O)C5=O)=O)C5=CC=C3)=C2)=O)C=C1)(C6=C(C)N(C7=C(OC)C=CC(OC)=C7)N=N6)=O
S14	O=C1N(C2CCC(N(C)C2=O)=O)C(C3=CC=CC(NCC#C)=C31)=O
S15	O=S(C1=CC=C(NC(CCOCCOCCOCCN2N=NC(CNC3=C(C(N(C4CCC(N(C)C4=O)=O)C5=O)=O)C5=CC=C3)=C2)=O)C=C1)(C6=C(C)N(C7=C(OC)C=CC(OC)=C7)N=N6)=O
