# Supplementary material for: Discovery of PXR Antagonist MI891 and PXR Degrader MI1013 and Their Roles in Hepatic Gene Regulation
Source: J Med Chem. 2025 Jul 12;68(14):14271–99. doi: 10.1021/acs.jmedchem.4c03134 (PMC12305494; doi:10.1021/acs.jmedchem.4c03134)
Supplement: Supplementary file 3 [file jm4c03134_si_003.pdb]

CRYST1   77.189   83.252  105.879  90.00  90.00  90.00 P 21 21 21    8
HETATM    1  C   ACE A 141     -41.870  24.029 -59.680  1.00  0.00           C  
HETATM    2  O   ACE A 141     -42.007  25.251 -59.641  1.00  0.00           O  
HETATM    3  CH3 ACE A 141     -42.579  23.219 -60.760  1.00  0.00           C  
HETATM    4 1H   ACE A 141     -43.596  23.586 -60.903  1.00  0.00           H  
HETATM    5 2H   ACE A 141     -42.045  23.308 -61.706  1.00  0.00           H  
HETATM    6 3H   ACE A 141     -42.635  22.162 -60.493  1.00  0.00           H  
ATOM      7  N   GLY A 142     -41.117  23.338 -58.809  1.00 98.59           N  
ATOM      8  CA  GLY A 142     -40.389  23.934 -57.688  1.00 76.02           C  
ATOM      9  C   GLY A 142     -41.320  24.207 -56.495  1.00 86.48           C  
ATOM     10  O   GLY A 142     -42.518  23.919 -56.527  1.00 72.48           O  
ATOM     11  HA2 GLY A 142     -39.597  23.253 -57.380  1.00 76.02           H  
ATOM     12  HA3 GLY A 142     -39.906  24.862 -57.997  1.00 76.02           H  
ATOM     13  H2  GLY A 142     -41.064  22.334 -58.895  1.00 98.59           H  
ATOM     14  N   LEU A 143     -40.736  24.775 -55.431  1.00 87.96           N  
ATOM     15  CA  LEU A 143     -41.453  25.261 -54.252  1.00 68.38           C  
ATOM     16  C   LEU A 143     -42.118  26.616 -54.554  1.00 76.54           C  
ATOM     17  O   LEU A 143     -41.548  27.423 -55.291  1.00 76.29           O  
ATOM     18  CB  LEU A 143     -40.445  25.419 -53.090  1.00 77.04           C  
ATOM     19  CG  LEU A 143     -39.843  24.097 -52.563  1.00 67.15           C  
ATOM     20  CD1 LEU A 143     -38.629  24.361 -51.650  1.00 63.61           C  
ATOM     21  CD2 LEU A 143     -40.908  23.217 -51.881  1.00 57.97           C  
ATOM     22  H   LEU A 143     -39.746  24.973 -55.456  1.00 87.96           H  
ATOM     23  HA  LEU A 143     -42.227  24.543 -53.973  1.00 68.38           H  
ATOM     24  HB2 LEU A 143     -39.634  26.064 -53.432  1.00 77.04           H  
ATOM     25  HB3 LEU A 143     -40.916  25.942 -52.256  1.00 77.04           H  
ATOM     26  HG  LEU A 143     -39.461  23.536 -53.417  1.00 67.15           H  
ATOM     27 HD11 LEU A 143     -38.726  23.885 -50.676  1.00 63.61           H  
ATOM     28 HD12 LEU A 143     -37.713  23.978 -52.102  1.00 63.61           H  
ATOM     29 HD13 LEU A 143     -38.476  25.424 -51.464  1.00 63.61           H  
ATOM     30 HD21 LEU A 143     -41.128  22.361 -52.515  1.00 57.97           H  
ATOM     31 HD22 LEU A 143     -40.599  22.828 -50.911  1.00 57.97           H  
ATOM     32 HD23 LEU A 143     -41.845  23.750 -51.724  1.00 57.97           H  
ATOM     33  N   THR A 144     -43.279  26.869 -53.928  1.00 73.94           N  
ATOM     34  CA  THR A 144     -43.925  28.188 -53.899  1.00 70.49           C  
ATOM     35  C   THR A 144     -43.121  29.177 -53.023  1.00 79.29           C  
ATOM     36  O   THR A 144     -42.259  28.751 -52.252  1.00 77.12           O  
ATOM     37  CB  THR A 144     -45.379  28.106 -53.352  1.00 72.85           C  
ATOM     38  CG2 THR A 144     -46.250  27.063 -54.069  1.00 68.90           C  
ATOM     39  OG1 THR A 144     -45.435  27.882 -51.958  1.00 63.90           O  
ATOM     40  H   THR A 144     -43.694  26.156 -53.342  1.00 73.94           H  
ATOM     41  HA  THR A 144     -43.958  28.581 -54.918  1.00 70.49           H  
ATOM     42  HB  THR A 144     -45.851  29.076 -53.518  1.00 72.85           H  
ATOM     43  HG1 THR A 144     -45.248  26.953 -51.795  1.00 63.90           H  
ATOM     44 HG21 THR A 144     -47.276  27.092 -53.701  1.00 68.90           H  
ATOM     45 HG22 THR A 144     -46.281  27.254 -55.142  1.00 68.90           H  
ATOM     46 HG23 THR A 144     -45.877  26.049 -53.924  1.00 68.90           H  
ATOM     47  N   GLU A 145     -43.396  30.486 -53.161  1.00 78.85           N  
ATOM     48  CA  GLU A 145     -42.692  31.534 -52.411  1.00 79.87           C  
ATOM     49  C   GLU A 145     -42.948  31.465 -50.892  1.00 73.07           C  
ATOM     50  O   GLU A 145     -42.035  31.745 -50.118  1.00 71.40           O  
ATOM     51  CB  GLU A 145     -43.031  32.918 -53.010  1.00 81.27           C  
ATOM     52  CG  GLU A 145     -42.190  34.095 -52.458  1.00 79.91           C  
ATOM     53  CD  GLU A 145     -40.686  33.968 -52.761  1.00105.09           C  
ATOM     54  OE1 GLU A 145     -40.341  33.949 -53.964  1.00107.22           O  
ATOM     55  OE2 GLU A 145     -39.902  33.885 -51.788  1.00109.51           O1-
ATOM     56  H   GLU A 145     -44.132  30.792 -53.781  1.00 78.85           H  
ATOM     57  HA  GLU A 145     -41.626  31.356 -52.557  1.00 79.87           H  
ATOM     58  HB2 GLU A 145     -42.927  32.881 -54.095  1.00 81.27           H  
ATOM     59  HB3 GLU A 145     -44.086  33.133 -52.832  1.00 81.27           H  
ATOM     60  HG2 GLU A 145     -42.543  35.024 -52.906  1.00 79.91           H  
ATOM     61  HG3 GLU A 145     -42.353  34.210 -51.386  1.00 79.91           H  
ATOM     62  N   GLU A 146     -44.157  31.029 -50.503  1.00 63.78           N  
ATOM     63  CA  GLU A 146     -44.572  30.780 -49.124  1.00 69.62           C  
ATOM     64  C   GLU A 146     -43.859  29.565 -48.504  1.00 64.81           C  
ATOM     65  O   GLU A 146     -43.501  29.628 -47.330  1.00 60.51           O  
ATOM     66  CB  GLU A 146     -46.109  30.618 -49.047  1.00  0.00           C  
ATOM     67  CG  GLU A 146     -46.925  31.862 -49.488  1.00  0.00           C  
ATOM     68  CD  GLU A 146     -47.066  32.116 -51.002  1.00  0.00           C  
ATOM     69  OE1 GLU A 146     -46.941  31.155 -51.795  1.00  0.00           O  
ATOM     70  OE2 GLU A 146     -47.298  33.294 -51.350  1.00  0.00           O1-
ATOM     71  H   GLU A 146     -44.861  30.837 -51.205  1.00 63.78           H  
ATOM     72  HA  GLU A 146     -44.297  31.656 -48.533  1.00 69.62           H  
ATOM     73  HB2 GLU A 146     -46.422  29.738 -49.612  1.00  0.00           H  
ATOM     74  HB3 GLU A 146     -46.381  30.394 -48.014  1.00  0.00           H  
ATOM     75  HG2 GLU A 146     -47.937  31.765 -49.095  1.00  0.00           H  
ATOM     76  HG3 GLU A 146     -46.507  32.749 -49.008  1.00  0.00           H  
ATOM     77  N   GLN A 147     -43.631  28.508 -49.305  1.00 66.41           N  
ATOM     78  CA  GLN A 147     -42.864  27.316 -48.925  1.00 61.74           C  
ATOM     79  C   GLN A 147     -41.358  27.590 -48.768  1.00 64.89           C  
ATOM     80  O   GLN A 147     -40.750  27.054 -47.843  1.00 56.89           O  
ATOM     81  CB  GLN A 147     -43.110  26.189 -49.947  1.00 55.42           C  
ATOM     82  CG  GLN A 147     -44.513  25.560 -49.838  1.00 52.83           C  
ATOM     83  CD  GLN A 147     -44.776  24.521 -50.929  1.00 65.17           C  
ATOM     84  NE2 GLN A 147     -45.481  23.444 -50.585  1.00 56.29           N  
ATOM     85  OE1 GLN A 147     -44.374  24.698 -52.077  1.00 71.47           O  
ATOM     86  H   GLN A 147     -43.967  28.535 -50.259  1.00 66.41           H  
ATOM     87  HA  GLN A 147     -43.231  26.977 -47.954  1.00 61.74           H  
ATOM     88  HB2 GLN A 147     -42.951  26.578 -50.952  1.00 55.42           H  
ATOM     89  HB3 GLN A 147     -42.368  25.400 -49.816  1.00 55.42           H  
ATOM     90  HG2 GLN A 147     -44.627  25.094 -48.863  1.00 52.83           H  
ATOM     91  HG3 GLN A 147     -45.287  26.323 -49.892  1.00 52.83           H  
ATOM     92 HE21 GLN A 147     -45.810  23.328 -49.638  1.00 56.29           H  
ATOM     93 HE22 GLN A 147     -45.673  22.726 -51.271  1.00 56.29           H  
ATOM     94  N   ARG A 148     -40.793  28.435 -49.648  1.00 63.11           N  
ATOM     95  CA  ARG A 148     -39.402  28.891 -49.584  1.00 60.82           C  
ATOM     96  C   ARG A 148     -39.155  29.847 -48.409  1.00 47.77           C  
ATOM     97  O   ARG A 148     -38.109  29.728 -47.776  1.00 53.75           O  
ATOM     98  CB  ARG A 148     -38.991  29.552 -50.915  1.00 59.06           C  
ATOM     99  CG  ARG A 148     -38.797  28.533 -52.050  1.00 72.80           C  
ATOM    100  CD  ARG A 148     -38.460  29.160 -53.415  1.00 76.74           C  
ATOM    101  NE  ARG A 148     -39.634  29.773 -54.058  1.00 91.16           N  
ATOM    102  CZ  ARG A 148     -39.655  30.563 -55.148  1.00101.12           C  
ATOM    103  NH1 ARG A 148     -38.534  30.952 -55.773  1.00104.29           N  
ATOM    104  NH2 ARG A 148     -40.837  30.972 -55.625  1.00 95.01           N1+
ATOM    105  H   ARG A 148     -41.358  28.823 -50.393  1.00 63.11           H  
ATOM    106  HA  ARG A 148     -38.762  28.020 -49.424  1.00 60.82           H  
ATOM    107  HB2 ARG A 148     -39.718  30.317 -51.193  1.00 59.06           H  
ATOM    108  HB3 ARG A 148     -38.042  30.074 -50.782  1.00 59.06           H  
ATOM    109  HG2 ARG A 148     -38.058  27.774 -51.793  1.00 72.80           H  
ATOM    110  HG3 ARG A 148     -39.741  27.999 -52.143  1.00 72.80           H  
ATOM    111  HD2 ARG A 148     -37.774  29.989 -53.236  1.00 76.74           H  
ATOM    112  HD3 ARG A 148     -37.938  28.460 -54.068  1.00 76.74           H  
ATOM    113  HE  ARG A 148     -40.522  29.521 -53.646  1.00 91.16           H  
ATOM    114 HH11 ARG A 148     -37.635  30.658 -55.422  1.00104.29           H  
ATOM    115 HH12 ARG A 148     -38.579  31.563 -56.575  1.00104.29           H  
ATOM    116 HH21 ARG A 148     -41.693  30.695 -55.169  1.00 95.01           H  
ATOM    117 HH22 ARG A 148     -40.880  31.599 -56.415  1.00 95.01           H  
ATOM    118  N   MET A 149     -40.115  30.742 -48.115  1.00 53.93           N  
ATOM    119  CA  MET A 149     -40.087  31.634 -46.954  1.00 64.03           C  
ATOM    120  C   MET A 149     -40.203  30.861 -45.628  1.00 57.95           C  
ATOM    121  O   MET A 149     -39.507  31.208 -44.678  1.00 51.46           O  
ATOM    122  CB  MET A 149     -41.185  32.709 -47.107  1.00 50.50           C  
ATOM    123  CG  MET A 149     -41.299  33.753 -45.975  1.00 67.81           C  
ATOM    124  SD  MET A 149     -40.017  35.043 -45.927  1.00 89.21           S  
ATOM    125  CE  MET A 149     -38.758  34.304 -44.851  1.00 61.10           C  
ATOM    126  H   MET A 149     -40.936  30.805 -48.703  1.00 53.93           H  
ATOM    127  HA  MET A 149     -39.120  32.138 -46.962  1.00 64.03           H  
ATOM    128  HB2 MET A 149     -41.023  33.243 -48.044  1.00 50.50           H  
ATOM    129  HB3 MET A 149     -42.153  32.218 -47.215  1.00 50.50           H  
ATOM    130  HG2 MET A 149     -42.245  34.279 -46.108  1.00 67.81           H  
ATOM    131  HG3 MET A 149     -41.374  33.281 -44.996  1.00 67.81           H  
ATOM    132  HE1 MET A 149     -37.997  35.045 -44.608  1.00 61.10           H  
ATOM    133  HE2 MET A 149     -39.205  33.953 -43.921  1.00 61.10           H  
ATOM    134  HE3 MET A 149     -38.264  33.469 -45.343  1.00 61.10           H  
ATOM    135  N   MET A 150     -41.038  29.806 -45.606  1.00 58.85           N  
ATOM    136  CA  MET A 150     -41.213  28.899 -44.472  1.00 50.18           C  
ATOM    137  C   MET A 150     -39.928  28.123 -44.134  1.00 49.42           C  
ATOM    138  O   MET A 150     -39.541  28.108 -42.968  1.00 39.80           O  
ATOM    139  CB  MET A 150     -42.429  27.985 -44.733  1.00 56.83           C  
ATOM    140  CG  MET A 150     -42.738  26.966 -43.623  1.00 57.87           C  
ATOM    141  SD  MET A 150     -44.235  25.979 -43.898  1.00 71.97           S  
ATOM    142  CE  MET A 150     -45.514  27.235 -43.641  1.00 58.96           C  
ATOM    143  H   MET A 150     -41.595  29.600 -46.424  1.00 58.85           H  
ATOM    144  HA  MET A 150     -41.452  29.517 -43.603  1.00 50.18           H  
ATOM    145  HB2 MET A 150     -43.304  28.617 -44.882  1.00 56.83           H  
ATOM    146  HB3 MET A 150     -42.288  27.444 -45.669  1.00 56.83           H  
ATOM    147  HG2 MET A 150     -41.912  26.262 -43.521  1.00 57.87           H  
ATOM    148  HG3 MET A 150     -42.832  27.479 -42.666  1.00 57.87           H  
ATOM    149  HE1 MET A 150     -46.501  26.781 -43.687  1.00 58.96           H  
ATOM    150  HE2 MET A 150     -45.398  27.696 -42.661  1.00 58.96           H  
ATOM    151  HE3 MET A 150     -45.460  28.011 -44.404  1.00 58.96           H  
ATOM    152  N   ILE A 151     -39.264  27.542 -45.151  1.00 41.80           N  
ATOM    153  CA  ILE A 151     -37.980  26.847 -44.997  1.00 49.17           C  
ATOM    154  C   ILE A 151     -36.834  27.802 -44.609  1.00 49.86           C  
ATOM    155  O   ILE A 151     -36.028  27.435 -43.759  1.00 42.95           O  
ATOM    156  CB  ILE A 151     -37.584  26.038 -46.272  1.00 42.33           C  
ATOM    157  CG1 ILE A 151     -38.572  24.870 -46.481  1.00 42.09           C  
ATOM    158  CG2 ILE A 151     -36.134  25.490 -46.278  1.00 36.45           C  
ATOM    159  CD1 ILE A 151     -38.465  24.188 -47.854  1.00 48.21           C  
ATOM    160  H   ILE A 151     -39.642  27.588 -46.088  1.00 41.80           H  
ATOM    161  HA  ILE A 151     -38.096  26.136 -44.176  1.00 49.17           H  
ATOM    162  HB  ILE A 151     -37.686  26.708 -47.128  1.00 42.33           H  
ATOM    163 HG12 ILE A 151     -38.426  24.129 -45.695  1.00 42.09           H  
ATOM    164 HG13 ILE A 151     -39.591  25.227 -46.356  1.00 42.09           H  
ATOM    165 HG21 ILE A 151     -35.939  24.877 -47.157  1.00 36.45           H  
ATOM    166 HG22 ILE A 151     -35.387  26.284 -46.297  1.00 36.45           H  
ATOM    167 HG23 ILE A 151     -35.943  24.871 -45.402  1.00 36.45           H  
ATOM    168 HD11 ILE A 151     -39.449  24.032 -48.295  1.00 48.21           H  
ATOM    169 HD12 ILE A 151     -37.885  24.781 -48.562  1.00 48.21           H  
ATOM    170 HD13 ILE A 151     -37.988  23.213 -47.762  1.00 48.21           H  
ATOM    171  N   ARG A 152     -36.798  29.007 -45.205  1.00 51.87           N  
ATOM    172  CA  ARG A 152     -35.791  30.034 -44.927  1.00 45.44           C  
ATOM    173  C   ARG A 152     -35.903  30.629 -43.508  1.00 46.01           C  
ATOM    174  O   ARG A 152     -34.871  30.926 -42.909  1.00 47.25           O  
ATOM    175  CB  ARG A 152     -35.827  31.100 -46.044  1.00 55.29           C  
ATOM    176  CG  ARG A 152     -34.702  32.149 -45.961  1.00 67.83           C  
ATOM    177  CD  ARG A 152     -34.520  32.995 -47.238  1.00 85.41           C  
ATOM    178  NE  ARG A 152     -35.595  33.986 -47.459  1.00 96.39           N  
ATOM    179  CZ  ARG A 152     -36.640  33.941 -48.311  1.00 93.08           C  
ATOM    180  NH1 ARG A 152     -36.920  32.873 -49.073  1.00 83.20           N  
ATOM    181  NH2 ARG A 152     -37.435  35.013 -48.408  1.00 84.81           N1+
ATOM    182  H   ARG A 152     -37.492  29.240 -45.903  1.00 51.87           H  
ATOM    183  HA  ARG A 152     -34.818  29.541 -44.985  1.00 45.44           H  
ATOM    184  HB2 ARG A 152     -35.744  30.588 -47.003  1.00 55.29           H  
ATOM    185  HB3 ARG A 152     -36.796  31.601 -46.048  1.00 55.29           H  
ATOM    186  HG2 ARG A 152     -34.937  32.817 -45.131  1.00 67.83           H  
ATOM    187  HG3 ARG A 152     -33.750  31.687 -45.697  1.00 67.83           H  
ATOM    188  HD2 ARG A 152     -33.543  33.480 -47.238  1.00 85.41           H  
ATOM    189  HD3 ARG A 152     -34.499  32.326 -48.097  1.00 85.41           H  
ATOM    190  HE  ARG A 152     -35.507  34.818 -46.892  1.00 96.39           H  
ATOM    191 HH11 ARG A 152     -36.352  32.042 -49.005  1.00 83.20           H  
ATOM    192 HH12 ARG A 152     -37.707  32.888 -49.708  1.00 83.20           H  
ATOM    193 HH21 ARG A 152     -37.263  35.835 -47.848  1.00 84.81           H  
ATOM    194 HH22 ARG A 152     -38.223  35.006 -49.041  1.00 84.81           H  
ATOM    195  N   GLU A 153     -37.137  30.730 -42.983  1.00 38.23           N  
ATOM    196  CA  GLU A 153     -37.439  31.105 -41.600  1.00 39.15           C  
ATOM    197  C   GLU A 153     -36.996  30.033 -40.588  1.00 52.28           C  
ATOM    198  O   GLU A 153     -36.423  30.385 -39.558  1.00 48.88           O  
ATOM    199  CB  GLU A 153     -38.942  31.440 -41.483  1.00 33.45           C  
ATOM    200  CG  GLU A 153     -39.428  31.780 -40.054  1.00 57.35           C  
ATOM    201  CD  GLU A 153     -40.907  32.181 -39.939  1.00 79.29           C  
ATOM    202  OE1 GLU A 153     -41.664  32.049 -40.927  1.00 80.34           O  
ATOM    203  OE2 GLU A 153     -41.269  32.617 -38.826  1.00 73.95           O1-
ATOM    204  H   GLU A 153     -37.937  30.491 -43.554  1.00 38.23           H  
ATOM    205  HA  GLU A 153     -36.879  32.015 -41.375  1.00 39.15           H  
ATOM    206  HB2 GLU A 153     -39.154  32.289 -42.134  1.00 33.45           H  
ATOM    207  HB3 GLU A 153     -39.527  30.608 -41.876  1.00 33.45           H  
ATOM    208  HG2 GLU A 153     -39.284  30.926 -39.391  1.00 57.35           H  
ATOM    209  HG3 GLU A 153     -38.817  32.590 -39.651  1.00 57.35           H  
ATOM    210  N   LEU A 154     -37.253  28.753 -40.910  1.00 51.20           N  
ATOM    211  CA  LEU A 154     -36.848  27.599 -40.106  1.00 47.70           C  
ATOM    212  C   LEU A 154     -35.320  27.429 -40.058  1.00 41.58           C  
ATOM    213  O   LEU A 154     -34.785  27.230 -38.971  1.00 32.35           O  
ATOM    214  CB  LEU A 154     -37.527  26.321 -40.642  1.00 41.24           C  
ATOM    215  CG  LEU A 154     -39.040  26.218 -40.358  1.00 35.45           C  
ATOM    216  CD1 LEU A 154     -39.657  25.047 -41.154  1.00 41.00           C  
ATOM    217  CD2 LEU A 154     -39.351  26.143 -38.851  1.00 42.20           C  
ATOM    218  H   LEU A 154     -37.752  28.547 -41.766  1.00 51.20           H  
ATOM    219  HA  LEU A 154     -37.181  27.773 -39.082  1.00 47.70           H  
ATOM    220  HB2 LEU A 154     -37.349  26.250 -41.715  1.00 41.24           H  
ATOM    221  HB3 LEU A 154     -37.049  25.446 -40.209  1.00 41.24           H  
ATOM    222  HG  LEU A 154     -39.519  27.127 -40.714  1.00 35.45           H  
ATOM    223 HD11 LEU A 154     -40.172  24.326 -40.523  1.00 41.00           H  
ATOM    224 HD12 LEU A 154     -40.382  25.416 -41.878  1.00 41.00           H  
ATOM    225 HD13 LEU A 154     -38.905  24.489 -41.713  1.00 41.00           H  
ATOM    226 HD21 LEU A 154     -40.165  25.458 -38.619  1.00 42.20           H  
ATOM    227 HD22 LEU A 154     -38.484  25.832 -38.268  1.00 42.20           H  
ATOM    228 HD23 LEU A 154     -39.657  27.122 -38.482  1.00 42.20           H  
ATOM    229  N   MET A 155     -34.642  27.552 -41.212  1.00 38.35           N  
ATOM    230  CA  MET A 155     -33.180  27.515 -41.332  1.00 40.78           C  
ATOM    231  C   MET A 155     -32.475  28.668 -40.595  1.00 44.87           C  
ATOM    232  O   MET A 155     -31.411  28.441 -40.021  1.00 33.41           O  
ATOM    233  CB  MET A 155     -32.785  27.497 -42.824  1.00 38.40           C  
ATOM    234  CG  MET A 155     -33.003  26.138 -43.512  1.00 42.05           C  
ATOM    235  SD  MET A 155     -31.944  24.786 -42.927  1.00 44.98           S  
ATOM    236  CE  MET A 155     -30.322  25.366 -43.493  1.00 60.64           C  
ATOM    237  H   MET A 155     -35.154  27.698 -42.073  1.00 38.35           H  
ATOM    238  HA  MET A 155     -32.833  26.593 -40.863  1.00 40.78           H  
ATOM    239  HB2 MET A 155     -33.340  28.267 -43.361  1.00 38.40           H  
ATOM    240  HB3 MET A 155     -31.737  27.777 -42.935  1.00 38.40           H  
ATOM    241  HG2 MET A 155     -34.036  25.815 -43.389  1.00 42.05           H  
ATOM    242  HG3 MET A 155     -32.847  26.248 -44.586  1.00 42.05           H  
ATOM    243  HE1 MET A 155     -29.565  24.602 -43.325  1.00 60.64           H  
ATOM    244  HE2 MET A 155     -30.347  25.596 -44.558  1.00 60.64           H  
ATOM    245  HE3 MET A 155     -30.020  26.261 -42.949  1.00 60.64           H  
ATOM    246  N   ASP A 156     -33.098  29.860 -40.586  1.00 46.57           N  
ATOM    247  CA  ASP A 156     -32.666  31.028 -39.816  1.00 39.96           C  
ATOM    248  C   ASP A 156     -32.802  30.791 -38.297  1.00 37.10           C  
ATOM    249  O   ASP A 156     -31.873  31.109 -37.554  1.00 43.88           O  
ATOM    250  CB  ASP A 156     -33.393  32.307 -40.305  1.00 53.73           C  
ATOM    251  CG  ASP A 156     -33.057  33.598 -39.545  1.00 65.81           C  
ATOM    252  OD1 ASP A 156     -31.901  34.056 -39.676  1.00 61.97           O  
ATOM    253  OD2 ASP A 156     -33.924  34.052 -38.766  1.00 63.67           O1-
ATOM    254  H   ASP A 156     -33.961  29.970 -41.101  1.00 46.57           H  
ATOM    255  HA  ASP A 156     -31.602  31.165 -40.022  1.00 39.96           H  
ATOM    256  HB2 ASP A 156     -33.146  32.467 -41.356  1.00 53.73           H  
ATOM    257  HB3 ASP A 156     -34.472  32.144 -40.300  1.00 53.73           H  
ATOM    258  N   ALA A 157     -33.930  30.187 -37.881  1.00 37.55           N  
ATOM    259  CA  ALA A 157     -34.209  29.784 -36.502  1.00 34.80           C  
ATOM    260  C   ALA A 157     -33.234  28.721 -35.973  1.00 36.46           C  
ATOM    261  O   ALA A 157     -32.791  28.838 -34.833  1.00 31.71           O  
ATOM    262  CB  ALA A 157     -35.662  29.294 -36.390  1.00 36.40           C  
ATOM    263  H   ALA A 157     -34.654  29.978 -38.556  1.00 37.55           H  
ATOM    264  HA  ALA A 157     -34.096  30.675 -35.883  1.00 34.80           H  
ATOM    265  HB1 ALA A 157     -35.916  29.050 -35.358  1.00 36.40           H  
ATOM    266  HB2 ALA A 157     -36.362  30.056 -36.733  1.00 36.40           H  
ATOM    267  HB3 ALA A 157     -35.842  28.399 -36.982  1.00 36.40           H  
ATOM    268  N   GLN A 158     -32.899  27.728 -36.815  1.00 34.33           N  
ATOM    269  CA  GLN A 158     -31.939  26.660 -36.535  1.00 39.94           C  
ATOM    270  C   GLN A 158     -30.517  27.207 -36.336  1.00 35.20           C  
ATOM    271  O   GLN A 158     -29.877  26.855 -35.349  1.00 38.37           O  
ATOM    272  CB  GLN A 158     -32.000  25.625 -37.683  1.00 31.84           C  
ATOM    273  CG  GLN A 158     -31.150  24.343 -37.521  1.00 35.83           C  
ATOM    274  CD  GLN A 158     -31.783  23.288 -36.608  1.00 35.30           C  
ATOM    275  NE2 GLN A 158     -31.452  22.016 -36.834  1.00 31.11           N  
ATOM    276  OE1 GLN A 158     -32.553  23.607 -35.705  1.00 34.60           O  
ATOM    277  H   GLN A 158     -33.332  27.701 -37.729  1.00 34.33           H  
ATOM    278  HA  GLN A 158     -32.250  26.182 -35.605  1.00 39.94           H  
ATOM    279  HB2 GLN A 158     -33.037  25.337 -37.838  1.00 31.84           H  
ATOM    280  HB3 GLN A 158     -31.703  26.114 -38.612  1.00 31.84           H  
ATOM    281  HG2 GLN A 158     -31.031  23.892 -38.508  1.00 35.83           H  
ATOM    282  HG3 GLN A 158     -30.142  24.569 -37.172  1.00 35.83           H  
ATOM    283 HE21 GLN A 158     -30.813  21.777 -37.580  1.00 31.11           H  
ATOM    284 HE22 GLN A 158     -31.864  21.275 -36.283  1.00 31.11           H  
ATOM    285  N   MET A 159     -30.074  28.083 -37.253  1.00 46.93           N  
ATOM    286  CA  MET A 159     -28.765  28.740 -37.240  1.00 45.84           C  
ATOM    287  C   MET A 159     -28.515  29.592 -35.980  1.00 42.24           C  
ATOM    288  O   MET A 159     -27.411  29.550 -35.437  1.00 41.73           O  
ATOM    289  CB  MET A 159     -28.607  29.529 -38.563  1.00 36.93           C  
ATOM    290  CG  MET A 159     -27.348  30.411 -38.709  1.00 48.67           C  
ATOM    291  SD  MET A 159     -27.412  32.090 -38.008  1.00 49.66           S  
ATOM    292  CE  MET A 159     -28.657  32.864 -39.073  1.00 48.92           C  
ATOM    293  H   MET A 159     -30.672  28.319 -38.035  1.00 46.93           H  
ATOM    294  HA  MET A 159     -28.012  27.949 -37.240  1.00 45.84           H  
ATOM    295  HB2 MET A 159     -28.626  28.822 -39.393  1.00 36.93           H  
ATOM    296  HB3 MET A 159     -29.490  30.151 -38.705  1.00 36.93           H  
ATOM    297  HG2 MET A 159     -26.490  29.895 -38.277  1.00 48.67           H  
ATOM    298  HG3 MET A 159     -27.120  30.523 -39.769  1.00 48.67           H  
ATOM    299  HE1 MET A 159     -28.752  33.923 -38.831  1.00 48.92           H  
ATOM    300  HE2 MET A 159     -28.376  32.774 -40.122  1.00 48.92           H  
ATOM    301  HE3 MET A 159     -29.631  32.400 -38.931  1.00 48.92           H  
ATOM    302  N   LYS A 160     -29.545  30.333 -35.542  1.00 46.49           N  
ATOM    303  CA  LYS A 160     -29.491  31.240 -34.396  1.00 48.28           C  
ATOM    304  C   LYS A 160     -29.490  30.556 -33.018  1.00 46.95           C  
ATOM    305  O   LYS A 160     -29.030  31.186 -32.066  1.00 37.59           O  
ATOM    306  CB  LYS A 160     -30.672  32.228 -34.498  1.00 37.29           C  
ATOM    307  CG  LYS A 160     -30.433  33.350 -35.518  1.00 48.06           C  
ATOM    308  CD  LYS A 160     -31.669  34.237 -35.716  1.00 56.72           C  
ATOM    309  CE  LYS A 160     -31.348  35.506 -36.520  1.00 71.83           C  
ATOM    310  NZ  LYS A 160     -32.566  36.264 -36.854  1.00 74.34           N1+
ATOM    311  H   LYS A 160     -30.415  30.321 -36.057  1.00 46.49           H  
ATOM    312  HA  LYS A 160     -28.561  31.809 -34.468  1.00 48.28           H  
ATOM    313  HB2 LYS A 160     -31.592  31.687 -34.730  1.00 37.29           H  
ATOM    314  HB3 LYS A 160     -30.844  32.707 -33.532  1.00 37.29           H  
ATOM    315  HG2 LYS A 160     -29.592  33.960 -35.184  1.00 48.06           H  
ATOM    316  HG3 LYS A 160     -30.137  32.927 -36.478  1.00 48.06           H  
ATOM    317  HD2 LYS A 160     -32.436  33.654 -36.228  1.00 56.72           H  
ATOM    318  HD3 LYS A 160     -32.087  34.508 -34.745  1.00 56.72           H  
ATOM    319  HE2 LYS A 160     -30.673  36.149 -35.956  1.00 71.83           H  
ATOM    320  HE3 LYS A 160     -30.837  35.247 -37.447  1.00 71.83           H  
ATOM    321  HZ1 LYS A 160     -33.058  36.518 -36.010  1.00 74.34           H  
ATOM    322  HZ2 LYS A 160     -32.318  37.094 -37.372  1.00 74.34           H  
ATOM    323  HZ3 LYS A 160     -33.160  35.678 -37.431  1.00 74.34           H  
ATOM    324  N   THR A 161     -30.049  29.337 -32.914  1.00 38.87           N  
ATOM    325  CA  THR A 161     -30.431  28.745 -31.625  1.00 38.68           C  
ATOM    326  C   THR A 161     -29.899  27.314 -31.397  1.00 37.05           C  
ATOM    327  O   THR A 161     -29.957  26.860 -30.252  1.00 43.12           O  
ATOM    328  CB  THR A 161     -31.976  28.741 -31.456  1.00 34.25           C  
ATOM    329  CG2 THR A 161     -32.628  30.111 -31.719  1.00 36.54           C  
ATOM    330  OG1 THR A 161     -32.600  27.770 -32.271  1.00 36.34           O  
ATOM    331  H   THR A 161     -30.397  28.877 -33.743  1.00 38.87           H  
ATOM    332  HA  THR A 161     -30.020  29.333 -30.803  1.00 38.68           H  
ATOM    333  HB  THR A 161     -32.207  28.471 -30.424  1.00 34.25           H  
ATOM    334  HG1 THR A 161     -32.653  28.124 -33.167  1.00 36.34           H  
ATOM    335 HG21 THR A 161     -33.704  30.074 -31.574  1.00 36.54           H  
ATOM    336 HG22 THR A 161     -32.228  30.870 -31.047  1.00 36.54           H  
ATOM    337 HG23 THR A 161     -32.467  30.457 -32.739  1.00 36.54           H  
ATOM    338  N   PHE A 162     -29.372  26.642 -32.438  1.00 38.66           N  
ATOM    339  CA  PHE A 162     -28.663  25.368 -32.306  1.00 31.84           C  
ATOM    340  C   PHE A 162     -27.159  25.630 -32.399  1.00 33.63           C  
ATOM    341  O   PHE A 162     -26.653  25.897 -33.491  1.00 36.83           O  
ATOM    342  CB  PHE A 162     -29.130  24.353 -33.375  1.00 31.37           C  
ATOM    343  CG  PHE A 162     -28.486  22.972 -33.357  1.00 34.90           C  
ATOM    344  CD1 PHE A 162     -28.007  22.376 -32.167  1.00 38.08           C  
ATOM    345  CD2 PHE A 162     -28.517  22.196 -34.534  1.00 40.38           C  
ATOM    346  CE1 PHE A 162     -27.464  21.099 -32.195  1.00 35.95           C  
ATOM    347  CE2 PHE A 162     -27.995  20.911 -34.537  1.00 37.71           C  
ATOM    348  CZ  PHE A 162     -27.445  20.375 -33.379  1.00 30.59           C  
ATOM    349  H   PHE A 162     -29.361  27.060 -33.359  1.00 38.66           H  
ATOM    350  HA  PHE A 162     -28.882  24.929 -31.333  1.00 31.84           H  
ATOM    351  HB2 PHE A 162     -30.201  24.210 -33.300  1.00 31.37           H  
ATOM    352  HB3 PHE A 162     -28.959  24.766 -34.367  1.00 31.37           H  
ATOM    353  HD1 PHE A 162     -28.026  22.907 -31.229  1.00 38.08           H  
ATOM    354  HD2 PHE A 162     -28.932  22.604 -35.443  1.00 40.38           H  
ATOM    355  HE1 PHE A 162     -27.062  20.665 -31.291  1.00 35.95           H  
ATOM    356  HE2 PHE A 162     -28.006  20.341 -35.452  1.00 37.71           H  
ATOM    357  HZ  PHE A 162     -27.014  19.386 -33.394  1.00 30.59           H  
ATOM    358  N   ASP A 163     -26.477  25.519 -31.250  1.00 42.51           N  
ATOM    359  CA  ASP A 163     -25.023  25.568 -31.154  1.00 42.89           C  
ATOM    360  C   ASP A 163     -24.482  24.152 -31.424  1.00 35.86           C  
ATOM    361  O   ASP A 163     -24.347  23.356 -30.494  1.00 37.33           O  
ATOM    362  CB  ASP A 163     -24.584  26.145 -29.787  1.00 38.47           C  
ATOM    363  CG  ASP A 163     -23.078  26.394 -29.584  1.00 51.55           C  
ATOM    364  OD1 ASP A 163     -22.299  26.355 -30.562  1.00 48.94           O  
ATOM    365  OD2 ASP A 163     -22.732  26.708 -28.427  1.00 51.21           O1-
ATOM    366  H   ASP A 163     -26.971  25.307 -30.394  1.00 42.51           H  
ATOM    367  HA  ASP A 163     -24.644  26.237 -31.930  1.00 42.89           H  
ATOM    368  HB2 ASP A 163     -25.095  27.098 -29.636  1.00 38.47           H  
ATOM    369  HB3 ASP A 163     -24.955  25.503 -28.987  1.00 38.47           H  
ATOM    370  N   THR A 164     -24.202  23.877 -32.708  1.00 38.75           N  
ATOM    371  CA  THR A 164     -23.681  22.606 -33.220  1.00 48.20           C  
ATOM    372  C   THR A 164     -22.275  22.246 -32.686  1.00 52.09           C  
ATOM    373  O   THR A 164     -21.932  21.064 -32.667  1.00 61.63           O  
ATOM    374  CB  THR A 164     -23.609  22.634 -34.774  1.00 39.38           C  
ATOM    375  CG2 THR A 164     -24.933  23.013 -35.454  1.00 41.29           C  
ATOM    376  OG1 THR A 164     -22.588  23.488 -35.263  1.00 51.03           O  
ATOM    377  H   THR A 164     -24.357  24.591 -33.406  1.00 38.75           H  
ATOM    378  HA  THR A 164     -24.369  21.815 -32.914  1.00 48.20           H  
ATOM    379  HB  THR A 164     -23.354  21.629 -35.114  1.00 39.38           H  
ATOM    380  HG1 THR A 164     -22.669  23.546 -36.218  1.00 51.03           H  
ATOM    381 HG21 THR A 164     -24.855  22.940 -36.539  1.00 41.29           H  
ATOM    382 HG22 THR A 164     -25.729  22.341 -35.140  1.00 41.29           H  
ATOM    383 HG23 THR A 164     -25.242  24.031 -35.213  1.00 41.29           H  
ATOM    384  N   THR A 165     -21.512  23.264 -32.252  1.00 46.04           N  
ATOM    385  CA  THR A 165     -20.162  23.139 -31.706  1.00 52.02           C  
ATOM    386  C   THR A 165     -20.138  23.106 -30.162  1.00 53.59           C  
ATOM    387  O   THR A 165     -19.061  22.898 -29.609  1.00 50.04           O  
ATOM    388  CB  THR A 165     -19.254  24.308 -32.191  1.00 51.29           C  
ATOM    389  CG2 THR A 165     -19.319  24.563 -33.705  1.00 55.77           C  
ATOM    390  OG1 THR A 165     -19.464  25.525 -31.493  1.00 55.24           O  
ATOM    391  H   THR A 165     -21.880  24.203 -32.302  1.00 46.04           H  
ATOM    392  HA  THR A 165     -19.715  22.204 -32.052  1.00 52.02           H  
ATOM    393  HB  THR A 165     -18.224  24.024 -31.973  1.00 51.29           H  
ATOM    394  HG1 THR A 165     -20.373  25.815 -31.628  1.00 55.24           H  
ATOM    395 HG21 THR A 165     -18.580  25.305 -34.007  1.00 55.77           H  
ATOM    396 HG22 THR A 165     -19.117  23.648 -34.264  1.00 55.77           H  
ATOM    397 HG23 THR A 165     -20.298  24.932 -34.013  1.00 55.77           H  
ATOM    398  N   PHE A 166     -21.289  23.319 -29.492  1.00 47.86           N  
ATOM    399  CA  PHE A 166     -21.482  23.253 -28.031  1.00 52.57           C  
ATOM    400  C   PHE A 166     -20.528  24.150 -27.204  1.00 51.77           C  
ATOM    401  O   PHE A 166     -20.249  23.849 -26.044  1.00 62.51           O  
ATOM    402  CB  PHE A 166     -21.479  21.776 -27.560  1.00 45.51           C  
ATOM    403  CG  PHE A 166     -22.666  20.947 -28.022  1.00 55.31           C  
ATOM    404  CD1 PHE A 166     -22.730  20.456 -29.345  1.00 36.80           C  
ATOM    405  CD2 PHE A 166     -23.779  20.763 -27.174  1.00 46.89           C  
ATOM    406  CE1 PHE A 166     -23.844  19.750 -29.776  1.00 41.10           C  
ATOM    407  CE2 PHE A 166     -24.877  20.039 -27.620  1.00 46.19           C  
ATOM    408  CZ  PHE A 166     -24.909  19.531 -28.913  1.00 41.51           C  
ATOM    409  H   PHE A 166     -22.130  23.498 -30.025  1.00 47.86           H  
ATOM    410  HA  PHE A 166     -22.477  23.656 -27.840  1.00 52.57           H  
ATOM    411  HB2 PHE A 166     -20.571  21.291 -27.913  1.00 45.51           H  
ATOM    412  HB3 PHE A 166     -21.440  21.706 -26.472  1.00 45.51           H  
ATOM    413  HD1 PHE A 166     -21.904  20.616 -30.022  1.00 36.80           H  
ATOM    414  HD2 PHE A 166     -23.776  21.166 -26.172  1.00 46.89           H  
ATOM    415  HE1 PHE A 166     -23.880  19.367 -30.786  1.00 41.10           H  
ATOM    416  HE2 PHE A 166     -25.717  19.882 -26.961  1.00 46.19           H  
ATOM    417  HZ  PHE A 166     -25.772  18.977 -29.251  1.00 41.51           H  
ATOM    418  N   SER A 167     -20.036  25.238 -27.823  1.00 57.90           N  
ATOM    419  CA  SER A 167     -19.061  26.178 -27.267  1.00 63.18           C  
ATOM    420  C   SER A 167     -19.573  26.957 -26.043  1.00 55.56           C  
ATOM    421  O   SER A 167     -18.780  27.249 -25.148  1.00 62.20           O  
ATOM    422  CB  SER A 167     -18.618  27.152 -28.377  1.00 65.48           C  
ATOM    423  OG  SER A 167     -17.734  26.510 -29.273  1.00 78.30           O  
ATOM    424  H   SER A 167     -20.340  25.432 -28.768  1.00 57.90           H  
ATOM    425  HA  SER A 167     -18.193  25.606 -26.935  1.00 63.18           H  
ATOM    426  HB2 SER A 167     -19.475  27.546 -28.926  1.00 65.48           H  
ATOM    427  HB3 SER A 167     -18.089  28.009 -27.957  1.00 65.48           H  
ATOM    428  HG  SER A 167     -18.255  26.042 -29.935  1.00 78.30           H  
ATOM    429  N   HIS A 168     -20.882  27.256 -26.024  1.00 58.97           N  
ATOM    430  CA  HIS A 168     -21.559  27.975 -24.945  1.00 63.52           C  
ATOM    431  C   HIS A 168     -22.134  27.046 -23.861  1.00 58.90           C  
ATOM    432  O   HIS A 168     -22.547  27.561 -22.822  1.00 63.73           O  
ATOM    433  CB  HIS A 168     -22.629  28.914 -25.534  1.00 64.46           C  
ATOM    434  CG  HIS A 168     -22.082  29.926 -26.512  1.00 74.51           C  
ATOM    435  CD2 HIS A 168     -21.571  31.192 -26.332  1.00 73.91           C  
ATOM    436  ND1 HIS A 168     -22.016  29.689 -27.875  1.00 78.68           N  
ATOM    437  CE1 HIS A 168     -21.476  30.772 -28.439  1.00 78.98           C  
ATOM    438  NE2 HIS A 168     -21.177  31.724 -27.562  1.00 83.42           N  
ATOM    439  H   HIS A 168     -21.466  26.981 -26.805  1.00 58.97           H  
ATOM    440  HA  HIS A 168     -20.829  28.611 -24.442  1.00 63.52           H  
ATOM    441  HB2 HIS A 168     -23.404  28.337 -26.038  1.00 64.46           H  
ATOM    442  HB3 HIS A 168     -23.131  29.461 -24.735  1.00 64.46           H  
ATOM    443  HD1 HIS A 168     -22.308  28.842 -28.348  1.00 78.68           H  
ATOM    444  HD2 HIS A 168     -21.448  31.755 -25.419  1.00 73.91           H  
ATOM    445  HE1 HIS A 168     -21.296  30.861 -29.500  1.00 78.98           H  
ATOM    446  N   PHE A 169     -22.107  25.714 -24.073  1.00 54.61           N  
ATOM    447  CA  PHE A 169     -22.365  24.727 -23.021  1.00 56.75           C  
ATOM    448  C   PHE A 169     -21.111  24.612 -22.142  1.00 53.60           C  
ATOM    449  O   PHE A 169     -20.137  23.977 -22.547  1.00 61.83           O  
ATOM    450  CB  PHE A 169     -22.789  23.366 -23.623  1.00 51.13           C  
ATOM    451  CG  PHE A 169     -23.127  22.277 -22.612  1.00 54.97           C  
ATOM    452  CD1 PHE A 169     -23.971  22.544 -21.509  1.00 44.22           C  
ATOM    453  CD2 PHE A 169     -22.699  20.950 -22.829  1.00 45.47           C  
ATOM    454  CE1 PHE A 169     -24.298  21.531 -20.619  1.00 46.88           C  
ATOM    455  CE2 PHE A 169     -23.033  19.951 -21.922  1.00 44.48           C  
ATOM    456  CZ  PHE A 169     -23.822  20.242 -20.818  1.00 44.24           C  
ATOM    457  H   PHE A 169     -21.750  25.355 -24.947  1.00 54.61           H  
ATOM    458  HA  PHE A 169     -23.194  25.095 -22.414  1.00 56.75           H  
ATOM    459  HB2 PHE A 169     -23.653  23.498 -24.267  1.00 51.13           H  
ATOM    460  HB3 PHE A 169     -21.996  22.998 -24.274  1.00 51.13           H  
ATOM    461  HD1 PHE A 169     -24.364  23.535 -21.340  1.00 44.22           H  
ATOM    462  HD2 PHE A 169     -22.099  20.710 -23.693  1.00 45.47           H  
ATOM    463  HE1 PHE A 169     -24.926  21.748 -19.768  1.00 46.88           H  
ATOM    464  HE2 PHE A 169     -22.680  18.943 -22.073  1.00 44.48           H  
ATOM    465  HZ  PHE A 169     -24.076  19.460 -20.117  1.00 44.24           H  
ATOM    466  N   LYS A 170     -21.149  25.296 -20.991  1.00 66.57           N  
ATOM    467  CA  LYS A 170     -20.034  25.449 -20.060  1.00 66.68           C  
ATOM    468  C   LYS A 170     -20.541  25.323 -18.619  1.00 62.78           C  
ATOM    469  O   LYS A 170     -21.734  25.494 -18.364  1.00 58.36           O  
ATOM    470  CB  LYS A 170     -19.365  26.827 -20.278  1.00  0.00           C  
ATOM    471  CG  LYS A 170     -18.670  26.981 -21.644  1.00  0.00           C  
ATOM    472  CD  LYS A 170     -17.891  28.296 -21.809  1.00  0.00           C  
ATOM    473  CE  LYS A 170     -18.787  29.546 -21.828  1.00  0.00           C  
ATOM    474  NZ  LYS A 170     -18.009  30.770 -22.088  1.00  0.00           N1+
ATOM    475  H   LYS A 170     -21.992  25.793 -20.739  1.00 66.57           H  
ATOM    476  HA  LYS A 170     -19.300  24.657 -20.221  1.00 66.68           H  
ATOM    477  HB2 LYS A 170     -20.108  27.615 -20.143  1.00  0.00           H  
ATOM    478  HB3 LYS A 170     -18.613  26.985 -19.503  1.00  0.00           H  
ATOM    479  HG2 LYS A 170     -17.983  26.149 -21.790  1.00  0.00           H  
ATOM    480  HG3 LYS A 170     -19.403  26.909 -22.447  1.00  0.00           H  
ATOM    481  HD2 LYS A 170     -17.157  28.378 -21.006  1.00  0.00           H  
ATOM    482  HD3 LYS A 170     -17.317  28.238 -22.736  1.00  0.00           H  
ATOM    483  HE2 LYS A 170     -19.549  29.451 -22.602  1.00  0.00           H  
ATOM    484  HE3 LYS A 170     -19.308  29.664 -20.878  1.00  0.00           H  
ATOM    485  HZ1 LYS A 170     -17.548  30.690 -22.984  1.00  0.00           H  
ATOM    486  HZ2 LYS A 170     -18.628  31.568 -22.101  1.00  0.00           H  
ATOM    487  HZ3 LYS A 170     -17.317  30.892 -21.364  1.00  0.00           H  
ATOM    488  N   ASN A 171     -19.597  25.053 -17.700  1.00 74.39           N  
ATOM    489  CA  ASN A 171     -19.789  24.955 -16.243  1.00 78.90           C  
ATOM    490  C   ASN A 171     -20.677  23.769 -15.807  1.00 56.46           C  
ATOM    491  O   ASN A 171     -21.170  23.770 -14.679  1.00 62.57           O  
ATOM    492  CB  ASN A 171     -20.282  26.298 -15.633  1.00 75.80           C  
ATOM    493  CG  ASN A 171     -19.385  27.497 -15.963  1.00 80.95           C  
ATOM    494  ND2 ASN A 171     -19.991  28.618 -16.358  1.00 62.81           N  
ATOM    495  OD1 ASN A 171     -18.164  27.417 -15.855  1.00 93.79           O  
ATOM    496  H   ASN A 171     -18.643  24.937 -18.009  1.00 74.39           H  
ATOM    497  HA  ASN A 171     -18.807  24.736 -15.821  1.00 78.90           H  
ATOM    498  HB2 ASN A 171     -21.305  26.507 -15.949  1.00 75.80           H  
ATOM    499  HB3 ASN A 171     -20.314  26.224 -14.545  1.00 75.80           H  
ATOM    500 HD21 ASN A 171     -20.997  28.659 -16.432  1.00 62.81           H  
ATOM    501 HD22 ASN A 171     -19.443  29.439 -16.572  1.00 62.81           H  
ATOM    502  N   PHE A 172     -20.845  22.769 -16.690  1.00 51.27           N  
ATOM    503  CA  PHE A 172     -21.567  21.531 -16.413  1.00 51.61           C  
ATOM    504  C   PHE A 172     -20.860  20.648 -15.371  1.00 60.89           C  
ATOM    505  O   PHE A 172     -19.630  20.602 -15.324  1.00 59.10           O  
ATOM    506  CB  PHE A 172     -21.858  20.772 -17.729  1.00 40.97           C  
ATOM    507  CG  PHE A 172     -20.679  20.533 -18.664  1.00 52.21           C  
ATOM    508  CD1 PHE A 172     -19.691  19.574 -18.355  1.00 42.18           C  
ATOM    509  CD2 PHE A 172     -20.504  21.348 -19.803  1.00 47.53           C  
ATOM    510  CE1 PHE A 172     -18.590  19.413 -19.186  1.00 47.70           C  
ATOM    511  CE2 PHE A 172     -19.410  21.152 -20.634  1.00 54.19           C  
ATOM    512  CZ  PHE A 172     -18.455  20.192 -20.327  1.00 57.34           C  
ATOM    513  H   PHE A 172     -20.407  22.831 -17.598  1.00 51.27           H  
ATOM    514  HA  PHE A 172     -22.532  21.815 -15.991  1.00 51.61           H  
ATOM    515  HB2 PHE A 172     -22.292  19.799 -17.494  1.00 40.97           H  
ATOM    516  HB3 PHE A 172     -22.637  21.304 -18.275  1.00 40.97           H  
ATOM    517  HD1 PHE A 172     -19.787  18.957 -17.474  1.00 42.18           H  
ATOM    518  HD2 PHE A 172     -21.231  22.109 -20.047  1.00 47.53           H  
ATOM    519  HE1 PHE A 172     -17.842  18.675 -18.943  1.00 47.70           H  
ATOM    520  HE2 PHE A 172     -19.304  21.747 -21.527  1.00 54.19           H  
ATOM    521  HZ  PHE A 172     -17.604  20.052 -20.977  1.00 57.34           H  
ATOM    522  N   ARG A 173     -21.677  19.935 -14.584  1.00 46.31           N  
ATOM    523  CA  ARG A 173     -21.255  18.895 -13.649  1.00 49.75           C  
ATOM    524  C   ARG A 173     -20.740  17.666 -14.414  1.00 43.21           C  
ATOM    525  O   ARG A 173     -21.210  17.394 -15.517  1.00 46.28           O  
ATOM    526  CB  ARG A 173     -22.447  18.521 -12.743  1.00 41.56           C  
ATOM    527  CG  ARG A 173     -22.928  19.688 -11.854  1.00 48.87           C  
ATOM    528  CD  ARG A 173     -24.168  19.367 -11.001  1.00 53.53           C  
ATOM    529  NE  ARG A 173     -25.408  19.284 -11.797  1.00 53.82           N  
ATOM    530  CZ  ARG A 173     -26.629  18.909 -11.369  1.00 52.52           C  
ATOM    531  NH1 ARG A 173     -26.862  18.540 -10.100  1.00 46.66           N  
ATOM    532  NH2 ARG A 173     -27.648  18.907 -12.237  1.00 59.54           N1+
ATOM    533  H   ARG A 173     -22.679  20.038 -14.697  1.00 46.31           H  
ATOM    534  HA  ARG A 173     -20.445  19.288 -13.031  1.00 49.75           H  
ATOM    535  HB2 ARG A 173     -23.270  18.150 -13.356  1.00 41.56           H  
ATOM    536  HB3 ARG A 173     -22.162  17.691 -12.095  1.00 41.56           H  
ATOM    537  HG2 ARG A 173     -22.125  20.075 -11.225  1.00 48.87           H  
ATOM    538  HG3 ARG A 173     -23.190  20.514 -12.517  1.00 48.87           H  
ATOM    539  HD2 ARG A 173     -24.032  18.370 -10.582  1.00 53.53           H  
ATOM    540  HD3 ARG A 173     -24.260  20.047 -10.153  1.00 53.53           H  
ATOM    541  HE  ARG A 173     -25.317  19.560 -12.769  1.00 53.82           H  
ATOM    542 HH11 ARG A 173     -26.106  18.542  -9.431  1.00 46.66           H  
ATOM    543 HH12 ARG A 173     -27.786  18.262  -9.805  1.00 46.66           H  
ATOM    544 HH21 ARG A 173     -27.492  19.226 -13.187  1.00 59.54           H  
ATOM    545 HH22 ARG A 173     -28.572  18.612 -11.959  1.00 59.54           H  
ATOM    546  N   LEU A 174     -19.779  16.960 -13.805  1.00 39.91           N  
ATOM    547  CA  LEU A 174     -19.158  15.753 -14.348  1.00 55.77           C  
ATOM    548  C   LEU A 174     -19.106  14.674 -13.251  1.00 51.64           C  
ATOM    549  O   LEU A 174     -19.057  15.032 -12.072  1.00 48.14           O  
ATOM    550  CB  LEU A 174     -17.720  16.086 -14.812  1.00 46.76           C  
ATOM    551  CG  LEU A 174     -17.626  16.847 -16.151  1.00 51.23           C  
ATOM    552  CD1 LEU A 174     -16.209  17.409 -16.371  1.00 54.22           C  
ATOM    553  CD2 LEU A 174     -18.106  15.995 -17.344  1.00 39.31           C  
ATOM    554  H   LEU A 174     -19.454  17.242 -12.892  1.00 39.91           H  
ATOM    555  HA  LEU A 174     -19.758  15.399 -15.182  1.00 55.77           H  
ATOM    556  HB2 LEU A 174     -17.228  16.658 -14.023  1.00 46.76           H  
ATOM    557  HB3 LEU A 174     -17.134  15.171 -14.912  1.00 46.76           H  
ATOM    558  HG  LEU A 174     -18.287  17.711 -16.074  1.00 51.23           H  
ATOM    559 HD11 LEU A 174     -16.250  18.388 -16.849  1.00 54.22           H  
ATOM    560 HD12 LEU A 174     -15.666  17.532 -15.434  1.00 54.22           H  
ATOM    561 HD13 LEU A 174     -15.605  16.756 -16.999  1.00 54.22           H  
ATOM    562 HD21 LEU A 174     -18.878  16.517 -17.906  1.00 39.31           H  
ATOM    563 HD22 LEU A 174     -17.304  15.757 -18.041  1.00 39.31           H  
ATOM    564 HD23 LEU A 174     -18.524  15.040 -17.030  1.00 39.31           H  
ATOM    565  N   PRO A 175     -19.055  13.377 -13.645  1.00 48.00           N  
ATOM    566  CA  PRO A 175     -18.726  12.273 -12.720  1.00 49.27           C  
ATOM    567  C   PRO A 175     -17.388  12.482 -11.986  1.00 58.93           C  
ATOM    568  O   PRO A 175     -16.393  12.827 -12.628  1.00 49.08           O  
ATOM    569  CB  PRO A 175     -18.675  11.033 -13.626  1.00 46.90           C  
ATOM    570  CG  PRO A 175     -19.504  11.391 -14.843  1.00 48.05           C  
ATOM    571  CD  PRO A 175     -19.251  12.878 -15.009  1.00 52.04           C  
ATOM    572  HA  PRO A 175     -19.550  12.179 -12.010  1.00 49.27           H  
ATOM    573  HB2 PRO A 175     -17.653  10.827 -13.948  1.00 46.90           H  
ATOM    574  HB3 PRO A 175     -19.048  10.139 -13.125  1.00 46.90           H  
ATOM    575  HG2 PRO A 175     -19.241  10.818 -15.729  1.00 48.05           H  
ATOM    576  HG3 PRO A 175     -20.559  11.222 -14.633  1.00 48.05           H  
ATOM    577  HD2 PRO A 175     -18.341  13.050 -15.586  1.00 52.04           H  
ATOM    578  HD3 PRO A 175     -20.091  13.332 -15.534  1.00 52.04           H  
ATOM    579  N   GLY A 176     -17.409  12.304 -10.656  1.00 64.49           N  
ATOM    580  CA  GLY A 176     -16.262  12.527  -9.775  1.00 66.87           C  
ATOM    581  C   GLY A 176     -15.127  11.524 -10.037  1.00 73.76           C  
ATOM    582  O   GLY A 176     -15.355  10.419 -10.532  1.00 72.39           O  
ATOM    583  H   GLY A 176     -18.271  12.017 -10.214  1.00 64.49           H  
ATOM    584  HA2 GLY A 176     -15.900  13.548  -9.901  1.00 66.87           H  
ATOM    585  HA3 GLY A 176     -16.590  12.427  -8.740  1.00 66.87           H  
ATOM    586  N   VAL A 177     -13.903  11.920  -9.653  1.00 69.30           N  
ATOM    587  CA  VAL A 177     -12.668  11.132  -9.774  1.00 74.83           C  
ATOM    588  C   VAL A 177     -12.599   9.893  -8.844  1.00 77.12           C  
ATOM    589  O   VAL A 177     -11.686   9.083  -9.001  1.00 74.54           O  
ATOM    590  CB  VAL A 177     -11.416  12.018  -9.512  1.00 75.29           C  
ATOM    591  CG1 VAL A 177     -11.285  13.139 -10.560  1.00 68.37           C  
ATOM    592  CG2 VAL A 177     -11.326  12.589  -8.080  1.00 78.84           C  
ATOM    593  H   VAL A 177     -13.787  12.841  -9.255  1.00 69.30           H  
ATOM    594  HA  VAL A 177     -12.616  10.759 -10.798  1.00 74.83           H  
ATOM    595  HB  VAL A 177     -10.534  11.390  -9.650  1.00 75.29           H  
ATOM    596 HG11 VAL A 177     -10.359  13.698 -10.422  1.00 68.37           H  
ATOM    597 HG12 VAL A 177     -11.271  12.733 -11.572  1.00 68.37           H  
ATOM    598 HG13 VAL A 177     -12.109  13.849 -10.498  1.00 68.37           H  
ATOM    599 HG21 VAL A 177     -10.436  13.208  -7.965  1.00 78.84           H  
ATOM    600 HG22 VAL A 177     -12.189  13.210  -7.841  1.00 78.84           H  
ATOM    601 HG23 VAL A 177     -11.263  11.802  -7.329  1.00 78.84           H  
ATOM    602  N   LEU A 178     -13.567   9.762  -7.922  1.00 91.01           N  
ATOM    603  CA  LEU A 178     -13.749   8.622  -7.025  1.00 78.76           C  
ATOM    604  C   LEU A 178     -15.225   8.178  -6.995  1.00 75.47           C  
ATOM    605  O   LEU A 178     -15.477   6.980  -6.867  1.00 91.10           O  
ATOM    606  CB  LEU A 178     -13.171   8.988  -5.635  1.00  0.00           C  
ATOM    607  CG  LEU A 178     -13.211   7.871  -4.562  1.00  0.00           C  
ATOM    608  CD1 LEU A 178     -12.036   8.020  -3.574  1.00  0.00           C  
ATOM    609  CD2 LEU A 178     -14.564   7.805  -3.816  1.00  0.00           C  
ATOM    610  H   LEU A 178     -14.272  10.481  -7.870  1.00 91.01           H  
ATOM    611  HA  LEU A 178     -13.184   7.771  -7.410  1.00 78.76           H  
ATOM    612  HB2 LEU A 178     -12.126   9.255  -5.801  1.00  0.00           H  
ATOM    613  HB3 LEU A 178     -13.638   9.895  -5.248  1.00  0.00           H  
ATOM    614  HG  LEU A 178     -13.067   6.914  -5.067  1.00  0.00           H  
ATOM    615 HD11 LEU A 178     -12.263   7.610  -2.590  1.00  0.00           H  
ATOM    616 HD12 LEU A 178     -11.157   7.489  -3.942  1.00  0.00           H  
ATOM    617 HD13 LEU A 178     -11.754   9.064  -3.436  1.00  0.00           H  
ATOM    618 HD21 LEU A 178     -14.457   7.921  -2.737  1.00  0.00           H  
ATOM    619 HD22 LEU A 178     -15.254   8.582  -4.142  1.00  0.00           H  
ATOM    620 HD23 LEU A 178     -15.052   6.845  -3.988  1.00  0.00           H  
TER   
HETATM  621  N   NMA A 178A    -16.161   9.134  -7.133  1.00  0.00           N  
HETATM  622  CA  NMA A 178A    -17.597   8.887  -7.146  1.00  0.00           C  
HETATM  623  H   NMA A 178A    -15.871  10.094  -7.234  1.00  0.00           H  
HETATM  624 1HA  NMA A 178A    -17.861   7.857  -6.905  1.00  0.00           H  
HETATM  625 2HA  NMA A 178A    -18.087   9.536  -6.419  1.00  0.00           H  
HETATM  626 3HA  NMA A 178A    -18.002   9.119  -8.131  1.00  0.00           H  
HETATM  627  C   ACE A 192     -39.213  -2.780   0.219  1.00  0.00           C  
HETATM  628  O   ACE A 192     -38.393  -2.714  -0.695  1.00  0.00           O  
HETATM  629  CH3 ACE A 192     -39.034  -1.911   1.458  1.00  0.00           C  
HETATM  630 1H   ACE A 192     -38.054  -2.086   1.902  1.00  0.00           H  
HETATM  631 2H   ACE A 192     -39.103  -0.856   1.190  1.00  0.00           H  
HETATM  632 3H   ACE A 192     -39.794  -2.122   2.212  1.00  0.00           H  
ATOM    633  N   ARG A 193     -40.288  -3.588   0.194  1.00 86.08           N  
ATOM    634  CA  ARG A 193     -40.651  -4.482  -0.913  1.00 99.61           C  
ATOM    635  C   ARG A 193     -40.991  -3.724  -2.208  1.00 95.58           C  
ATOM    636  O   ARG A 193     -40.523  -4.114  -3.277  1.00 93.88           O  
ATOM    637  CB  ARG A 193     -41.845  -5.370  -0.501  1.00  0.00           C  
ATOM    638  CG  ARG A 193     -41.596  -6.255   0.738  1.00  0.00           C  
ATOM    639  CD  ARG A 193     -42.793  -7.148   1.124  1.00  0.00           C  
ATOM    640  NE  ARG A 193     -43.941  -6.372   1.641  1.00  0.00           N  
ATOM    641  CZ  ARG A 193     -45.036  -5.937   0.983  1.00  0.00           C  
ATOM    642  NH1 ARG A 193     -45.261  -6.200  -0.314  1.00  0.00           N  
ATOM    643  NH2 ARG A 193     -45.937  -5.206   1.651  1.00  0.00           N1+
ATOM    644  HA  ARG A 193     -39.793  -5.127  -1.117  1.00 99.61           H  
ATOM    645  HB2 ARG A 193     -42.713  -4.733  -0.323  1.00  0.00           H  
ATOM    646  HB3 ARG A 193     -42.111  -6.018  -1.337  1.00  0.00           H  
ATOM    647  HG2 ARG A 193     -40.709  -6.874   0.599  1.00  0.00           H  
ATOM    648  HG3 ARG A 193     -41.365  -5.608   1.584  1.00  0.00           H  
ATOM    649  HD2 ARG A 193     -43.117  -7.712   0.250  1.00  0.00           H  
ATOM    650  HD3 ARG A 193     -42.487  -7.900   1.852  1.00  0.00           H  
ATOM    651  HE  ARG A 193     -43.860  -6.114   2.614  1.00  0.00           H  
ATOM    652 HH11 ARG A 193     -44.600  -6.755  -0.838  1.00  0.00           H  
ATOM    653 HH12 ARG A 193     -46.086  -5.845  -0.777  1.00  0.00           H  
ATOM    654 HH21 ARG A 193     -45.802  -4.990   2.627  1.00  0.00           H  
ATOM    655 HH22 ARG A 193     -46.759  -4.854   1.180  1.00  0.00           H  
ATOM    656  H1  ARG A 193     -40.917  -3.590   0.984  1.00 86.08           H  
ATOM    657  N   GLU A 194     -41.784  -2.647  -2.077  1.00106.35           N  
ATOM    658  CA  GLU A 194     -42.189  -1.774  -3.178  1.00 93.94           C  
ATOM    659  C   GLU A 194     -41.061  -0.838  -3.642  1.00 85.80           C  
ATOM    660  O   GLU A 194     -41.007  -0.527  -4.830  1.00 80.53           O  
ATOM    661  CB  GLU A 194     -43.441  -0.973  -2.775  1.00  0.00           C  
ATOM    662  CG  GLU A 194     -44.665  -1.873  -2.481  1.00  0.00           C  
ATOM    663  CD  GLU A 194     -45.964  -1.131  -2.122  1.00  0.00           C  
ATOM    664  OE1 GLU A 194     -45.935   0.109  -1.959  1.00  0.00           O  
ATOM    665  OE2 GLU A 194     -46.987  -1.841  -2.008  1.00  0.00           O1-
ATOM    666  H   GLU A 194     -42.129  -2.393  -1.162  1.00106.35           H  
ATOM    667  HA  GLU A 194     -42.455  -2.403  -4.030  1.00 93.94           H  
ATOM    668  HB2 GLU A 194     -43.214  -0.368  -1.896  1.00  0.00           H  
ATOM    669  HB3 GLU A 194     -43.692  -0.270  -3.572  1.00  0.00           H  
ATOM    670  HG2 GLU A 194     -44.861  -2.501  -3.352  1.00  0.00           H  
ATOM    671  HG3 GLU A 194     -44.437  -2.552  -1.659  1.00  0.00           H  
ATOM    672  N   GLU A 195     -40.164  -0.441  -2.722  1.00 86.30           N  
ATOM    673  CA  GLU A 195     -38.952   0.318  -3.034  1.00 85.97           C  
ATOM    674  C   GLU A 195     -37.933  -0.514  -3.834  1.00 89.60           C  
ATOM    675  O   GLU A 195     -37.356   0.006  -4.786  1.00 93.47           O  
ATOM    676  CB  GLU A 195     -38.374   0.931  -1.741  1.00 82.09           C  
ATOM    677  CG  GLU A 195     -37.029   1.677  -1.925  1.00 85.36           C  
ATOM    678  CD  GLU A 195     -36.514   2.445  -0.697  1.00109.01           C  
ATOM    679  OE1 GLU A 195     -37.201   2.460   0.350  1.00122.68           O  
ATOM    680  OE2 GLU A 195     -35.411   3.019  -0.833  1.00 98.46           O1-
ATOM    681  H   GLU A 195     -40.269  -0.737  -1.763  1.00 86.30           H  
ATOM    682  HA  GLU A 195     -39.247   1.152  -3.676  1.00 85.97           H  
ATOM    683  HB2 GLU A 195     -39.116   1.624  -1.342  1.00 82.09           H  
ATOM    684  HB3 GLU A 195     -38.254   0.151  -0.988  1.00 82.09           H  
ATOM    685  HG2 GLU A 195     -36.251   0.968  -2.212  1.00 85.36           H  
ATOM    686  HG3 GLU A 195     -37.121   2.386  -2.750  1.00 85.36           H  
ATOM    687  N   ALA A 196     -37.779  -1.801  -3.476  1.00 87.46           N  
ATOM    688  CA  ALA A 196     -36.965  -2.774  -4.204  1.00 85.26           C  
ATOM    689  C   ALA A 196     -37.467  -3.046  -5.633  1.00 86.23           C  
ATOM    690  O   ALA A 196     -36.638  -3.284  -6.509  1.00 85.82           O  
ATOM    691  CB  ALA A 196     -36.881  -4.078  -3.397  1.00 96.61           C  
ATOM    692  H   ALA A 196     -38.270  -2.152  -2.664  1.00 87.46           H  
ATOM    693  HA  ALA A 196     -35.956  -2.365  -4.279  1.00 85.26           H  
ATOM    694  HB1 ALA A 196     -36.266  -4.820  -3.907  1.00 96.61           H  
ATOM    695  HB2 ALA A 196     -36.435  -3.904  -2.417  1.00 96.61           H  
ATOM    696  HB3 ALA A 196     -37.866  -4.518  -3.238  1.00 96.61           H  
ATOM    697  N   ALA A 197     -38.793  -2.960  -5.851  1.00 89.20           N  
ATOM    698  CA  ALA A 197     -39.429  -3.057  -7.166  1.00 83.68           C  
ATOM    699  C   ALA A 197     -39.181  -1.818  -8.046  1.00 75.05           C  
ATOM    700  O   ALA A 197     -38.959  -1.985  -9.247  1.00 57.31           O  
ATOM    701  CB  ALA A 197     -40.931  -3.324  -6.992  1.00 72.87           C  
ATOM    702  H   ALA A 197     -39.409  -2.772  -5.072  1.00 89.20           H  
ATOM    703  HA  ALA A 197     -39.000  -3.921  -7.678  1.00 83.68           H  
ATOM    704  HB1 ALA A 197     -41.417  -3.479  -7.956  1.00 72.87           H  
ATOM    705  HB2 ALA A 197     -41.104  -4.218  -6.391  1.00 72.87           H  
ATOM    706  HB3 ALA A 197     -41.437  -2.494  -6.499  1.00 72.87           H  
ATOM    707  N   LYS A 198     -39.176  -0.614  -7.438  1.00 75.42           N  
ATOM    708  CA  LYS A 198     -38.811   0.645  -8.099  1.00 74.63           C  
ATOM    709  C   LYS A 198     -37.340   0.662  -8.545  1.00 78.47           C  
ATOM    710  O   LYS A 198     -37.070   1.016  -9.692  1.00 77.07           O  
ATOM    711  CB  LYS A 198     -39.092   1.856  -7.186  1.00 66.17           C  
ATOM    712  CG  LYS A 198     -40.578   2.181  -6.976  1.00 64.88           C  
ATOM    713  CD  LYS A 198     -40.759   3.397  -6.054  1.00 60.48           C  
ATOM    714  CE  LYS A 198     -42.234   3.723  -5.776  1.00 72.07           C  
ATOM    715  NZ  LYS A 198     -42.376   4.948  -4.968  1.00 76.45           N1+
ATOM    716  H   LYS A 198     -39.384  -0.556  -6.451  1.00 75.42           H  
ATOM    717  HA  LYS A 198     -39.433   0.732  -8.991  1.00 74.63           H  
ATOM    718  HB2 LYS A 198     -38.603   1.725  -6.222  1.00 66.17           H  
ATOM    719  HB3 LYS A 198     -38.636   2.741  -7.631  1.00 66.17           H  
ATOM    720  HG2 LYS A 198     -41.045   2.383  -7.940  1.00 64.88           H  
ATOM    721  HG3 LYS A 198     -41.098   1.319  -6.562  1.00 64.88           H  
ATOM    722  HD2 LYS A 198     -40.239   3.214  -5.112  1.00 60.48           H  
ATOM    723  HD3 LYS A 198     -40.267   4.259  -6.509  1.00 60.48           H  
ATOM    724  HE2 LYS A 198     -42.772   3.866  -6.714  1.00 72.07           H  
ATOM    725  HE3 LYS A 198     -42.711   2.894  -5.252  1.00 72.07           H  
ATOM    726  HZ1 LYS A 198     -41.991   5.727  -5.488  1.00 76.45           H  
ATOM    727  HZ2 LYS A 198     -43.353   5.125  -4.787  1.00 76.45           H  
ATOM    728  HZ3 LYS A 198     -41.880   4.847  -4.094  1.00 76.45           H  
ATOM    729  N   TRP A 199     -36.436   0.246  -7.640  1.00 79.70           N  
ATOM    730  CA  TRP A 199     -35.009   0.049  -7.894  1.00 88.24           C  
ATOM    731  C   TRP A 199     -34.713  -0.989  -8.986  1.00 85.88           C  
ATOM    732  O   TRP A 199     -33.859  -0.721  -9.827  1.00 84.54           O  
ATOM    733  CB  TRP A 199     -34.281  -0.317  -6.586  1.00 93.19           C  
ATOM    734  CG  TRP A 199     -33.707   0.826  -5.805  1.00 93.22           C  
ATOM    735  CD1 TRP A 199     -34.309   1.514  -4.809  1.00 86.49           C  
ATOM    736  CD2 TRP A 199     -32.400   1.450  -5.988  1.00 97.30           C  
ATOM    737  CE2 TRP A 199     -32.251   2.484  -5.015  1.00 95.62           C  
ATOM    738  CE3 TRP A 199     -31.315   1.233  -6.870  1.00 91.41           C  
ATOM    739  NE1 TRP A 199     -33.451   2.484  -4.332  1.00 80.67           N  
ATOM    740  CZ2 TRP A 199     -31.071   3.241  -4.902  1.00 87.25           C  
ATOM    741  CZ3 TRP A 199     -30.127   1.982  -6.764  1.00 90.79           C  
ATOM    742  CH2 TRP A 199     -29.997   2.973  -5.772  1.00 92.45           C  
ATOM    743  H   TRP A 199     -36.755   0.002  -6.711  1.00 79.70           H  
ATOM    744  HA  TRP A 199     -34.592   0.987  -8.264  1.00 88.24           H  
ATOM    745  HB2 TRP A 199     -34.916  -0.925  -5.941  1.00 93.19           H  
ATOM    746  HB3 TRP A 199     -33.421  -0.946  -6.810  1.00 93.19           H  
ATOM    747  HD1 TRP A 199     -35.300   1.320  -4.435  1.00 86.49           H  
ATOM    748  HE1 TRP A 199     -33.696   3.094  -3.564  1.00 80.67           H  
ATOM    749  HE3 TRP A 199     -31.394   0.470  -7.630  1.00 91.41           H  
ATOM    750  HZ2 TRP A 199     -30.984   4.010  -4.149  1.00 87.25           H  
ATOM    751  HZ3 TRP A 199     -29.311   1.788  -7.444  1.00 90.79           H  
ATOM    752  HH2 TRP A 199     -29.077   3.532  -5.691  1.00 92.45           H  
ATOM    753  N   SER A 200     -35.418  -2.134  -8.974  1.00 91.53           N  
ATOM    754  CA  SER A 200     -35.242  -3.216  -9.949  1.00 87.97           C  
ATOM    755  C   SER A 200     -35.584  -2.799 -11.388  1.00 82.69           C  
ATOM    756  O   SER A 200     -34.867  -3.193 -12.308  1.00 78.68           O  
ATOM    757  CB  SER A 200     -36.067  -4.448  -9.533  1.00 76.91           C  
ATOM    758  OG  SER A 200     -35.453  -5.100  -8.440  1.00 93.74           O  
ATOM    759  H   SER A 200     -36.102  -2.293  -8.246  1.00 91.53           H  
ATOM    760  HA  SER A 200     -34.186  -3.495  -9.952  1.00 87.97           H  
ATOM    761  HB2 SER A 200     -37.089  -4.173  -9.274  1.00 76.91           H  
ATOM    762  HB3 SER A 200     -36.128  -5.169 -10.349  1.00 76.91           H  
ATOM    763  HG  SER A 200     -35.686  -4.619  -7.639  1.00 93.74           H  
ATOM    764  N   GLN A 201     -36.634  -1.974 -11.547  1.00 81.77           N  
ATOM    765  CA  GLN A 201     -37.016  -1.386 -12.827  1.00 84.06           C  
ATOM    766  C   GLN A 201     -36.028  -0.297 -13.285  1.00 82.51           C  
ATOM    767  O   GLN A 201     -35.694  -0.271 -14.466  1.00 73.01           O  
ATOM    768  CB  GLN A 201     -38.474  -0.879 -12.751  1.00 77.26           C  
ATOM    769  CG  GLN A 201     -39.052  -0.333 -14.076  1.00 81.08           C  
ATOM    770  CD  GLN A 201     -39.047  -1.358 -15.215  1.00 89.11           C  
ATOM    771  NE2 GLN A 201     -38.479  -0.992 -16.365  1.00 84.16           N  
ATOM    772  OE1 GLN A 201     -39.554  -2.467 -15.061  1.00 80.31           O  
ATOM    773  H   GLN A 201     -37.179  -1.694 -10.743  1.00 81.77           H  
ATOM    774  HA  GLN A 201     -36.976  -2.185 -13.566  1.00 84.06           H  
ATOM    775  HB2 GLN A 201     -39.113  -1.693 -12.405  1.00 77.26           H  
ATOM    776  HB3 GLN A 201     -38.551  -0.105 -11.986  1.00 77.26           H  
ATOM    777  HG2 GLN A 201     -40.083  -0.015 -13.916  1.00 81.08           H  
ATOM    778  HG3 GLN A 201     -38.504   0.559 -14.381  1.00 81.08           H  
ATOM    779 HE21 GLN A 201     -38.037  -0.084 -16.459  1.00 84.16           H  
ATOM    780 HE22 GLN A 201     -38.464  -1.626 -17.150  1.00 84.16           H  
ATOM    781  N   VAL A 202     -35.556   0.547 -12.350  1.00 88.34           N  
ATOM    782  CA  VAL A 202     -34.600   1.630 -12.608  1.00 87.67           C  
ATOM    783  C   VAL A 202     -33.184   1.156 -13.009  1.00 92.17           C  
ATOM    784  O   VAL A 202     -32.528   1.849 -13.786  1.00 88.03           O  
ATOM    785  CB  VAL A 202     -34.560   2.640 -11.424  1.00 75.14           C  
ATOM    786  CG1 VAL A 202     -33.305   3.530 -11.314  1.00 82.63           C  
ATOM    787  CG2 VAL A 202     -35.812   3.533 -11.472  1.00 81.65           C  
ATOM    788  H   VAL A 202     -35.882   0.466 -11.397  1.00 88.34           H  
ATOM    789  HA  VAL A 202     -34.986   2.173 -13.469  1.00 87.67           H  
ATOM    790  HB  VAL A 202     -34.613   2.069 -10.496  1.00 75.14           H  
ATOM    791 HG11 VAL A 202     -33.446   4.328 -10.585  1.00 82.63           H  
ATOM    792 HG12 VAL A 202     -32.429   2.961 -11.000  1.00 82.63           H  
ATOM    793 HG13 VAL A 202     -33.074   4.006 -12.264  1.00 82.63           H  
ATOM    794 HG21 VAL A 202     -35.860   4.199 -10.612  1.00 81.65           H  
ATOM    795 HG22 VAL A 202     -35.816   4.153 -12.369  1.00 81.65           H  
ATOM    796 HG23 VAL A 202     -36.727   2.944 -11.482  1.00 81.65           H  
ATOM    797  N   ARG A 203     -32.758  -0.029 -12.538  1.00 93.53           N  
ATOM    798  CA  ARG A 203     -31.527  -0.689 -12.989  1.00 94.23           C  
ATOM    799  C   ARG A 203     -31.616  -1.142 -14.459  1.00 89.58           C  
ATOM    800  O   ARG A 203     -30.635  -0.973 -15.179  1.00 95.72           O  
ATOM    801  CB  ARG A 203     -31.186  -1.879 -12.073  1.00 87.12           C  
ATOM    802  CG  ARG A 203     -30.773  -1.472 -10.648  1.00 71.53           C  
ATOM    803  CD  ARG A 203     -30.562  -2.696  -9.742  1.00 86.72           C  
ATOM    804  NE  ARG A 203     -30.420  -2.325  -8.321  1.00103.33           N  
ATOM    805  CZ  ARG A 203     -31.181  -2.714  -7.280  1.00107.63           C  
ATOM    806  NH1 ARG A 203     -32.238  -3.530  -7.421  1.00 96.88           N  
ATOM    807  NH2 ARG A 203     -30.865  -2.273  -6.057  1.00113.68           N1+
ATOM    808  H   ARG A 203     -33.329  -0.539 -11.877  1.00 93.53           H  
ATOM    809  HA  ARG A 203     -30.710   0.033 -12.924  1.00 94.23           H  
ATOM    810  HB2 ARG A 203     -32.039  -2.559 -12.032  1.00 87.12           H  
ATOM    811  HB3 ARG A 203     -30.365  -2.452 -12.508  1.00 87.12           H  
ATOM    812  HG2 ARG A 203     -29.809  -0.972 -10.760  1.00 71.53           H  
ATOM    813  HG3 ARG A 203     -31.425  -0.728 -10.196  1.00 71.53           H  
ATOM    814  HD2 ARG A 203     -31.277  -3.493  -9.941  1.00 86.72           H  
ATOM    815  HD3 ARG A 203     -29.584  -3.114  -9.984  1.00 86.72           H  
ATOM    816  HE  ARG A 203     -29.641  -1.712  -8.117  1.00103.33           H  
ATOM    817 HH11 ARG A 203     -32.488  -3.877  -8.336  1.00 96.88           H  
ATOM    818 HH12 ARG A 203     -32.783  -3.814  -6.621  1.00 96.88           H  
ATOM    819 HH21 ARG A 203     -30.064  -1.666  -5.930  1.00113.68           H  
ATOM    820 HH22 ARG A 203     -31.409  -2.543  -5.250  1.00113.68           H  
ATOM    821  N   LYS A 204     -32.785  -1.653 -14.891  1.00 82.57           N  
ATOM    822  CA  LYS A 204     -33.059  -2.009 -16.289  1.00 86.03           C  
ATOM    823  C   LYS A 204     -33.151  -0.773 -17.208  1.00 95.29           C  
ATOM    824  O   LYS A 204     -32.669  -0.835 -18.339  1.00102.02           O  
ATOM    825  CB  LYS A 204     -34.345  -2.857 -16.381  1.00 77.08           C  
ATOM    826  CG  LYS A 204     -34.231  -4.237 -15.704  1.00 81.77           C  
ATOM    827  CD  LYS A 204     -35.481  -5.122 -15.871  1.00 71.27           C  
ATOM    828  CE  LYS A 204     -36.729  -4.574 -15.157  1.00 82.09           C  
ATOM    829  NZ  LYS A 204     -37.902  -5.448 -15.335  1.00 74.50           N1+
ATOM    830  H   LYS A 204     -33.554  -1.754 -14.245  1.00 82.57           H  
ATOM    831  HA  LYS A 204     -32.226  -2.617 -16.647  1.00 86.03           H  
ATOM    832  HB2 LYS A 204     -35.181  -2.300 -15.963  1.00 77.08           H  
ATOM    833  HB3 LYS A 204     -34.588  -3.018 -17.433  1.00 77.08           H  
ATOM    834  HG2 LYS A 204     -33.372  -4.764 -16.120  1.00 81.77           H  
ATOM    835  HG3 LYS A 204     -34.014  -4.115 -14.643  1.00 81.77           H  
ATOM    836  HD2 LYS A 204     -35.686  -5.243 -16.936  1.00 71.27           H  
ATOM    837  HD3 LYS A 204     -35.250  -6.119 -15.494  1.00 71.27           H  
ATOM    838  HE2 LYS A 204     -36.536  -4.469 -14.089  1.00 82.09           H  
ATOM    839  HE3 LYS A 204     -36.987  -3.588 -15.541  1.00 82.09           H  
ATOM    840  HZ1 LYS A 204     -37.714  -6.357 -14.939  1.00 74.50           H  
ATOM    841  HZ2 LYS A 204     -38.698  -5.033 -14.869  1.00 74.50           H  
ATOM    842  HZ3 LYS A 204     -38.107  -5.543 -16.319  1.00 74.50           H  
ATOM    843  N   ASP A 205     -33.731   0.324 -16.688  1.00 95.85           N  
ATOM    844  CA  ASP A 205     -33.854   1.634 -17.337  1.00100.67           C  
ATOM    845  C   ASP A 205     -32.502   2.293 -17.667  1.00104.98           C  
ATOM    846  O   ASP A 205     -32.365   2.850 -18.755  1.00101.30           O  
ATOM    847  CB  ASP A 205     -34.695   2.624 -16.491  1.00 93.30           C  
ATOM    848  CG  ASP A 205     -36.189   2.294 -16.296  1.00 93.79           C  
ATOM    849  OD1 ASP A 205     -36.757   1.528 -17.107  1.00 89.67           O  
ATOM    850  OD2 ASP A 205     -36.792   2.933 -15.406  1.00 80.03           O1-
ATOM    851  H   ASP A 205     -34.127   0.265 -15.759  1.00 95.85           H  
ATOM    852  HA  ASP A 205     -34.357   1.472 -18.292  1.00100.67           H  
ATOM    853  HB2 ASP A 205     -34.252   2.688 -15.500  1.00 93.30           H  
ATOM    854  HB3 ASP A 205     -34.599   3.630 -16.890  1.00 93.30           H  
ATOM    855  N   LEU A 206     -31.545   2.232 -16.727  1.00111.04           N  
ATOM    856  CA  LEU A 206     -30.230   2.870 -16.847  1.00108.95           C  
ATOM    857  C   LEU A 206     -29.171   1.970 -17.505  1.00115.50           C  
ATOM    858  O   LEU A 206     -28.212   2.507 -18.056  1.00118.90           O  
ATOM    859  CB  LEU A 206     -29.789   3.367 -15.455  1.00 91.25           C  
ATOM    860  CG  LEU A 206     -30.477   4.696 -15.069  1.00 80.19           C  
ATOM    861  CD1 LEU A 206     -30.405   4.947 -13.561  1.00 71.93           C  
ATOM    862  CD2 LEU A 206     -29.911   5.894 -15.858  1.00 83.13           C  
ATOM    863  H   LEU A 206     -31.742   1.777 -15.845  1.00111.04           H  
ATOM    864  HA  LEU A 206     -30.319   3.738 -17.503  1.00108.95           H  
ATOM    865  HB2 LEU A 206     -30.006   2.593 -14.717  1.00 91.25           H  
ATOM    866  HB3 LEU A 206     -28.707   3.509 -15.413  1.00 91.25           H  
ATOM    867  HG  LEU A 206     -31.537   4.604 -15.307  1.00 80.19           H  
ATOM    868 HD11 LEU A 206     -31.073   5.758 -13.269  1.00 71.93           H  
ATOM    869 HD12 LEU A 206     -30.706   4.062 -13.002  1.00 71.93           H  
ATOM    870 HD13 LEU A 206     -29.395   5.217 -13.257  1.00 71.93           H  
ATOM    871 HD21 LEU A 206     -29.612   6.713 -15.204  1.00 83.13           H  
ATOM    872 HD22 LEU A 206     -29.037   5.615 -16.446  1.00 83.13           H  
ATOM    873 HD23 LEU A 206     -30.654   6.287 -16.552  1.00 83.13           H  
ATOM    874  N   CYS A 207     -29.371   0.640 -17.488  1.00113.20           N  
ATOM    875  CA  CYS A 207     -28.544  -0.336 -18.207  1.00112.04           C  
ATOM    876  C   CYS A 207     -28.817  -0.327 -19.731  1.00107.15           C  
ATOM    877  O   CYS A 207     -27.957  -0.751 -20.503  1.00104.25           O  
ATOM    878  CB  CYS A 207     -28.715  -1.742 -17.584  1.00  0.00           C  
ATOM    879  SG  CYS A 207     -27.613  -3.000 -18.297  1.00  0.00           S  
ATOM    880  H   CYS A 207     -30.167   0.266 -16.989  1.00113.20           H  
ATOM    881  HA  CYS A 207     -27.499  -0.049 -18.072  1.00112.04           H  
ATOM    882  HB2 CYS A 207     -28.494  -1.699 -16.517  1.00  0.00           H  
ATOM    883  HB3 CYS A 207     -29.747  -2.082 -17.680  1.00  0.00           H  
ATOM    884  HG  CYS A 207     -28.143  -2.970 -19.524  1.00  0.00           H  
ATOM    885  N   SER A 208     -29.996   0.173 -20.138  1.00105.73           N  
ATOM    886  CA  SER A 208     -30.455   0.247 -21.527  1.00107.23           C  
ATOM    887  C   SER A 208     -29.694   1.251 -22.420  1.00 95.71           C  
ATOM    888  O   SER A 208     -29.706   1.074 -23.639  1.00 95.05           O  
ATOM    889  CB  SER A 208     -31.961   0.559 -21.522  1.00  0.00           C  
ATOM    890  OG  SER A 208     -32.723  -0.605 -21.285  1.00  0.00           O  
ATOM    891  H   SER A 208     -30.648   0.509 -19.444  1.00105.73           H  
ATOM    892  HA  SER A 208     -30.306  -0.733 -21.985  1.00107.23           H  
ATOM    893  HB2 SER A 208     -32.211   1.315 -20.781  1.00  0.00           H  
ATOM    894  HB3 SER A 208     -32.271   0.957 -22.484  1.00  0.00           H  
ATOM    895  HG  SER A 208     -32.652  -0.831 -20.352  1.00  0.00           H  
ATOM    896  N   LEU A 209     -29.046   2.265 -21.820  1.00 90.28           N  
ATOM    897  CA  LEU A 209     -28.286   3.290 -22.534  1.00 86.95           C  
ATOM    898  C   LEU A 209     -27.012   3.596 -21.736  1.00 82.18           C  
ATOM    899  O   LEU A 209     -27.099   4.022 -20.584  1.00 90.25           O  
ATOM    900  CB  LEU A 209     -29.185   4.527 -22.771  1.00 72.62           C  
ATOM    901  CG  LEU A 209     -28.615   5.578 -23.751  1.00 69.37           C  
ATOM    902  CD1 LEU A 209     -28.357   5.006 -25.159  1.00 61.51           C  
ATOM    903  CD2 LEU A 209     -29.540   6.805 -23.823  1.00 69.53           C  
ATOM    904  H   LEU A 209     -29.051   2.340 -20.812  1.00 90.28           H  
ATOM    905  HA  LEU A 209     -27.977   2.885 -23.499  1.00 86.95           H  
ATOM    906  HB2 LEU A 209     -30.151   4.196 -23.158  1.00 72.62           H  
ATOM    907  HB3 LEU A 209     -29.401   5.000 -21.811  1.00 72.62           H  
ATOM    908  HG  LEU A 209     -27.662   5.925 -23.349  1.00 69.37           H  
ATOM    909 HD11 LEU A 209     -28.703   5.682 -25.942  1.00 61.51           H  
ATOM    910 HD12 LEU A 209     -27.292   4.845 -25.323  1.00 61.51           H  
ATOM    911 HD13 LEU A 209     -28.865   4.054 -25.316  1.00 61.51           H  
ATOM    912 HD21 LEU A 209     -28.989   7.686 -24.150  1.00 69.53           H  
ATOM    913 HD22 LEU A 209     -30.359   6.651 -24.526  1.00 69.53           H  
ATOM    914 HD23 LEU A 209     -29.982   7.039 -22.854  1.00 69.53           H  
ATOM    915  N   LYS A 210     -25.859   3.324 -22.366  1.00 79.00           N  
ATOM    916  CA  LYS A 210     -24.541   3.262 -21.737  1.00 77.31           C  
ATOM    917  C   LYS A 210     -23.477   3.838 -22.678  1.00 58.31           C  
ATOM    918  O   LYS A 210     -23.189   3.233 -23.711  1.00 54.60           O  
ATOM    919  CB  LYS A 210     -24.206   1.827 -21.231  1.00 73.99           C  
ATOM    920  CG  LYS A 210     -25.046   0.646 -21.778  1.00 79.96           C  
ATOM    921  CD  LYS A 210     -24.950   0.375 -23.290  1.00 85.42           C  
ATOM    922  CE  LYS A 210     -26.005  -0.652 -23.742  1.00 72.98           C  
ATOM    923  NZ  LYS A 210     -25.980  -0.869 -25.199  1.00 73.86           N1+
ATOM    924  H   LYS A 210     -25.888   3.013 -23.326  1.00 79.00           H  
ATOM    925  HA  LYS A 210     -24.569   3.906 -20.860  1.00 77.31           H  
ATOM    926  HB2 LYS A 210     -23.141   1.615 -21.344  1.00 73.99           H  
ATOM    927  HB3 LYS A 210     -24.370   1.829 -20.153  1.00 73.99           H  
ATOM    928  HG2 LYS A 210     -24.751  -0.259 -21.245  1.00 79.96           H  
ATOM    929  HG3 LYS A 210     -26.088   0.805 -21.503  1.00 79.96           H  
ATOM    930  HD2 LYS A 210     -25.069   1.298 -23.857  1.00 85.42           H  
ATOM    931  HD3 LYS A 210     -23.949   0.007 -23.521  1.00 85.42           H  
ATOM    932  HE2 LYS A 210     -25.845  -1.606 -23.238  1.00 72.98           H  
ATOM    933  HE3 LYS A 210     -27.004  -0.309 -23.467  1.00 72.98           H  
ATOM    934  HZ1 LYS A 210     -25.073  -1.220 -25.473  1.00 73.86           H  
ATOM    935  HZ2 LYS A 210     -26.692  -1.540 -25.452  1.00 73.86           H  
ATOM    936  HZ3 LYS A 210     -26.161   0.003 -25.674  1.00 73.86           H  
ATOM    937  N   VAL A 211     -22.921   4.999 -22.291  1.00 52.82           N  
ATOM    938  CA  VAL A 211     -21.898   5.727 -23.042  1.00 55.93           C  
ATOM    939  C   VAL A 211     -20.722   6.107 -22.130  1.00 53.99           C  
ATOM    940  O   VAL A 211     -20.919   6.351 -20.938  1.00 53.59           O  
ATOM    941  CB  VAL A 211     -22.448   7.056 -23.653  1.00 45.84           C  
ATOM    942  CG1 VAL A 211     -23.596   6.813 -24.646  1.00 45.68           C  
ATOM    943  CG2 VAL A 211     -22.807   8.166 -22.637  1.00 44.01           C  
ATOM    944  H   VAL A 211     -23.191   5.412 -21.409  1.00 52.82           H  
ATOM    945  HA  VAL A 211     -21.513   5.093 -23.841  1.00 55.93           H  
ATOM    946  HB  VAL A 211     -21.648   7.479 -24.264  1.00 45.84           H  
ATOM    947 HG11 VAL A 211     -23.932   7.751 -25.087  1.00 45.68           H  
ATOM    948 HG12 VAL A 211     -23.270   6.171 -25.462  1.00 45.68           H  
ATOM    949 HG13 VAL A 211     -24.457   6.342 -24.170  1.00 45.68           H  
ATOM    950 HG21 VAL A 211     -23.326   8.993 -23.120  1.00 44.01           H  
ATOM    951 HG22 VAL A 211     -23.446   7.787 -21.839  1.00 44.01           H  
ATOM    952 HG23 VAL A 211     -21.919   8.594 -22.171  1.00 44.01           H  
ATOM    953  N   SER A 212     -19.535   6.223 -22.743  1.00 46.65           N  
ATOM    954  CA  SER A 212     -18.390   6.930 -22.178  1.00 53.15           C  
ATOM    955  C   SER A 212     -18.433   8.410 -22.572  1.00 53.54           C  
ATOM    956  O   SER A 212     -18.693   8.737 -23.731  1.00 41.87           O  
ATOM    957  CB  SER A 212     -17.067   6.260 -22.597  1.00 42.07           C  
ATOM    958  OG  SER A 212     -16.910   6.163 -24.000  1.00 49.02           O  
ATOM    959  H   SER A 212     -19.466   6.008 -23.730  1.00 46.65           H  
ATOM    960  HA  SER A 212     -18.447   6.872 -21.092  1.00 53.15           H  
ATOM    961  HB2 SER A 212     -16.221   6.830 -22.213  1.00 42.07           H  
ATOM    962  HB3 SER A 212     -16.990   5.276 -22.142  1.00 42.07           H  
ATOM    963  HG  SER A 212     -17.298   5.331 -24.287  1.00 49.02           H  
ATOM    964  N   LEU A 213     -18.136   9.266 -21.584  1.00 46.04           N  
ATOM    965  CA  LEU A 213     -17.926  10.698 -21.759  1.00 51.93           C  
ATOM    966  C   LEU A 213     -16.457  10.916 -22.144  1.00 52.56           C  
ATOM    967  O   LEU A 213     -15.580  10.361 -21.484  1.00 56.71           O  
ATOM    968  CB  LEU A 213     -18.265  11.426 -20.432  1.00 49.52           C  
ATOM    969  CG  LEU A 213     -19.220  12.626 -20.592  1.00 60.40           C  
ATOM    970  CD1 LEU A 213     -19.636  13.167 -19.209  1.00 57.30           C  
ATOM    971  CD2 LEU A 213     -18.657  13.733 -21.512  1.00 56.97           C  
ATOM    972  H   LEU A 213     -17.904   8.898 -20.672  1.00 46.04           H  
ATOM    973  HA  LEU A 213     -18.579  11.060 -22.556  1.00 51.93           H  
ATOM    974  HB2 LEU A 213     -18.740  10.721 -19.747  1.00 49.52           H  
ATOM    975  HB3 LEU A 213     -17.361  11.749 -19.913  1.00 49.52           H  
ATOM    976  HG  LEU A 213     -20.127  12.247 -21.063  1.00 60.40           H  
ATOM    977 HD11 LEU A 213     -19.472  14.238 -19.106  1.00 57.30           H  
ATOM    978 HD12 LEU A 213     -20.695  12.991 -19.033  1.00 57.30           H  
ATOM    979 HD13 LEU A 213     -19.095  12.684 -18.394  1.00 57.30           H  
ATOM    980 HD21 LEU A 213     -18.801  14.735 -21.108  1.00 56.97           H  
ATOM    981 HD22 LEU A 213     -17.590  13.617 -21.691  1.00 56.97           H  
ATOM    982 HD23 LEU A 213     -19.145  13.714 -22.486  1.00 56.97           H  
ATOM    983  N   GLN A 214     -16.217  11.736 -23.173  1.00 44.37           N  
ATOM    984  CA  GLN A 214     -14.880  12.131 -23.601  1.00 39.78           C  
ATOM    985  C   GLN A 214     -14.844  13.659 -23.695  1.00 48.79           C  
ATOM    986  O   GLN A 214     -15.742  14.244 -24.295  1.00 45.04           O  
ATOM    987  CB  GLN A 214     -14.553  11.449 -24.942  1.00 43.91           C  
ATOM    988  CG  GLN A 214     -13.087  11.632 -25.382  1.00 71.72           C  
ATOM    989  CD  GLN A 214     -12.761  10.967 -26.722  1.00 87.90           C  
ATOM    990  NE2 GLN A 214     -13.214   9.729 -26.930  1.00 88.27           N  
ATOM    991  OE1 GLN A 214     -12.091  11.566 -27.560  1.00 84.73           O  
ATOM    992  H   GLN A 214     -16.989  12.141 -23.687  1.00 44.37           H  
ATOM    993  HA  GLN A 214     -14.141  11.812 -22.867  1.00 39.78           H  
ATOM    994  HB2 GLN A 214     -14.776  10.385 -24.850  1.00 43.91           H  
ATOM    995  HB3 GLN A 214     -15.218  11.829 -25.715  1.00 43.91           H  
ATOM    996  HG2 GLN A 214     -12.846  12.693 -25.462  1.00 71.72           H  
ATOM    997  HG3 GLN A 214     -12.422  11.217 -24.624  1.00 71.72           H  
ATOM    998 HE21 GLN A 214     -13.737   9.248 -26.211  1.00 88.27           H  
ATOM    999 HE22 GLN A 214     -13.014   9.255 -27.799  1.00 88.27           H  
ATOM   1000  N   LEU A 215     -13.807  14.264 -23.099  1.00 49.96           N  
ATOM   1001  CA  LEU A 215     -13.592  15.706 -23.069  1.00 45.59           C  
ATOM   1002  C   LEU A 215     -12.209  16.001 -23.652  1.00 43.85           C  
ATOM   1003  O   LEU A 215     -11.201  15.642 -23.042  1.00 47.79           O  
ATOM   1004  CB  LEU A 215     -13.688  16.254 -21.627  1.00 40.39           C  
ATOM   1005  CG  LEU A 215     -15.011  15.938 -20.896  1.00 66.55           C  
ATOM   1006  CD1 LEU A 215     -14.943  14.618 -20.096  1.00 75.37           C  
ATOM   1007  CD2 LEU A 215     -15.447  17.115 -20.011  1.00 65.37           C  
ATOM   1008  H   LEU A 215     -13.105  13.703 -22.632  1.00 49.96           H  
ATOM   1009  HA  LEU A 215     -14.343  16.221 -23.673  1.00 45.59           H  
ATOM   1010  HB2 LEU A 215     -12.846  15.928 -21.015  1.00 40.39           H  
ATOM   1011  HB3 LEU A 215     -13.571  17.336 -21.704  1.00 40.39           H  
ATOM   1012  HG  LEU A 215     -15.786  15.824 -21.654  1.00 66.55           H  
ATOM   1013 HD11 LEU A 215     -15.116  14.773 -19.031  1.00 75.37           H  
ATOM   1014 HD12 LEU A 215     -15.695  13.911 -20.444  1.00 75.37           H  
ATOM   1015 HD13 LEU A 215     -13.977  14.122 -20.195  1.00 75.37           H  
ATOM   1016 HD21 LEU A 215     -16.497  17.019 -19.743  1.00 65.37           H  
ATOM   1017 HD22 LEU A 215     -14.858  17.163 -19.096  1.00 65.37           H  
ATOM   1018 HD23 LEU A 215     -15.338  18.072 -20.520  1.00 65.37           H  
ATOM   1019  N   ARG A 216     -12.197  16.669 -24.812  1.00 47.78           N  
ATOM   1020  CA  ARG A 216     -10.989  17.171 -25.457  1.00 52.24           C  
ATOM   1021  C   ARG A 216     -10.641  18.557 -24.896  1.00 51.58           C  
ATOM   1022  O   ARG A 216     -11.501  19.438 -24.856  1.00 49.91           O  
ATOM   1023  CB  ARG A 216     -11.215  17.216 -26.981  1.00 50.93           C  
ATOM   1024  CG  ARG A 216     -11.272  15.809 -27.609  1.00 63.85           C  
ATOM   1025  CD  ARG A 216     -11.629  15.791 -29.105  1.00 76.69           C  
ATOM   1026  NE  ARG A 216     -13.069  15.986 -29.353  1.00 80.01           N  
ATOM   1027  CZ  ARG A 216     -14.006  15.019 -29.417  1.00 79.44           C  
ATOM   1028  NH1 ARG A 216     -13.717  13.721 -29.249  1.00 70.35           N  
ATOM   1029  NH2 ARG A 216     -15.275  15.355 -29.661  1.00 74.31           N1+
ATOM   1030  H   ARG A 216     -13.072  16.913 -25.258  1.00 47.78           H  
ATOM   1031  HA  ARG A 216     -10.159  16.492 -25.257  1.00 52.24           H  
ATOM   1032  HB2 ARG A 216     -12.121  17.780 -27.209  1.00 50.93           H  
ATOM   1033  HB3 ARG A 216     -10.394  17.759 -27.450  1.00 50.93           H  
ATOM   1034  HG2 ARG A 216     -10.349  15.257 -27.441  1.00 63.85           H  
ATOM   1035  HG3 ARG A 216     -12.041  15.252 -27.072  1.00 63.85           H  
ATOM   1036  HD2 ARG A 216     -11.168  16.663 -29.570  1.00 76.69           H  
ATOM   1037  HD3 ARG A 216     -11.206  14.928 -29.621  1.00 76.69           H  
ATOM   1038  HE  ARG A 216     -13.371  16.945 -29.456  1.00 80.01           H  
ATOM   1039 HH11 ARG A 216     -12.774  13.428 -29.036  1.00 70.35           H  
ATOM   1040 HH12 ARG A 216     -14.445  13.024 -29.326  1.00 70.35           H  
ATOM   1041 HH21 ARG A 216     -15.540  16.325 -29.793  1.00 74.31           H  
ATOM   1042 HH22 ARG A 216     -15.995  14.643 -29.688  1.00 74.31           H  
ATOM   1043  N   GLY A 217      -9.373  18.718 -24.492  1.00 55.01           N  
ATOM   1044  CA  GLY A 217      -8.797  19.985 -24.052  1.00 54.75           C  
ATOM   1045  C   GLY A 217      -8.330  20.791 -25.271  1.00 60.05           C  
ATOM   1046  O   GLY A 217      -8.087  20.234 -26.344  1.00 56.06           O  
ATOM   1047  H   GLY A 217      -8.733  17.935 -24.565  1.00 55.01           H  
ATOM   1048  HA2 GLY A 217      -9.514  20.557 -23.460  1.00 54.75           H  
ATOM   1049  HA3 GLY A 217      -7.938  19.776 -23.413  1.00 54.75           H  
ATOM   1050  N   GLU A 218      -8.174  22.111 -25.080  1.00 60.61           N  
ATOM   1051  CA  GLU A 218      -7.712  23.066 -26.096  1.00 69.88           C  
ATOM   1052  C   GLU A 218      -6.249  22.839 -26.533  1.00 73.14           C  
ATOM   1053  O   GLU A 218      -5.905  23.151 -27.672  1.00 66.56           O  
ATOM   1054  CB  GLU A 218      -7.900  24.510 -25.570  1.00  0.00           C  
ATOM   1055  CG  GLU A 218      -9.318  24.856 -25.045  1.00  0.00           C  
ATOM   1056  CD  GLU A 218     -10.465  24.789 -26.070  1.00  0.00           C  
ATOM   1057  OE1 GLU A 218     -10.200  24.945 -27.283  1.00  0.00           O  
ATOM   1058  OE2 GLU A 218     -11.613  24.597 -25.612  1.00  0.00           O1-
ATOM   1059  H   GLU A 218      -8.393  22.508 -24.178  1.00 60.61           H  
ATOM   1060  HA  GLU A 218      -8.333  22.928 -26.982  1.00 69.88           H  
ATOM   1061  HB2 GLU A 218      -7.189  24.690 -24.762  1.00  0.00           H  
ATOM   1062  HB3 GLU A 218      -7.624  25.219 -26.352  1.00  0.00           H  
ATOM   1063  HG2 GLU A 218      -9.560  24.221 -24.191  1.00  0.00           H  
ATOM   1064  HG3 GLU A 218      -9.302  25.874 -24.653  1.00  0.00           H  
ATOM   1065  N   ASP A 219      -5.435  22.271 -25.628  1.00 69.69           N  
ATOM   1066  CA  ASP A 219      -4.047  21.839 -25.836  1.00 76.85           C  
ATOM   1067  C   ASP A 219      -3.916  20.536 -26.659  1.00 71.78           C  
ATOM   1068  O   ASP A 219      -2.815  20.242 -27.124  1.00 76.79           O  
ATOM   1069  CB  ASP A 219      -3.253  21.727 -24.499  1.00 88.57           C  
ATOM   1070  CG  ASP A 219      -3.955  21.075 -23.288  1.00 88.02           C  
ATOM   1071  OD1 ASP A 219      -4.927  20.308 -23.479  1.00 79.64           O  
ATOM   1072  OD2 ASP A 219      -3.427  21.268 -22.172  1.00 96.98           O1-
ATOM   1073  H   ASP A 219      -5.815  22.034 -24.722  1.00 69.69           H  
ATOM   1074  HA  ASP A 219      -3.563  22.620 -26.425  1.00 76.85           H  
ATOM   1075  HB2 ASP A 219      -2.321  21.182 -24.662  1.00 88.57           H  
ATOM   1076  HB3 ASP A 219      -2.945  22.731 -24.205  1.00 88.57           H  
ATOM   1077  N   GLY A 220      -5.020  19.788 -26.823  1.00 70.37           N  
ATOM   1078  CA  GLY A 220      -5.071  18.532 -27.569  1.00 67.68           C  
ATOM   1079  C   GLY A 220      -5.088  17.301 -26.647  1.00 64.64           C  
ATOM   1080  O   GLY A 220      -5.131  16.185 -27.163  1.00 56.36           O  
ATOM   1081  H   GLY A 220      -5.889  20.106 -26.416  1.00 70.37           H  
ATOM   1082  HA2 GLY A 220      -5.986  18.528 -28.162  1.00 67.68           H  
ATOM   1083  HA3 GLY A 220      -4.243  18.444 -28.274  1.00 67.68           H  
ATOM   1084  N   SER A 221      -5.079  17.476 -25.310  1.00 64.05           N  
ATOM   1085  CA  SER A 221      -5.253  16.396 -24.328  1.00 63.38           C  
ATOM   1086  C   SER A 221      -6.680  15.811 -24.355  1.00 69.47           C  
ATOM   1087  O   SER A 221      -7.600  16.476 -24.830  1.00 62.18           O  
ATOM   1088  CB  SER A 221      -4.852  16.904 -22.925  1.00 52.36           C  
ATOM   1089  OG  SER A 221      -5.821  17.755 -22.342  1.00 53.93           O  
ATOM   1090  H   SER A 221      -5.035  18.414 -24.933  1.00 64.05           H  
ATOM   1091  HA  SER A 221      -4.559  15.599 -24.601  1.00 63.38           H  
ATOM   1092  HB2 SER A 221      -4.712  16.058 -22.251  1.00 52.36           H  
ATOM   1093  HB3 SER A 221      -3.896  17.428 -22.964  1.00 52.36           H  
ATOM   1094  HG  SER A 221      -5.658  18.653 -22.659  1.00 53.93           H  
ATOM   1095  N   VAL A 222      -6.834  14.576 -23.851  1.00 59.70           N  
ATOM   1096  CA  VAL A 222      -8.119  13.880 -23.818  1.00 59.58           C  
ATOM   1097  C   VAL A 222      -8.308  13.218 -22.443  1.00 51.49           C  
ATOM   1098  O   VAL A 222      -7.535  12.331 -22.081  1.00 49.11           O  
ATOM   1099  CB  VAL A 222      -8.225  12.778 -24.918  1.00 61.02           C  
ATOM   1100  CG1 VAL A 222      -9.579  12.037 -24.905  1.00 52.95           C  
ATOM   1101  CG2 VAL A 222      -7.966  13.339 -26.328  1.00 63.38           C  
ATOM   1102  H   VAL A 222      -6.044  14.076 -23.469  1.00 59.70           H  
ATOM   1103  HA  VAL A 222      -8.938  14.585 -23.966  1.00 59.58           H  
ATOM   1104  HB  VAL A 222      -7.451  12.029 -24.740  1.00 61.02           H  
ATOM   1105 HG11 VAL A 222      -9.652  11.332 -25.733  1.00 52.95           H  
ATOM   1106 HG12 VAL A 222      -9.731  11.463 -23.991  1.00 52.95           H  
ATOM   1107 HG13 VAL A 222     -10.405  12.743 -24.997  1.00 52.95           H  
ATOM   1108 HG21 VAL A 222      -8.130  12.584 -27.096  1.00 63.38           H  
ATOM   1109 HG22 VAL A 222      -8.620  14.182 -26.540  1.00 63.38           H  
ATOM   1110 HG23 VAL A 222      -6.938  13.685 -26.438  1.00 63.38           H  
ATOM   1111  N   TRP A 223      -9.376  13.628 -21.742  1.00 46.86           N  
ATOM   1112  CA  TRP A 223      -9.945  12.900 -20.611  1.00 47.76           C  
ATOM   1113  C   TRP A 223     -11.078  12.008 -21.121  1.00 50.21           C  
ATOM   1114  O   TRP A 223     -11.961  12.505 -21.817  1.00 46.43           O  
ATOM   1115  CB  TRP A 223     -10.477  13.885 -19.551  1.00 41.11           C  
ATOM   1116  CG  TRP A 223      -9.433  14.443 -18.637  1.00 54.48           C  
ATOM   1117  CD1 TRP A 223      -8.828  15.647 -18.746  1.00 49.26           C  
ATOM   1118  CD2 TRP A 223      -8.805  13.776 -17.502  1.00 46.76           C  
ATOM   1119  CE2 TRP A 223      -7.833  14.658 -16.940  1.00 58.12           C  
ATOM   1120  CE3 TRP A 223      -8.961  12.511 -16.886  1.00 57.55           C  
ATOM   1121  NE1 TRP A 223      -7.894  15.783 -17.738  1.00 53.12           N  
ATOM   1122  CZ2 TRP A 223      -7.059  14.304 -15.820  1.00 58.73           C  
ATOM   1123  CZ3 TRP A 223      -8.189  12.145 -15.765  1.00 44.42           C  
ATOM   1124  CH2 TRP A 223      -7.240  13.039 -15.231  1.00 59.13           C  
ATOM   1125  H   TRP A 223      -9.951  14.374 -22.112  1.00 46.86           H  
ATOM   1126  HA  TRP A 223      -9.198  12.257 -20.140  1.00 47.76           H  
ATOM   1127  HB2 TRP A 223     -11.033  14.699 -20.018  1.00 41.11           H  
ATOM   1128  HB3 TRP A 223     -11.189  13.375 -18.901  1.00 41.11           H  
ATOM   1129  HD1 TRP A 223      -9.052  16.378 -19.509  1.00 49.26           H  
ATOM   1130  HE1 TRP A 223      -7.325  16.610 -17.632  1.00 53.12           H  
ATOM   1131  HE3 TRP A 223      -9.687  11.816 -17.280  1.00 57.55           H  
ATOM   1132  HZ2 TRP A 223      -6.333  14.995 -15.418  1.00 58.73           H  
ATOM   1133  HZ3 TRP A 223      -8.328  11.175 -15.310  1.00 44.42           H  
ATOM   1134  HH2 TRP A 223      -6.653  12.754 -14.371  1.00 59.13           H  
ATOM   1135  N   ASN A 224     -11.044  10.724 -20.739  1.00 49.04           N  
ATOM   1136  CA  ASN A 224     -12.103   9.763 -21.027  1.00 46.06           C  
ATOM   1137  C   ASN A 224     -12.592   9.167 -19.700  1.00 38.04           C  
ATOM   1138  O   ASN A 224     -11.777   8.714 -18.896  1.00 43.28           O  
ATOM   1139  CB  ASN A 224     -11.587   8.654 -21.975  1.00 43.74           C  
ATOM   1140  CG  ASN A 224     -12.722   7.940 -22.719  1.00 57.82           C  
ATOM   1141  ND2 ASN A 224     -13.119   6.757 -22.246  1.00 69.32           N  
ATOM   1142  OD1 ASN A 224     -13.233   8.452 -23.713  1.00 64.99           O  
ATOM   1143  H   ASN A 224     -10.289  10.389 -20.158  1.00 49.04           H  
ATOM   1144  HA  ASN A 224     -12.972  10.241 -21.482  1.00 46.06           H  
ATOM   1145  HB2 ASN A 224     -10.966   9.109 -22.747  1.00 43.74           H  
ATOM   1146  HB3 ASN A 224     -10.942   7.942 -21.457  1.00 43.74           H  
ATOM   1147 HD21 ASN A 224     -12.681   6.352 -21.432  1.00 69.32           H  
ATOM   1148 HD22 ASN A 224     -13.863   6.255 -22.711  1.00 69.32           H  
ATOM   1149  N   TYR A 225     -13.921   9.155 -19.529  1.00 42.75           N  
ATOM   1150  CA  TYR A 225     -14.627   8.529 -18.422  1.00 49.07           C  
ATOM   1151  C   TYR A 225     -15.439   7.352 -18.970  1.00 48.72           C  
ATOM   1152  O   TYR A 225     -16.413   7.577 -19.687  1.00 47.90           O  
ATOM   1153  CB  TYR A 225     -15.539   9.572 -17.738  1.00 40.35           C  
ATOM   1154  CG  TYR A 225     -16.428   8.999 -16.645  1.00 42.47           C  
ATOM   1155  CD1 TYR A 225     -15.881   8.723 -15.376  1.00 39.65           C  
ATOM   1156  CD2 TYR A 225     -17.783   8.697 -16.905  1.00 46.50           C  
ATOM   1157  CE1 TYR A 225     -16.683   8.153 -14.370  1.00 48.97           C  
ATOM   1158  CE2 TYR A 225     -18.586   8.124 -15.899  1.00 51.59           C  
ATOM   1159  CZ  TYR A 225     -18.036   7.861 -14.629  1.00 54.18           C  
ATOM   1160  OH  TYR A 225     -18.813   7.345 -13.635  1.00 56.73           O  
ATOM   1161  H   TYR A 225     -14.513   9.554 -20.249  1.00 42.75           H  
ATOM   1162  HA  TYR A 225     -13.921   8.155 -17.677  1.00 49.07           H  
ATOM   1163  HB2 TYR A 225     -14.929  10.368 -17.309  1.00 40.35           H  
ATOM   1164  HB3 TYR A 225     -16.175  10.055 -18.481  1.00 40.35           H  
ATOM   1165  HD1 TYR A 225     -14.844   8.942 -15.171  1.00 39.65           H  
ATOM   1166  HD2 TYR A 225     -18.208   8.894 -17.878  1.00 46.50           H  
ATOM   1167  HE1 TYR A 225     -16.262   7.950 -13.396  1.00 48.97           H  
ATOM   1168  HE2 TYR A 225     -19.622   7.899 -16.103  1.00 51.59           H  
ATOM   1169  HH  TYR A 225     -19.744   7.261 -13.866  1.00 56.73           H  
ATOM   1170  N   LYS A 226     -15.054   6.131 -18.574  1.00 46.36           N  
ATOM   1171  CA  LYS A 226     -15.862   4.925 -18.748  1.00 48.80           C  
ATOM   1172  C   LYS A 226     -16.781   4.786 -17.509  1.00 48.83           C  
ATOM   1173  O   LYS A 226     -16.284   4.923 -16.388  1.00 51.23           O  
ATOM   1174  CB  LYS A 226     -14.907   3.719 -18.929  1.00  0.00           C  
ATOM   1175  CG  LYS A 226     -14.005   3.363 -17.729  1.00  0.00           C  
ATOM   1176  CD  LYS A 226     -13.005   2.240 -18.053  1.00  0.00           C  
ATOM   1177  CE  LYS A 226     -12.059   1.886 -16.890  1.00  0.00           C  
ATOM   1178  NZ  LYS A 226     -12.766   1.281 -15.745  1.00  0.00           N1+
ATOM   1179  H   LYS A 226     -14.242   6.034 -17.983  1.00 46.36           H  
ATOM   1180  HA  LYS A 226     -16.432   5.027 -19.670  1.00 48.80           H  
ATOM   1181  HB2 LYS A 226     -15.506   2.842 -19.180  1.00  0.00           H  
ATOM   1182  HB3 LYS A 226     -14.283   3.904 -19.805  1.00  0.00           H  
ATOM   1183  HG2 LYS A 226     -13.459   4.247 -17.397  1.00  0.00           H  
ATOM   1184  HG3 LYS A 226     -14.625   3.048 -16.891  1.00  0.00           H  
ATOM   1185  HD2 LYS A 226     -13.547   1.350 -18.377  1.00  0.00           H  
ATOM   1186  HD3 LYS A 226     -12.401   2.543 -18.910  1.00  0.00           H  
ATOM   1187  HE2 LYS A 226     -11.307   1.176 -17.235  1.00  0.00           H  
ATOM   1188  HE3 LYS A 226     -11.524   2.775 -16.552  1.00  0.00           H  
ATOM   1189  HZ1 LYS A 226     -13.448   1.934 -15.387  1.00  0.00           H  
ATOM   1190  HZ2 LYS A 226     -13.234   0.438 -16.045  1.00  0.00           H  
ATOM   1191  HZ3 LYS A 226     -12.102   1.056 -15.018  1.00  0.00           H  
ATOM   1192  N   PRO A 227     -18.101   4.553 -17.703  1.00 68.29           N  
ATOM   1193  CA  PRO A 227     -19.027   4.373 -16.570  1.00 74.48           C  
ATOM   1194  C   PRO A 227     -18.802   3.029 -15.832  1.00 72.40           C  
ATOM   1195  O   PRO A 227     -18.361   2.064 -16.461  1.00 59.18           O  
ATOM   1196  CB  PRO A 227     -20.409   4.428 -17.243  1.00 68.27           C  
ATOM   1197  CG  PRO A 227     -20.175   3.896 -18.646  1.00 70.08           C  
ATOM   1198  CD  PRO A 227     -18.798   4.448 -18.985  1.00 61.67           C  
ATOM   1199  HA  PRO A 227     -18.912   5.216 -15.890  1.00 74.48           H  
ATOM   1200  HB2 PRO A 227     -21.178   3.865 -16.713  1.00 68.27           H  
ATOM   1201  HB3 PRO A 227     -20.744   5.464 -17.294  1.00 68.27           H  
ATOM   1202  HG2 PRO A 227     -20.134   2.806 -18.622  1.00 70.08           H  
ATOM   1203  HG3 PRO A 227     -20.949   4.182 -19.359  1.00 70.08           H  
ATOM   1204  HD2 PRO A 227     -18.289   3.806 -19.700  1.00 61.67           H  
ATOM   1205  HD3 PRO A 227     -18.881   5.447 -19.408  1.00 61.67           H  
ATOM   1206  N   PRO A 228     -19.125   2.977 -14.520  1.00 80.41           N  
ATOM   1207  CA  PRO A 228     -19.010   1.745 -13.720  1.00 72.69           C  
ATOM   1208  C   PRO A 228     -20.101   0.715 -14.063  1.00 85.51           C  
ATOM   1209  O   PRO A 228     -21.213   1.094 -14.433  1.00 85.58           O  
ATOM   1210  CB  PRO A 228     -19.148   2.251 -12.274  1.00 77.33           C  
ATOM   1211  CG  PRO A 228     -20.033   3.480 -12.384  1.00 91.10           C  
ATOM   1212  CD  PRO A 228     -19.591   4.098 -13.702  1.00 77.69           C  
ATOM   1213  HA  PRO A 228     -18.029   1.289 -13.860  1.00 72.69           H  
ATOM   1214  HB2 PRO A 228     -19.554   1.509 -11.584  1.00 77.33           H  
ATOM   1215  HB3 PRO A 228     -18.166   2.540 -11.898  1.00 77.33           H  
ATOM   1216  HG2 PRO A 228     -21.075   3.168 -12.452  1.00 91.10           H  
ATOM   1217  HG3 PRO A 228     -19.938   4.167 -11.543  1.00 91.10           H  
ATOM   1218  HD2 PRO A 228     -20.398   4.667 -14.164  1.00 77.69           H  
ATOM   1219  HD3 PRO A 228     -18.743   4.762 -13.534  1.00 77.69           H  
ATOM   1220  N   ALA A 229     -19.759  -0.573 -13.895  1.00101.47           N  
ATOM   1221  CA  ALA A 229     -20.706  -1.687 -13.953  1.00106.22           C  
ATOM   1222  C   ALA A 229     -21.703  -1.643 -12.781  1.00 96.37           C  
ATOM   1223  O   ALA A 229     -21.346  -1.189 -11.692  1.00101.50           O  
ATOM   1224  CB  ALA A 229     -19.918  -3.005 -13.940  1.00101.30           C  
ATOM   1225  H   ALA A 229     -18.824  -0.804 -13.592  1.00101.47           H  
ATOM   1226  HA  ALA A 229     -21.260  -1.620 -14.892  1.00106.22           H  
ATOM   1227  HB1 ALA A 229     -20.587  -3.865 -14.002  1.00101.30           H  
ATOM   1228  HB2 ALA A 229     -19.235  -3.062 -14.788  1.00101.30           H  
ATOM   1229  HB3 ALA A 229     -19.327  -3.110 -13.028  1.00101.30           H  
ATOM   1230  N   ASP A 230     -22.929  -2.129 -13.033  1.00 90.99           N  
ATOM   1231  CA  ASP A 230     -24.005  -2.240 -12.046  1.00 82.71           C  
ATOM   1232  C   ASP A 230     -23.664  -3.285 -10.965  1.00 88.91           C  
ATOM   1233  O   ASP A 230     -23.470  -4.458 -11.286  1.00101.51           O  
ATOM   1234  CB  ASP A 230     -25.419  -2.497 -12.650  1.00  0.00           C  
ATOM   1235  CG  ASP A 230     -25.629  -3.632 -13.679  1.00  0.00           C  
ATOM   1236  OD1 ASP A 230     -24.669  -4.030 -14.377  1.00  0.00           O  
ATOM   1237  OD2 ASP A 230     -26.814  -3.995 -13.848  1.00  0.00           O1-
ATOM   1238  H   ASP A 230     -23.141  -2.523 -13.940  1.00 90.99           H  
ATOM   1239  HA  ASP A 230     -24.062  -1.267 -11.553  1.00 82.71           H  
ATOM   1240  HB2 ASP A 230     -26.135  -2.621 -11.835  1.00  0.00           H  
ATOM   1241  HB3 ASP A 230     -25.724  -1.582 -13.160  1.00  0.00           H  
TER   
HETATM 1242  N   NMA A 230A    -23.593  -2.828  -9.708  1.00  0.00           N  
HETATM 1243  CA  NMA A 230A    -23.261  -3.671  -8.570  1.00  0.00           C  
HETATM 1244  H   NMA A 230A    -23.719  -1.840  -9.525  1.00  0.00           H  
HETATM 1245 1HA  NMA A 230A    -22.263  -4.095  -8.680  1.00  0.00           H  
HETATM 1246 2HA  NMA A 230A    -23.281  -3.079  -7.655  1.00  0.00           H  
HETATM 1247 3HA  NMA A 230A    -23.979  -4.486  -8.466  1.00  0.00           H  
HETATM 1248  C   ACE A 232     -26.898  -0.969  -7.088  1.00  0.00           C  
HETATM 1249  O   ACE A 232     -28.054  -0.779  -6.708  1.00  0.00           O  
HETATM 1250  CH3 ACE A 232     -26.596  -2.062  -8.105  1.00  0.00           C  
HETATM 1251 1H   ACE A 232     -27.500  -2.601  -8.386  1.00  0.00           H  
HETATM 1252 2H   ACE A 232     -26.161  -1.631  -9.008  1.00  0.00           H  
HETATM 1253 3H   ACE A 232     -25.891  -2.779  -7.686  1.00  0.00           H  
ATOM   1254  N   GLY A 233     -25.845  -0.256  -6.662  1.00 87.02           N  
ATOM   1255  CA  GLY A 233     -25.909   0.877  -5.742  1.00 91.18           C  
ATOM   1256  C   GLY A 233     -26.120   2.179  -6.528  1.00 96.03           C  
ATOM   1257  O   GLY A 233     -26.727   2.185  -7.598  1.00101.33           O  
ATOM   1258  HA2 GLY A 233     -26.712   0.752  -5.014  1.00 91.18           H  
ATOM   1259  HA3 GLY A 233     -24.974   0.924  -5.183  1.00 91.18           H  
ATOM   1260  H1  GLY A 233     -24.932  -0.449  -7.057  1.00 87.02           H  
ATOM   1261  N   LYS A 234     -25.639   3.299  -5.966  1.00 96.70           N  
ATOM   1262  CA  LYS A 234     -25.811   4.644  -6.525  1.00 94.38           C  
ATOM   1263  C   LYS A 234     -24.816   5.013  -7.648  1.00 93.86           C  
ATOM   1264  O   LYS A 234     -24.979   6.079  -8.239  1.00 87.76           O  
ATOM   1265  CB  LYS A 234     -25.775   5.677  -5.380  1.00  0.00           C  
ATOM   1266  CG  LYS A 234     -26.953   5.534  -4.395  1.00  0.00           C  
ATOM   1267  CD  LYS A 234     -26.939   6.563  -3.252  1.00  0.00           C  
ATOM   1268  CE  LYS A 234     -27.270   7.995  -3.706  1.00  0.00           C  
ATOM   1269  NZ  LYS A 234     -27.271   8.945  -2.579  1.00  0.00           N1+
ATOM   1270  H   LYS A 234     -25.137   3.240  -5.093  1.00 96.70           H  
ATOM   1271  HA  LYS A 234     -26.803   4.691  -6.975  1.00 94.38           H  
ATOM   1272  HB2 LYS A 234     -24.829   5.600  -4.842  1.00  0.00           H  
ATOM   1273  HB3 LYS A 234     -25.801   6.681  -5.805  1.00  0.00           H  
ATOM   1274  HG2 LYS A 234     -27.896   5.609  -4.938  1.00  0.00           H  
ATOM   1275  HG3 LYS A 234     -26.941   4.535  -3.957  1.00  0.00           H  
ATOM   1276  HD2 LYS A 234     -27.651   6.243  -2.490  1.00  0.00           H  
ATOM   1277  HD3 LYS A 234     -25.959   6.544  -2.772  1.00  0.00           H  
ATOM   1278  HE2 LYS A 234     -26.554   8.348  -4.448  1.00  0.00           H  
ATOM   1279  HE3 LYS A 234     -28.254   8.015  -4.172  1.00  0.00           H  
ATOM   1280  HZ1 LYS A 234     -26.356   8.963  -2.152  1.00  0.00           H  
ATOM   1281  HZ2 LYS A 234     -27.501   9.868  -2.918  1.00  0.00           H  
ATOM   1282  HZ3 LYS A 234     -27.956   8.659  -1.895  1.00  0.00           H  
ATOM   1283  N   GLU A 235     -23.826   4.152  -7.949  1.00 96.07           N  
ATOM   1284  CA  GLU A 235     -22.835   4.353  -9.018  1.00 88.18           C  
ATOM   1285  C   GLU A 235     -23.437   4.323 -10.441  1.00 86.70           C  
ATOM   1286  O   GLU A 235     -22.855   4.916 -11.349  1.00 77.28           O  
ATOM   1287  CB  GLU A 235     -21.659   3.355  -8.856  1.00 83.29           C  
ATOM   1288  CG  GLU A 235     -21.929   1.866  -9.206  1.00 86.09           C  
ATOM   1289  CD  GLU A 235     -22.764   1.066  -8.192  1.00 92.06           C  
ATOM   1290  OE1 GLU A 235     -22.744   1.410  -6.988  1.00 89.59           O  
ATOM   1291  OE2 GLU A 235     -23.418   0.099  -8.640  1.00 90.33           O1-
ATOM   1292  H   GLU A 235     -23.735   3.289  -7.426  1.00 96.07           H  
ATOM   1293  HA  GLU A 235     -22.424   5.354  -8.876  1.00 88.18           H  
ATOM   1294  HB2 GLU A 235     -20.843   3.698  -9.491  1.00 83.29           H  
ATOM   1295  HB3 GLU A 235     -21.253   3.438  -7.847  1.00 83.29           H  
ATOM   1296  HG2 GLU A 235     -22.370   1.780 -10.200  1.00 86.09           H  
ATOM   1297  HG3 GLU A 235     -20.968   1.356  -9.280  1.00 86.09           H  
ATOM   1298  N   ILE A 236     -24.608   3.684 -10.604  1.00 80.93           N  
ATOM   1299  CA  ILE A 236     -25.404   3.680 -11.836  1.00 69.82           C  
ATOM   1300  C   ILE A 236     -26.118   5.022 -12.143  1.00 72.86           C  
ATOM   1301  O   ILE A 236     -26.654   5.169 -13.241  1.00 65.06           O  
ATOM   1302  CB  ILE A 236     -26.452   2.533 -11.825  1.00 81.11           C  
ATOM   1303  CG1 ILE A 236     -27.453   2.590 -10.641  1.00 87.74           C  
ATOM   1304  CG2 ILE A 236     -25.757   1.160 -11.886  1.00 70.01           C  
ATOM   1305  CD1 ILE A 236     -28.912   2.761 -11.067  1.00 83.73           C  
ATOM   1306  H   ILE A 236     -25.018   3.205  -9.814  1.00 80.93           H  
ATOM   1307  HA  ILE A 236     -24.723   3.499 -12.667  1.00 69.82           H  
ATOM   1308  HB  ILE A 236     -27.027   2.605 -12.750  1.00 81.11           H  
ATOM   1309 HG12 ILE A 236     -27.377   1.682 -10.043  1.00 87.74           H  
ATOM   1310 HG13 ILE A 236     -27.204   3.405  -9.961  1.00 87.74           H  
ATOM   1311 HG21 ILE A 236     -26.491   0.358 -11.959  1.00 70.01           H  
ATOM   1312 HG22 ILE A 236     -25.098   1.085 -12.751  1.00 70.01           H  
ATOM   1313 HG23 ILE A 236     -25.156   0.975 -10.995  1.00 70.01           H  
ATOM   1314 HD11 ILE A 236     -29.588   2.569 -10.233  1.00 83.73           H  
ATOM   1315 HD12 ILE A 236     -29.082   3.781 -11.400  1.00 83.73           H  
ATOM   1316 HD13 ILE A 236     -29.183   2.085 -11.879  1.00 83.73           H  
ATOM   1317  N   PHE A 237     -26.075   5.982 -11.201  1.00 67.58           N  
ATOM   1318  CA  PHE A 237     -26.600   7.343 -11.339  1.00 57.47           C  
ATOM   1319  C   PHE A 237     -25.503   8.384 -11.658  1.00 65.40           C  
ATOM   1320  O   PHE A 237     -25.821   9.573 -11.691  1.00 58.04           O  
ATOM   1321  CB  PHE A 237     -27.314   7.736 -10.025  1.00 68.67           C  
ATOM   1322  CG  PHE A 237     -28.463   6.846  -9.578  1.00 77.96           C  
ATOM   1323  CD1 PHE A 237     -29.495   6.488 -10.470  1.00 67.93           C  
ATOM   1324  CD2 PHE A 237     -28.590   6.493  -8.219  1.00 85.86           C  
ATOM   1325  CE1 PHE A 237     -30.593   5.770 -10.018  1.00 69.59           C  
ATOM   1326  CE2 PHE A 237     -29.694   5.773  -7.786  1.00 87.70           C  
ATOM   1327  CZ  PHE A 237     -30.689   5.405  -8.682  1.00 85.35           C  
ATOM   1328  H   PHE A 237     -25.623   5.779 -10.319  1.00 67.58           H  
ATOM   1329  HA  PHE A 237     -27.321   7.386 -12.156  1.00 57.47           H  
ATOM   1330  HB2 PHE A 237     -26.580   7.782  -9.222  1.00 68.67           H  
ATOM   1331  HB3 PHE A 237     -27.710   8.747 -10.103  1.00 68.67           H  
ATOM   1332  HD1 PHE A 237     -29.437   6.768 -11.507  1.00 67.93           H  
ATOM   1333  HD2 PHE A 237     -27.839   6.799  -7.505  1.00 85.86           H  
ATOM   1334  HE1 PHE A 237     -31.375   5.500 -10.710  1.00 69.59           H  
ATOM   1335  HE2 PHE A 237     -29.790   5.520  -6.742  1.00 87.70           H  
ATOM   1336  HZ  PHE A 237     -31.547   4.849  -8.335  1.00 85.35           H  
ATOM   1337  N   SER A 238     -24.243   7.950 -11.860  1.00 50.19           N  
ATOM   1338  CA  SER A 238     -23.055   8.805 -12.002  1.00 52.46           C  
ATOM   1339  C   SER A 238     -23.091   9.872 -13.118  1.00 48.79           C  
ATOM   1340  O   SER A 238     -22.525  10.945 -12.909  1.00 44.74           O  
ATOM   1341  CB  SER A 238     -21.789   7.927 -12.098  1.00 44.86           C  
ATOM   1342  OG  SER A 238     -21.743   7.175 -13.298  1.00 60.88           O  
ATOM   1343  H   SER A 238     -24.063   6.956 -11.821  1.00 50.19           H  
ATOM   1344  HA  SER A 238     -22.982   9.356 -11.063  1.00 52.46           H  
ATOM   1345  HB2 SER A 238     -20.899   8.556 -12.061  1.00 44.86           H  
ATOM   1346  HB3 SER A 238     -21.719   7.257 -11.242  1.00 44.86           H  
ATOM   1347  HG  SER A 238     -22.333   6.421 -13.204  1.00 60.88           H  
ATOM   1348  N   LEU A 239     -23.752   9.581 -14.252  1.00 50.29           N  
ATOM   1349  CA  LEU A 239     -23.889  10.504 -15.385  1.00 45.96           C  
ATOM   1350  C   LEU A 239     -25.113  11.432 -15.279  1.00 47.84           C  
ATOM   1351  O   LEU A 239     -25.154  12.401 -16.033  1.00 44.54           O  
ATOM   1352  CB  LEU A 239     -23.928   9.699 -16.711  1.00 47.06           C  
ATOM   1353  CG  LEU A 239     -22.538   9.430 -17.328  1.00 48.74           C  
ATOM   1354  CD1 LEU A 239     -22.617   8.366 -18.444  1.00 53.41           C  
ATOM   1355  CD2 LEU A 239     -21.871  10.733 -17.823  1.00 46.11           C  
ATOM   1356  H   LEU A 239     -24.206   8.683 -14.350  1.00 50.29           H  
ATOM   1357  HA  LEU A 239     -23.023  11.167 -15.406  1.00 45.96           H  
ATOM   1358  HB2 LEU A 239     -24.444   8.754 -16.539  1.00 47.06           H  
ATOM   1359  HB3 LEU A 239     -24.527  10.212 -17.465  1.00 47.06           H  
ATOM   1360  HG  LEU A 239     -21.908   9.016 -16.539  1.00 48.74           H  
ATOM   1361 HD11 LEU A 239     -22.036   7.484 -18.173  1.00 53.41           H  
ATOM   1362 HD12 LEU A 239     -23.642   8.041 -18.624  1.00 53.41           H  
ATOM   1363 HD13 LEU A 239     -22.231   8.711 -19.402  1.00 53.41           H  
ATOM   1364 HD21 LEU A 239     -21.588  10.697 -18.874  1.00 46.11           H  
ATOM   1365 HD22 LEU A 239     -22.524  11.599 -17.708  1.00 46.11           H  
ATOM   1366 HD23 LEU A 239     -20.962  10.940 -17.262  1.00 46.11           H  
ATOM   1367  N   LEU A 240     -26.078  11.154 -14.382  1.00 43.17           N  
ATOM   1368  CA  LEU A 240     -27.341  11.900 -14.294  1.00 46.86           C  
ATOM   1369  C   LEU A 240     -27.248  13.424 -14.036  1.00 47.15           C  
ATOM   1370  O   LEU A 240     -28.018  14.139 -14.675  1.00 45.34           O  
ATOM   1371  CB  LEU A 240     -28.320  11.239 -13.300  1.00 42.35           C  
ATOM   1372  CG  LEU A 240     -28.893   9.878 -13.737  1.00 58.60           C  
ATOM   1373  CD1 LEU A 240     -29.812   9.332 -12.639  1.00 47.25           C  
ATOM   1374  CD2 LEU A 240     -29.638   9.926 -15.087  1.00 50.35           C  
ATOM   1375  H   LEU A 240     -25.975  10.364 -13.760  1.00 43.17           H  
ATOM   1376  HA  LEU A 240     -27.777  11.822 -15.290  1.00 46.86           H  
ATOM   1377  HB2 LEU A 240     -27.845  11.130 -12.327  1.00 42.35           H  
ATOM   1378  HB3 LEU A 240     -29.160  11.907 -13.127  1.00 42.35           H  
ATOM   1379  HG  LEU A 240     -28.062   9.180 -13.836  1.00 58.60           H  
ATOM   1380 HD11 LEU A 240     -30.135   8.321 -12.880  1.00 47.25           H  
ATOM   1381 HD12 LEU A 240     -29.311   9.304 -11.673  1.00 47.25           H  
ATOM   1382 HD13 LEU A 240     -30.702   9.951 -12.528  1.00 47.25           H  
ATOM   1383 HD21 LEU A 240     -30.591   9.398 -15.048  1.00 50.35           H  
ATOM   1384 HD22 LEU A 240     -29.858  10.946 -15.401  1.00 50.35           H  
ATOM   1385 HD23 LEU A 240     -29.044   9.461 -15.873  1.00 50.35           H  
ATOM   1386  N   PRO A 241     -26.300  13.922 -13.203  1.00 45.45           N  
ATOM   1387  CA  PRO A 241     -26.061  15.375 -13.071  1.00 37.92           C  
ATOM   1388  C   PRO A 241     -25.595  16.071 -14.365  1.00 45.08           C  
ATOM   1389  O   PRO A 241     -26.093  17.156 -14.662  1.00 38.60           O  
ATOM   1390  CB  PRO A 241     -25.023  15.485 -11.943  1.00 43.25           C  
ATOM   1391  CG  PRO A 241     -25.194  14.209 -11.137  1.00 36.53           C  
ATOM   1392  CD  PRO A 241     -25.540  13.177 -12.199  1.00 41.83           C  
ATOM   1393  HA  PRO A 241     -26.996  15.829 -12.736  1.00 37.92           H  
ATOM   1394  HB2 PRO A 241     -24.014  15.530 -12.351  1.00 43.25           H  
ATOM   1395  HB3 PRO A 241     -25.164  16.372 -11.328  1.00 43.25           H  
ATOM   1396  HG2 PRO A 241     -24.319  13.943 -10.545  1.00 36.53           H  
ATOM   1397  HG3 PRO A 241     -26.039  14.323 -10.456  1.00 36.53           H  
ATOM   1398  HD2 PRO A 241     -24.634  12.782 -12.655  1.00 41.83           H  
ATOM   1399  HD3 PRO A 241     -26.088  12.346 -11.759  1.00 41.83           H  
ATOM   1400  N   HIS A 242     -24.690  15.424 -15.121  1.00 36.09           N  
ATOM   1401  CA  HIS A 242     -24.207  15.894 -16.421  1.00 41.07           C  
ATOM   1402  C   HIS A 242     -25.301  15.889 -17.504  1.00 45.26           C  
ATOM   1403  O   HIS A 242     -25.431  16.877 -18.226  1.00 42.73           O  
ATOM   1404  CB  HIS A 242     -23.000  15.045 -16.873  1.00 40.10           C  
ATOM   1405  CG  HIS A 242     -22.410  15.492 -18.186  1.00 40.44           C  
ATOM   1406  CD2 HIS A 242     -22.516  14.975 -19.456  1.00 38.18           C  
ATOM   1407  ND1 HIS A 242     -21.641  16.635 -18.309  1.00 42.45           N  
ATOM   1408  CE1 HIS A 242     -21.318  16.756 -19.598  1.00 42.29           C  
ATOM   1409  NE2 HIS A 242     -21.811  15.782 -20.349  1.00 35.72           N  
ATOM   1410  H   HIS A 242     -24.310  14.543 -14.801  1.00 36.09           H  
ATOM   1411  HA  HIS A 242     -23.871  16.925 -16.292  1.00 41.07           H  
ATOM   1412  HB2 HIS A 242     -22.214  15.072 -16.119  1.00 40.10           H  
ATOM   1413  HB3 HIS A 242     -23.282  13.996 -16.970  1.00 40.10           H  
ATOM   1414  HD1 HIS A 242     -21.377  17.256 -17.556  1.00 42.45           H  
ATOM   1415  HD2 HIS A 242     -23.046  14.096 -19.795  1.00 38.18           H  
ATOM   1416  HE1 HIS A 242     -20.719  17.562 -19.995  1.00 42.29           H  
ATOM   1417  N   MET A 243     -26.053  14.778 -17.595  1.00 44.07           N  
ATOM   1418  CA  MET A 243     -27.138  14.585 -18.560  1.00 44.99           C  
ATOM   1419  C   MET A 243     -28.345  15.503 -18.302  1.00 42.28           C  
ATOM   1420  O   MET A 243     -29.020  15.865 -19.263  1.00 49.52           O  
ATOM   1421  CB  MET A 243     -27.558  13.099 -18.601  1.00 47.43           C  
ATOM   1422  CG  MET A 243     -26.455  12.145 -19.097  1.00 52.65           C  
ATOM   1423  SD  MET A 243     -25.950  12.376 -20.821  1.00 51.96           S  
ATOM   1424  CE  MET A 243     -24.527  11.257 -20.877  1.00 62.05           C  
ATOM   1425  H   MET A 243     -25.866  14.004 -16.971  1.00 44.07           H  
ATOM   1426  HA  MET A 243     -26.751  14.855 -19.543  1.00 44.99           H  
ATOM   1427  HB2 MET A 243     -27.885  12.783 -17.610  1.00 47.43           H  
ATOM   1428  HB3 MET A 243     -28.427  12.983 -19.251  1.00 47.43           H  
ATOM   1429  HG2 MET A 243     -25.562  12.248 -18.487  1.00 52.65           H  
ATOM   1430  HG3 MET A 243     -26.789  11.114 -18.981  1.00 52.65           H  
ATOM   1431  HE1 MET A 243     -24.133  11.203 -21.892  1.00 62.05           H  
ATOM   1432  HE2 MET A 243     -23.735  11.612 -20.217  1.00 62.05           H  
ATOM   1433  HE3 MET A 243     -24.814  10.253 -20.564  1.00 62.05           H  
ATOM   1434  N   ALA A 244     -28.562  15.905 -17.037  1.00 41.61           N  
ATOM   1435  CA  ALA A 244     -29.540  16.919 -16.650  1.00 43.60           C  
ATOM   1436  C   ALA A 244     -29.156  18.324 -17.141  1.00 47.34           C  
ATOM   1437  O   ALA A 244     -30.025  19.028 -17.650  1.00 42.78           O  
ATOM   1438  CB  ALA A 244     -29.735  16.901 -15.128  1.00 37.52           C  
ATOM   1439  H   ALA A 244     -27.980  15.542 -16.294  1.00 41.61           H  
ATOM   1440  HA  ALA A 244     -30.490  16.650 -17.113  1.00 43.60           H  
ATOM   1441  HB1 ALA A 244     -30.451  17.655 -14.805  1.00 37.52           H  
ATOM   1442  HB2 ALA A 244     -30.126  15.941 -14.803  1.00 37.52           H  
ATOM   1443  HB3 ALA A 244     -28.801  17.079 -14.595  1.00 37.52           H  
ATOM   1444  N   ASP A 245     -27.866  18.687 -17.028  1.00 38.96           N  
ATOM   1445  CA  ASP A 245     -27.314  19.953 -17.529  1.00 44.64           C  
ATOM   1446  C   ASP A 245     -27.315  20.041 -19.061  1.00 44.44           C  
ATOM   1447  O   ASP A 245     -27.617  21.112 -19.587  1.00 41.77           O  
ATOM   1448  CB  ASP A 245     -25.898  20.262 -16.984  1.00 39.65           C  
ATOM   1449  CG  ASP A 245     -25.780  20.333 -15.454  1.00 49.09           C  
ATOM   1450  OD1 ASP A 245     -26.783  20.669 -14.785  1.00 39.59           O  
ATOM   1451  OD2 ASP A 245     -24.636  20.192 -14.976  1.00 50.67           O1-
ATOM   1452  H   ASP A 245     -27.207  18.056 -16.593  1.00 38.96           H  
ATOM   1453  HA  ASP A 245     -27.981  20.746 -17.184  1.00 44.64           H  
ATOM   1454  HB2 ASP A 245     -25.201  19.500 -17.340  1.00 39.65           H  
ATOM   1455  HB3 ASP A 245     -25.549  21.217 -17.379  1.00 39.65           H  
ATOM   1456  N   MET A 246     -27.020  18.922 -19.745  1.00 39.18           N  
ATOM   1457  CA  MET A 246     -27.102  18.808 -21.201  0.62 55.18           C  
ATOM   1458  C   MET A 246     -28.549  18.942 -21.709  1.00 49.28           C  
ATOM   1459  O   MET A 246     -28.773  19.700 -22.648  1.00 45.82           O  
ATOM   1460  CB  MET A 246     -26.405  17.512 -21.674  0.62 57.89           C  
ATOM   1461  CG  MET A 246     -26.555  17.193 -23.174  0.62 50.26           C  
ATOM   1462  SD  MET A 246     -25.959  18.473 -24.320  0.62 46.14           S  
ATOM   1463  CE  MET A 246     -24.286  17.865 -24.632  0.62 39.61           C  
ATOM   1464  H   MET A 246     -26.753  18.085 -19.241  1.00 39.18           H  
ATOM   1465  HA  MET A 246     -26.545  19.647 -21.622  0.62 55.18           H  
ATOM   1466  HB2 MET A 246     -25.344  17.559 -21.424  0.62 57.89           H  
ATOM   1467  HB3 MET A 246     -26.801  16.668 -21.109  0.62 57.89           H  
ATOM   1468  HG2 MET A 246     -26.028  16.267 -23.396  0.62 50.26           H  
ATOM   1469  HG3 MET A 246     -27.600  16.992 -23.409  0.62 50.26           H  
ATOM   1470  HE1 MET A 246     -23.731  18.564 -25.257  0.62 39.61           H  
ATOM   1471  HE2 MET A 246     -23.757  17.747 -23.690  0.62 39.61           H  
ATOM   1472  HE3 MET A 246     -24.323  16.900 -25.138  0.62 39.61           H  
ATOM   1473  N   SER A 247     -29.501  18.250 -21.061  1.00 45.73           N  
ATOM   1474  CA  SER A 247     -30.930  18.318 -21.381  0.61 51.47           C  
ATOM   1475  C   SER A 247     -31.550  19.704 -21.138  1.00 42.45           C  
ATOM   1476  O   SER A 247     -32.394  20.122 -21.926  1.00 33.15           O  
ATOM   1477  CB  SER A 247     -31.689  17.234 -20.596  0.61 44.43           C  
ATOM   1478  OG  SER A 247     -31.448  15.979 -21.191  0.61 50.27           O  
ATOM   1479  H   SER A 247     -29.245  17.621 -20.311  1.00 45.73           H  
ATOM   1480  HA  SER A 247     -31.043  18.112 -22.448  0.61 51.47           H  
ATOM   1481  HB2 SER A 247     -31.400  17.218 -19.545  0.61 44.43           H  
ATOM   1482  HB3 SER A 247     -32.766  17.410 -20.629  0.61 44.43           H  
ATOM   1483  HG  SER A 247     -31.787  15.292 -20.613  0.61 50.27           H  
ATOM   1484  N   THR A 248     -31.097  20.410 -20.090  1.00 45.60           N  
ATOM   1485  CA  THR A 248     -31.510  21.783 -19.787  1.00 41.12           C  
ATOM   1486  C   THR A 248     -30.969  22.793 -20.816  1.00 41.42           C  
ATOM   1487  O   THR A 248     -31.719  23.676 -21.229  1.00 40.44           O  
ATOM   1488  CB  THR A 248     -31.035  22.220 -18.379  1.00 36.90           C  
ATOM   1489  CG2 THR A 248     -31.390  23.660 -17.962  1.00 31.00           C  
ATOM   1490  OG1 THR A 248     -31.625  21.353 -17.439  1.00 41.39           O  
ATOM   1491  H   THR A 248     -30.404  20.003 -19.477  1.00 45.60           H  
ATOM   1492  HA  THR A 248     -32.601  21.825 -19.814  1.00 41.12           H  
ATOM   1493  HB  THR A 248     -29.955  22.090 -18.300  1.00 36.90           H  
ATOM   1494  HG1 THR A 248     -31.250  20.473 -17.562  1.00 41.39           H  
ATOM   1495 HG21 THR A 248     -31.119  23.841 -16.922  1.00 31.00           H  
ATOM   1496 HG22 THR A 248     -30.862  24.401 -18.561  1.00 31.00           H  
ATOM   1497 HG23 THR A 248     -32.460  23.845 -18.062  1.00 31.00           H  
ATOM   1498  N   TYR A 249     -29.705  22.611 -21.242  1.00 38.86           N  
ATOM   1499  CA  TYR A 249     -29.058  23.406 -22.285  1.00 41.44           C  
ATOM   1500  C   TYR A 249     -29.726  23.224 -23.660  1.00 46.92           C  
ATOM   1501  O   TYR A 249     -29.995  24.219 -24.334  1.00 38.91           O  
ATOM   1502  CB  TYR A 249     -27.548  23.081 -22.328  1.00 49.90           C  
ATOM   1503  CG  TYR A 249     -26.779  23.877 -23.367  1.00 48.16           C  
ATOM   1504  CD1 TYR A 249     -26.383  25.198 -23.075  1.00 45.31           C  
ATOM   1505  CD2 TYR A 249     -26.510  23.327 -24.639  1.00 47.94           C  
ATOM   1506  CE1 TYR A 249     -25.741  25.974 -24.056  1.00 53.59           C  
ATOM   1507  CE2 TYR A 249     -25.873  24.107 -25.624  1.00 51.49           C  
ATOM   1508  CZ  TYR A 249     -25.493  25.432 -25.331  1.00 54.80           C  
ATOM   1509  OH  TYR A 249     -24.878  26.198 -26.273  1.00 65.51           O  
ATOM   1510  H   TYR A 249     -29.153  21.858 -20.853  1.00 38.86           H  
ATOM   1511  HA  TYR A 249     -29.166  24.455 -22.004  1.00 41.44           H  
ATOM   1512  HB2 TYR A 249     -27.104  23.278 -21.352  1.00 49.90           H  
ATOM   1513  HB3 TYR A 249     -27.393  22.018 -22.515  1.00 49.90           H  
ATOM   1514  HD1 TYR A 249     -26.587  25.625 -22.104  1.00 45.31           H  
ATOM   1515  HD2 TYR A 249     -26.813  22.316 -24.872  1.00 47.94           H  
ATOM   1516  HE1 TYR A 249     -25.442  26.988 -23.831  1.00 53.59           H  
ATOM   1517  HE2 TYR A 249     -25.677  23.686 -26.599  1.00 51.49           H  
ATOM   1518  HH  TYR A 249     -24.688  25.739 -27.095  1.00 65.51           H  
ATOM   1519  N   MET A 250     -30.003  21.960 -24.030  1.00 40.79           N  
ATOM   1520  CA  MET A 250     -30.694  21.593 -25.264  1.00 39.09           C  
ATOM   1521  C   MET A 250     -32.145  22.094 -25.308  1.00 42.36           C  
ATOM   1522  O   MET A 250     -32.572  22.535 -26.375  1.00 37.56           O  
ATOM   1523  CB  MET A 250     -30.637  20.067 -25.488  1.00 42.75           C  
ATOM   1524  CG  MET A 250     -29.244  19.531 -25.863  1.00 41.24           C  
ATOM   1525  SD  MET A 250     -28.625  19.963 -27.513  1.00 42.97           S  
ATOM   1526  CE  MET A 250     -29.698  18.967 -28.579  1.00 36.06           C  
ATOM   1527  H   MET A 250     -29.727  21.194 -23.429  1.00 40.79           H  
ATOM   1528  HA  MET A 250     -30.160  22.080 -26.079  1.00 39.09           H  
ATOM   1529  HB2 MET A 250     -30.994  19.549 -24.596  1.00 42.75           H  
ATOM   1530  HB3 MET A 250     -31.334  19.792 -26.280  1.00 42.75           H  
ATOM   1531  HG2 MET A 250     -28.505  19.894 -25.152  1.00 41.24           H  
ATOM   1532  HG3 MET A 250     -29.242  18.445 -25.774  1.00 41.24           H  
ATOM   1533  HE1 MET A 250     -29.375  19.058 -29.616  1.00 36.06           H  
ATOM   1534  HE2 MET A 250     -29.650  17.915 -28.301  1.00 36.06           H  
ATOM   1535  HE3 MET A 250     -30.733  19.300 -28.510  1.00 36.06           H  
ATOM   1536  N   PHE A 251     -32.858  22.058 -24.165  1.00 29.92           N  
ATOM   1537  CA  PHE A 251     -34.230  22.556 -24.053  1.00 37.92           C  
ATOM   1538  C   PHE A 251     -34.324  24.088 -24.166  1.00 43.71           C  
ATOM   1539  O   PHE A 251     -35.273  24.564 -24.780  1.00 34.95           O  
ATOM   1540  CB  PHE A 251     -34.919  22.023 -22.776  1.00 39.40           C  
ATOM   1541  CG  PHE A 251     -36.397  22.360 -22.605  1.00 53.62           C  
ATOM   1542  CD1 PHE A 251     -37.294  22.351 -23.700  1.00 58.54           C  
ATOM   1543  CD2 PHE A 251     -36.929  22.499 -21.306  1.00 56.01           C  
ATOM   1544  CE1 PHE A 251     -38.649  22.576 -23.497  1.00 48.91           C  
ATOM   1545  CE2 PHE A 251     -38.290  22.714 -21.121  1.00 52.78           C  
ATOM   1546  CZ  PHE A 251     -39.145  22.763 -22.214  1.00 50.76           C  
ATOM   1547  H   PHE A 251     -32.449  21.667 -23.326  1.00 29.92           H  
ATOM   1548  HA  PHE A 251     -34.763  22.136 -24.905  1.00 37.92           H  
ATOM   1549  HB2 PHE A 251     -34.845  20.939 -22.737  1.00 39.40           H  
ATOM   1550  HB3 PHE A 251     -34.370  22.385 -21.905  1.00 39.40           H  
ATOM   1551  HD1 PHE A 251     -36.944  22.179 -24.706  1.00 58.54           H  
ATOM   1552  HD2 PHE A 251     -36.275  22.424 -20.453  1.00 56.01           H  
ATOM   1553  HE1 PHE A 251     -39.321  22.585 -24.343  1.00 48.91           H  
ATOM   1554  HE2 PHE A 251     -38.686  22.827 -20.123  1.00 52.78           H  
ATOM   1555  HZ  PHE A 251     -40.203  22.923 -22.064  1.00 50.76           H  
ATOM   1556  N   LYS A 252     -33.331  24.832 -23.644  1.00 43.24           N  
ATOM   1557  CA  LYS A 252     -33.227  26.287 -23.817  1.00 40.26           C  
ATOM   1558  C   LYS A 252     -33.021  26.725 -25.278  1.00 40.28           C  
ATOM   1559  O   LYS A 252     -33.569  27.757 -25.666  1.00 44.17           O  
ATOM   1560  CB  LYS A 252     -32.123  26.860 -22.909  1.00 45.15           C  
ATOM   1561  CG  LYS A 252     -32.546  26.973 -21.437  1.00 41.66           C  
ATOM   1562  CD  LYS A 252     -31.429  27.557 -20.562  1.00 66.03           C  
ATOM   1563  CE  LYS A 252     -31.843  27.691 -19.090  1.00 65.73           C  
ATOM   1564  NZ  LYS A 252     -30.767  28.286 -18.278  1.00 83.39           N1+
ATOM   1565  H   LYS A 252     -32.578  24.383 -23.139  1.00 43.24           H  
ATOM   1566  HA  LYS A 252     -34.177  26.715 -23.495  1.00 40.26           H  
ATOM   1567  HB2 LYS A 252     -31.210  26.270 -23.003  1.00 45.15           H  
ATOM   1568  HB3 LYS A 252     -31.866  27.866 -23.244  1.00 45.15           H  
ATOM   1569  HG2 LYS A 252     -33.429  27.609 -21.364  1.00 41.66           H  
ATOM   1570  HG3 LYS A 252     -32.845  25.998 -21.056  1.00 41.66           H  
ATOM   1571  HD2 LYS A 252     -30.546  26.920 -20.642  1.00 66.03           H  
ATOM   1572  HD3 LYS A 252     -31.143  28.533 -20.957  1.00 66.03           H  
ATOM   1573  HE2 LYS A 252     -32.734  28.314 -19.002  1.00 65.73           H  
ATOM   1574  HE3 LYS A 252     -32.090  26.713 -18.677  1.00 65.73           H  
ATOM   1575  HZ1 LYS A 252     -30.549  29.208 -18.629  1.00 83.39           H  
ATOM   1576  HZ2 LYS A 252     -31.068  28.354 -17.316  1.00 83.39           H  
ATOM   1577  HZ3 LYS A 252     -29.944  27.703 -18.330  1.00 83.39           H  
ATOM   1578  N   GLY A 253     -32.288  25.918 -26.065  1.00 30.80           N  
ATOM   1579  CA  GLY A 253     -32.103  26.130 -27.501  1.00 29.01           C  
ATOM   1580  C   GLY A 253     -33.381  25.794 -28.290  1.00 43.11           C  
ATOM   1581  O   GLY A 253     -33.631  26.420 -29.317  1.00 39.17           O  
ATOM   1582  H   GLY A 253     -31.858  25.095 -25.663  1.00 30.80           H  
ATOM   1583  HA2 GLY A 253     -31.797  27.158 -27.699  1.00 29.01           H  
ATOM   1584  HA3 GLY A 253     -31.298  25.483 -27.849  1.00 29.01           H  
ATOM   1585  N   ILE A 254     -34.184  24.827 -27.813  1.00 34.20           N  
ATOM   1586  CA  ILE A 254     -35.451  24.396 -28.414  1.00 35.32           C  
ATOM   1587  C   ILE A 254     -36.618  25.353 -28.094  1.00 34.31           C  
ATOM   1588  O   ILE A 254     -37.464  25.574 -28.960  1.00 28.85           O  
ATOM   1589  CB  ILE A 254     -35.793  22.940 -27.982  1.00 38.89           C  
ATOM   1590  CG1 ILE A 254     -34.827  21.957 -28.682  1.00 34.96           C  
ATOM   1591  CG2 ILE A 254     -37.256  22.486 -28.190  1.00 25.63           C  
ATOM   1592  CD1 ILE A 254     -34.706  20.605 -27.974  1.00 37.58           C  
ATOM   1593  H   ILE A 254     -33.913  24.341 -26.969  1.00 34.20           H  
ATOM   1594  HA  ILE A 254     -35.323  24.395 -29.497  1.00 35.32           H  
ATOM   1595  HB  ILE A 254     -35.602  22.875 -26.912  1.00 38.89           H  
ATOM   1596 HG12 ILE A 254     -35.144  21.806 -29.713  1.00 34.96           H  
ATOM   1597 HG13 ILE A 254     -33.827  22.384 -28.753  1.00 34.96           H  
ATOM   1598 HG21 ILE A 254     -37.383  21.431 -27.949  1.00 25.63           H  
ATOM   1599 HG22 ILE A 254     -37.949  23.032 -27.550  1.00 25.63           H  
ATOM   1600 HG23 ILE A 254     -37.572  22.626 -29.223  1.00 25.63           H  
ATOM   1601 HD11 ILE A 254     -33.742  20.151 -28.200  1.00 37.58           H  
ATOM   1602 HD12 ILE A 254     -34.778  20.697 -26.891  1.00 37.58           H  
ATOM   1603 HD13 ILE A 254     -35.486  19.922 -28.302  1.00 37.58           H  
ATOM   1604  N   ILE A 255     -36.611  25.946 -26.887  1.00 38.54           N  
ATOM   1605  CA  ILE A 255     -37.496  27.043 -26.490  1.00 37.99           C  
ATOM   1606  C   ILE A 255     -37.221  28.305 -27.328  1.00 42.14           C  
ATOM   1607  O   ILE A 255     -38.174  28.910 -27.812  1.00 38.70           O  
ATOM   1608  CB  ILE A 255     -37.381  27.379 -24.970  1.00 42.96           C  
ATOM   1609  CG1 ILE A 255     -37.946  26.232 -24.098  1.00 42.27           C  
ATOM   1610  CG2 ILE A 255     -38.045  28.709 -24.543  1.00 37.72           C  
ATOM   1611  CD1 ILE A 255     -37.399  26.232 -22.662  1.00 46.26           C  
ATOM   1612  H   ILE A 255     -35.914  25.672 -26.206  1.00 38.54           H  
ATOM   1613  HA  ILE A 255     -38.521  26.734 -26.688  1.00 37.99           H  
ATOM   1614  HB  ILE A 255     -36.318  27.463 -24.743  1.00 42.96           H  
ATOM   1615 HG12 ILE A 255     -39.034  26.292 -24.069  1.00 42.27           H  
ATOM   1616 HG13 ILE A 255     -37.730  25.264 -24.547  1.00 42.27           H  
ATOM   1617 HG21 ILE A 255     -38.019  28.836 -23.463  1.00 37.72           H  
ATOM   1618 HG22 ILE A 255     -37.550  29.583 -24.967  1.00 37.72           H  
ATOM   1619 HG23 ILE A 255     -39.092  28.734 -24.843  1.00 37.72           H  
ATOM   1620 HD11 ILE A 255     -37.588  25.277 -22.176  1.00 46.26           H  
ATOM   1621 HD12 ILE A 255     -36.322  26.397 -22.637  1.00 46.26           H  
ATOM   1622 HD13 ILE A 255     -37.869  27.004 -22.054  1.00 46.26           H  
ATOM   1623  N   SER A 256     -35.930  28.629 -27.530  1.00 36.07           N  
ATOM   1624  CA  SER A 256     -35.476  29.739 -28.368  1.00 33.46           C  
ATOM   1625  C   SER A 256     -35.815  29.556 -29.859  1.00 39.51           C  
ATOM   1626  O   SER A 256     -36.178  30.539 -30.501  1.00 37.67           O  
ATOM   1627  CB  SER A 256     -33.966  29.966 -28.168  1.00 27.96           C  
ATOM   1628  OG  SER A 256     -33.727  30.586 -26.921  1.00 39.30           O  
ATOM   1629  H   SER A 256     -35.206  28.073 -27.097  1.00 36.07           H  
ATOM   1630  HA  SER A 256     -36.000  30.635 -28.037  1.00 33.46           H  
ATOM   1631  HB2 SER A 256     -33.409  29.031 -28.232  1.00 27.96           H  
ATOM   1632  HB3 SER A 256     -33.569  30.628 -28.938  1.00 27.96           H  
ATOM   1633  HG  SER A 256     -33.831  29.925 -26.231  1.00 39.30           H  
ATOM   1634  N   PHE A 257     -35.720  28.311 -30.364  1.00 39.32           N  
ATOM   1635  CA  PHE A 257     -36.091  27.905 -31.725  1.00 33.86           C  
ATOM   1636  C   PHE A 257     -37.560  28.177 -32.058  1.00 40.02           C  
ATOM   1637  O   PHE A 257     -37.850  28.761 -33.100  1.00 35.29           O  
ATOM   1638  CB  PHE A 257     -35.738  26.417 -31.930  1.00 31.94           C  
ATOM   1639  CG  PHE A 257     -36.200  25.770 -33.227  1.00 32.73           C  
ATOM   1640  CD1 PHE A 257     -35.568  26.093 -34.446  1.00 29.94           C  
ATOM   1641  CD2 PHE A 257     -37.348  24.947 -33.246  1.00 33.37           C  
ATOM   1642  CE1 PHE A 257     -36.047  25.566 -35.637  1.00 33.68           C  
ATOM   1643  CE2 PHE A 257     -37.808  24.425 -34.448  1.00 39.54           C  
ATOM   1644  CZ  PHE A 257     -37.158  24.731 -35.636  1.00 40.22           C  
ATOM   1645  H   PHE A 257     -35.383  27.568 -29.768  1.00 39.32           H  
ATOM   1646  HA  PHE A 257     -35.488  28.493 -32.420  1.00 33.86           H  
ATOM   1647  HB2 PHE A 257     -34.662  26.316 -31.861  1.00 31.94           H  
ATOM   1648  HB3 PHE A 257     -36.129  25.826 -31.106  1.00 31.94           H  
ATOM   1649  HD1 PHE A 257     -34.715  26.753 -34.454  1.00 29.94           H  
ATOM   1650  HD2 PHE A 257     -37.874  24.724 -32.330  1.00 33.37           H  
ATOM   1651  HE1 PHE A 257     -35.558  25.817 -36.567  1.00 33.68           H  
ATOM   1652  HE2 PHE A 257     -38.684  23.793 -34.463  1.00 39.54           H  
ATOM   1653  HZ  PHE A 257     -37.533  24.326 -36.564  1.00 40.22           H  
ATOM   1654  N   ALA A 258     -38.446  27.755 -31.144  1.00 29.42           N  
ATOM   1655  CA  ALA A 258     -39.884  27.963 -31.228  1.00 36.23           C  
ATOM   1656  C   ALA A 258     -40.261  29.451 -31.112  1.00 41.88           C  
ATOM   1657  O   ALA A 258     -41.096  29.920 -31.880  1.00 35.72           O  
ATOM   1658  CB  ALA A 258     -40.549  27.120 -30.131  1.00 25.09           C  
ATOM   1659  H   ALA A 258     -38.115  27.273 -30.319  1.00 29.42           H  
ATOM   1660  HA  ALA A 258     -40.222  27.593 -32.197  1.00 36.23           H  
ATOM   1661  HB1 ALA A 258     -41.615  27.019 -30.319  1.00 25.09           H  
ATOM   1662  HB2 ALA A 258     -40.136  26.112 -30.099  1.00 25.09           H  
ATOM   1663  HB3 ALA A 258     -40.418  27.558 -29.141  1.00 25.09           H  
ATOM   1664  N   LYS A 259     -39.603  30.170 -30.189  1.00 40.74           N  
ATOM   1665  CA  LYS A 259     -39.826  31.582 -29.871  1.00 46.99           C  
ATOM   1666  C   LYS A 259     -39.499  32.570 -31.014  1.00 40.97           C  
ATOM   1667  O   LYS A 259     -40.025  33.681 -30.990  1.00 59.20           O  
ATOM   1668  CB  LYS A 259     -39.034  31.879 -28.581  1.00 43.23           C  
ATOM   1669  CG  LYS A 259     -39.210  33.269 -27.946  1.00 64.34           C  
ATOM   1670  CD  LYS A 259     -38.362  33.427 -26.673  1.00 53.04           C  
ATOM   1671  CE  LYS A 259     -36.867  33.664 -26.965  1.00 66.17           C  
ATOM   1672  NZ  LYS A 259     -36.068  33.769 -25.732  1.00 72.19           N1+
ATOM   1673  H   LYS A 259     -38.921  29.700 -29.609  1.00 40.74           H  
ATOM   1674  HA  LYS A 259     -40.888  31.694 -29.646  1.00 46.99           H  
ATOM   1675  HB2 LYS A 259     -39.338  31.153 -27.827  1.00 43.23           H  
ATOM   1676  HB3 LYS A 259     -37.978  31.696 -28.775  1.00 43.23           H  
ATOM   1677  HG2 LYS A 259     -38.948  34.059 -28.650  1.00 64.34           H  
ATOM   1678  HG3 LYS A 259     -40.262  33.418 -27.697  1.00 64.34           H  
ATOM   1679  HD2 LYS A 259     -38.768  34.237 -26.070  1.00 53.04           H  
ATOM   1680  HD3 LYS A 259     -38.472  32.526 -26.067  1.00 53.04           H  
ATOM   1681  HE2 LYS A 259     -36.454  32.852 -27.561  1.00 66.17           H  
ATOM   1682  HE3 LYS A 259     -36.735  34.579 -27.544  1.00 66.17           H  
ATOM   1683  HZ1 LYS A 259     -36.176  32.926 -25.186  1.00 72.19           H  
ATOM   1684  HZ2 LYS A 259     -35.094  33.896 -25.964  1.00 72.19           H  
ATOM   1685  HZ3 LYS A 259     -36.388  34.555 -25.185  1.00 72.19           H  
ATOM   1686  N   VAL A 260     -38.675  32.171 -31.998  1.00 42.95           N  
ATOM   1687  CA  VAL A 260     -38.370  32.989 -33.180  1.00 49.11           C  
ATOM   1688  C   VAL A 260     -39.194  32.590 -34.428  1.00 51.82           C  
ATOM   1689  O   VAL A 260     -39.146  33.322 -35.417  1.00 61.22           O  
ATOM   1690  CB  VAL A 260     -36.855  32.972 -33.526  1.00 60.90           C  
ATOM   1691  CG1 VAL A 260     -36.012  33.618 -32.414  1.00 61.39           C  
ATOM   1692  CG2 VAL A 260     -36.300  31.591 -33.899  1.00 51.37           C  
ATOM   1693  H   VAL A 260     -38.255  31.253 -31.963  1.00 42.95           H  
ATOM   1694  HA  VAL A 260     -38.630  34.031 -32.984  1.00 49.11           H  
ATOM   1695  HB  VAL A 260     -36.714  33.604 -34.405  1.00 60.90           H  
ATOM   1696 HG11 VAL A 260     -34.957  33.653 -32.689  1.00 61.39           H  
ATOM   1697 HG12 VAL A 260     -36.334  34.642 -32.222  1.00 61.39           H  
ATOM   1698 HG13 VAL A 260     -36.090  33.066 -31.477  1.00 61.39           H  
ATOM   1699 HG21 VAL A 260     -35.251  31.662 -34.182  1.00 51.37           H  
ATOM   1700 HG22 VAL A 260     -36.360  30.898 -33.063  1.00 51.37           H  
ATOM   1701 HG23 VAL A 260     -36.844  31.156 -34.734  1.00 51.37           H  
ATOM   1702  N   ILE A 261     -39.965  31.488 -34.360  1.00 53.08           N  
ATOM   1703  CA  ILE A 261     -40.944  31.108 -35.384  1.00 48.31           C  
ATOM   1704  C   ILE A 261     -42.245  31.904 -35.154  1.00 55.11           C  
ATOM   1705  O   ILE A 261     -42.809  31.845 -34.060  1.00 50.05           O  
ATOM   1706  CB  ILE A 261     -41.251  29.578 -35.359  1.00 49.37           C  
ATOM   1707  CG1 ILE A 261     -39.998  28.755 -35.734  1.00 51.15           C  
ATOM   1708  CG2 ILE A 261     -42.433  29.146 -36.256  1.00 49.99           C  
ATOM   1709  CD1 ILE A 261     -40.074  27.280 -35.308  1.00 46.40           C  
ATOM   1710  H   ILE A 261     -39.981  30.942 -33.510  1.00 53.08           H  
ATOM   1711  HA  ILE A 261     -40.540  31.352 -36.368  1.00 48.31           H  
ATOM   1712  HB  ILE A 261     -41.521  29.315 -34.336  1.00 49.37           H  
ATOM   1713 HG12 ILE A 261     -39.833  28.821 -36.810  1.00 51.15           H  
ATOM   1714 HG13 ILE A 261     -39.107  29.193 -35.287  1.00 51.15           H  
ATOM   1715 HG21 ILE A 261     -42.562  28.064 -36.255  1.00 49.99           H  
ATOM   1716 HG22 ILE A 261     -43.379  29.566 -35.923  1.00 49.99           H  
ATOM   1717 HG23 ILE A 261     -42.270  29.458 -37.288  1.00 49.99           H  
ATOM   1718 HD11 ILE A 261     -39.104  26.935 -34.952  1.00 46.40           H  
ATOM   1719 HD12 ILE A 261     -40.792  27.119 -34.504  1.00 46.40           H  
ATOM   1720 HD13 ILE A 261     -40.368  26.642 -36.141  1.00 46.40           H  
ATOM   1721  N   SER A 262     -42.687  32.633 -36.193  1.00 55.86           N  
ATOM   1722  CA  SER A 262     -43.880  33.486 -36.191  1.00 58.55           C  
ATOM   1723  C   SER A 262     -45.190  32.721 -35.935  1.00 56.86           C  
ATOM   1724  O   SER A 262     -46.002  33.182 -35.135  1.00 52.98           O  
ATOM   1725  CB  SER A 262     -43.929  34.321 -37.490  1.00 51.75           C  
ATOM   1726  OG  SER A 262     -44.183  33.539 -38.644  1.00 60.55           O  
ATOM   1727  H   SER A 262     -42.155  32.629 -37.058  1.00 55.86           H  
ATOM   1728  HA  SER A 262     -43.754  34.187 -35.364  1.00 58.55           H  
ATOM   1729  HB2 SER A 262     -44.714  35.074 -37.415  1.00 51.75           H  
ATOM   1730  HB3 SER A 262     -42.993  34.863 -37.630  1.00 51.75           H  
ATOM   1731  HG  SER A 262     -43.354  33.139 -38.930  1.00 60.55           H  
ATOM   1732  N   TYR A 263     -45.333  31.544 -36.569  1.00 45.86           N  
ATOM   1733  CA  TYR A 263     -46.472  30.631 -36.432  1.00 55.09           C  
ATOM   1734  C   TYR A 263     -46.690  30.122 -34.994  1.00 48.83           C  
ATOM   1735  O   TYR A 263     -47.826  29.811 -34.638  1.00 56.85           O  
ATOM   1736  CB  TYR A 263     -46.273  29.433 -37.385  1.00 54.21           C  
ATOM   1737  CG  TYR A 263     -46.045  29.791 -38.844  1.00 70.87           C  
ATOM   1738  CD1 TYR A 263     -47.092  30.338 -39.614  1.00 59.62           C  
ATOM   1739  CD2 TYR A 263     -44.784  29.576 -39.440  1.00 62.28           C  
ATOM   1740  CE1 TYR A 263     -46.885  30.654 -40.971  1.00 63.77           C  
ATOM   1741  CE2 TYR A 263     -44.575  29.891 -40.797  1.00 65.47           C  
ATOM   1742  CZ  TYR A 263     -45.627  30.427 -41.564  1.00 71.20           C  
ATOM   1743  OH  TYR A 263     -45.426  30.722 -42.881  1.00 79.28           O  
ATOM   1744  H   TYR A 263     -44.619  31.259 -37.224  1.00 45.86           H  
ATOM   1745  HA  TYR A 263     -47.369  31.176 -36.730  1.00 55.09           H  
ATOM   1746  HB2 TYR A 263     -45.427  28.832 -37.048  1.00 54.21           H  
ATOM   1747  HB3 TYR A 263     -47.136  28.770 -37.333  1.00 54.21           H  
ATOM   1748  HD1 TYR A 263     -48.057  30.520 -39.165  1.00 59.62           H  
ATOM   1749  HD2 TYR A 263     -43.968  29.168 -38.863  1.00 62.28           H  
ATOM   1750  HE1 TYR A 263     -47.696  31.069 -41.552  1.00 63.77           H  
ATOM   1751  HE2 TYR A 263     -43.607  29.724 -41.247  1.00 65.47           H  
ATOM   1752  HH  TYR A 263     -46.196  31.110 -43.303  1.00 79.28           H  
ATOM   1753  N   PHE A 264     -45.602  30.046 -34.207  1.00 50.42           N  
ATOM   1754  CA  PHE A 264     -45.596  29.580 -32.824  1.00 47.73           C  
ATOM   1755  C   PHE A 264     -45.952  30.705 -31.839  1.00 46.15           C  
ATOM   1756  O   PHE A 264     -46.712  30.465 -30.903  1.00 38.10           O  
ATOM   1757  CB  PHE A 264     -44.218  28.960 -32.517  1.00 43.35           C  
ATOM   1758  CG  PHE A 264     -44.030  28.416 -31.115  1.00 44.32           C  
ATOM   1759  CD1 PHE A 264     -44.452  27.107 -30.799  1.00 37.44           C  
ATOM   1760  CD2 PHE A 264     -43.564  29.259 -30.084  1.00 38.13           C  
ATOM   1761  CE1 PHE A 264     -44.322  26.637 -29.500  1.00 40.67           C  
ATOM   1762  CE2 PHE A 264     -43.435  28.769 -28.796  1.00 43.04           C  
ATOM   1763  CZ  PHE A 264     -43.804  27.462 -28.510  1.00 48.16           C  
ATOM   1764  H   PHE A 264     -44.711  30.349 -34.574  1.00 50.42           H  
ATOM   1765  HA  PHE A 264     -46.342  28.794 -32.725  1.00 47.73           H  
ATOM   1766  HB2 PHE A 264     -44.005  28.147 -33.208  1.00 43.35           H  
ATOM   1767  HB3 PHE A 264     -43.447  29.704 -32.707  1.00 43.35           H  
ATOM   1768  HD1 PHE A 264     -44.861  26.465 -31.566  1.00 37.44           H  
ATOM   1769  HD2 PHE A 264     -43.289  30.282 -30.297  1.00 38.13           H  
ATOM   1770  HE1 PHE A 264     -44.625  25.629 -29.256  1.00 40.67           H  
ATOM   1771  HE2 PHE A 264     -43.056  29.411 -28.017  1.00 43.04           H  
ATOM   1772  HZ  PHE A 264     -43.709  27.098 -27.503  1.00 48.16           H  
ATOM   1773  N   ARG A 265     -45.397  31.906 -32.076  1.00 48.97           N  
ATOM   1774  CA  ARG A 265     -45.605  33.114 -31.271  1.00 53.95           C  
ATOM   1775  C   ARG A 265     -47.055  33.626 -31.284  1.00 46.77           C  
ATOM   1776  O   ARG A 265     -47.478  34.215 -30.289  1.00 46.72           O  
ATOM   1777  CB  ARG A 265     -44.638  34.207 -31.767  1.00 58.27           C  
ATOM   1778  CG  ARG A 265     -43.183  33.929 -31.342  1.00 55.16           C  
ATOM   1779  CD  ARG A 265     -42.829  34.524 -29.963  1.00 73.88           C  
ATOM   1780  NE  ARG A 265     -42.586  35.979 -30.016  1.00 82.34           N  
ATOM   1781  CZ  ARG A 265     -42.266  36.792 -28.991  1.00 85.74           C  
ATOM   1782  NH1 ARG A 265     -42.162  36.345 -27.730  1.00 71.74           N  
ATOM   1783  NH2 ARG A 265     -42.045  38.089 -29.238  1.00 95.00           N1+
ATOM   1784  H   ARG A 265     -44.783  32.012 -32.871  1.00 48.97           H  
ATOM   1785  HA  ARG A 265     -45.367  32.875 -30.233  1.00 53.95           H  
ATOM   1786  HB2 ARG A 265     -44.702  34.286 -32.854  1.00 58.27           H  
ATOM   1787  HB3 ARG A 265     -44.942  35.184 -31.388  1.00 58.27           H  
ATOM   1788  HG2 ARG A 265     -42.916  32.873 -31.393  1.00 55.16           H  
ATOM   1789  HG3 ARG A 265     -42.557  34.411 -32.095  1.00 55.16           H  
ATOM   1790  HD2 ARG A 265     -43.711  34.433 -29.329  1.00 73.88           H  
ATOM   1791  HD3 ARG A 265     -42.042  33.968 -29.456  1.00 73.88           H  
ATOM   1792  HE  ARG A 265     -42.655  36.386 -30.937  1.00 82.34           H  
ATOM   1793 HH11 ARG A 265     -42.358  35.372 -27.525  1.00 71.74           H  
ATOM   1794 HH12 ARG A 265     -41.926  36.969 -26.972  1.00 71.74           H  
ATOM   1795 HH21 ARG A 265     -42.118  38.449 -30.179  1.00 95.00           H  
ATOM   1796 HH22 ARG A 265     -41.809  38.721 -28.487  1.00 95.00           H  
ATOM   1797  N   ASP A 266     -47.786  33.376 -32.382  1.00 58.46           N  
ATOM   1798  CA  ASP A 266     -49.195  33.745 -32.554  1.00 56.22           C  
ATOM   1799  C   ASP A 266     -50.175  32.823 -31.798  1.00 53.97           C  
ATOM   1800  O   ASP A 266     -51.334  33.210 -31.644  1.00 53.93           O  
ATOM   1801  CB  ASP A 266     -49.597  33.859 -34.048  1.00 60.52           C  
ATOM   1802  CG  ASP A 266     -48.780  34.845 -34.908  1.00 77.96           C  
ATOM   1803  OD1 ASP A 266     -48.140  35.764 -34.347  1.00 70.43           O  
ATOM   1804  OD2 ASP A 266     -48.908  34.732 -36.147  1.00 81.87           O1-
ATOM   1805  H   ASP A 266     -47.351  32.916 -33.170  1.00 58.46           H  
ATOM   1806  HA  ASP A 266     -49.329  34.733 -32.109  1.00 56.22           H  
ATOM   1807  HB2 ASP A 266     -49.516  32.872 -34.510  1.00 60.52           H  
ATOM   1808  HB3 ASP A 266     -50.643  34.159 -34.126  1.00 60.52           H  
ATOM   1809  N   LEU A 267     -49.717  31.650 -31.319  1.00 43.13           N  
ATOM   1810  CA  LEU A 267     -50.515  30.740 -30.488  1.00 55.89           C  
ATOM   1811  C   LEU A 267     -50.692  31.299 -29.055  1.00 44.66           C  
ATOM   1812  O   LEU A 267     -49.815  32.035 -28.597  1.00 39.78           O  
ATOM   1813  CB  LEU A 267     -49.832  29.353 -30.400  1.00 53.28           C  
ATOM   1814  CG  LEU A 267     -49.525  28.654 -31.743  1.00 51.74           C  
ATOM   1815  CD1 LEU A 267     -48.746  27.349 -31.485  1.00 42.18           C  
ATOM   1816  CD2 LEU A 267     -50.790  28.417 -32.597  1.00 45.97           C  
ATOM   1817  H   LEU A 267     -48.750  31.395 -31.462  1.00 43.13           H  
ATOM   1818  HA  LEU A 267     -51.479  30.634 -30.982  1.00 55.89           H  
ATOM   1819  HB2 LEU A 267     -48.900  29.452 -29.843  1.00 53.28           H  
ATOM   1820  HB3 LEU A 267     -50.454  28.687 -29.800  1.00 53.28           H  
ATOM   1821  HG  LEU A 267     -48.865  29.301 -32.318  1.00 51.74           H  
ATOM   1822 HD11 LEU A 267     -48.988  26.559 -32.194  1.00 42.18           H  
ATOM   1823 HD12 LEU A 267     -47.672  27.509 -31.550  1.00 42.18           H  
ATOM   1824 HD13 LEU A 267     -48.942  26.967 -30.484  1.00 42.18           H  
ATOM   1825 HD21 LEU A 267     -50.843  27.409 -33.008  1.00 45.97           H  
ATOM   1826 HD22 LEU A 267     -51.706  28.570 -32.027  1.00 45.97           H  
ATOM   1827 HD23 LEU A 267     -50.814  29.105 -33.444  1.00 45.97           H  
ATOM   1828  N   PRO A 268     -51.762  30.876 -28.336  1.00 41.88           N  
ATOM   1829  CA  PRO A 268     -51.877  31.044 -26.868  1.00 37.66           C  
ATOM   1830  C   PRO A 268     -50.667  30.500 -26.084  1.00 47.88           C  
ATOM   1831  O   PRO A 268     -50.120  29.468 -26.469  1.00 49.04           O  
ATOM   1832  CB  PRO A 268     -53.158  30.269 -26.513  1.00 42.83           C  
ATOM   1833  CG  PRO A 268     -53.982  30.274 -27.784  1.00 49.75           C  
ATOM   1834  CD  PRO A 268     -52.927  30.172 -28.876  1.00 39.36           C  
ATOM   1835  HA  PRO A 268     -52.016  32.108 -26.667  1.00 37.66           H  
ATOM   1836  HB2 PRO A 268     -52.929  29.237 -26.239  1.00 42.83           H  
ATOM   1837  HB3 PRO A 268     -53.701  30.716 -25.681  1.00 42.83           H  
ATOM   1838  HG2 PRO A 268     -54.724  29.477 -27.814  1.00 49.75           H  
ATOM   1839  HG3 PRO A 268     -54.505  31.227 -27.872  1.00 49.75           H  
ATOM   1840  HD2 PRO A 268     -52.661  29.131 -29.062  1.00 39.36           H  
ATOM   1841  HD3 PRO A 268     -53.305  30.605 -29.801  1.00 39.36           H  
ATOM   1842  N   ILE A 269     -50.264  31.213 -25.018  1.00 40.06           N  
ATOM   1843  CA  ILE A 269     -49.070  30.911 -24.217  1.00 47.67           C  
ATOM   1844  C   ILE A 269     -49.081  29.527 -23.523  1.00 45.98           C  
ATOM   1845  O   ILE A 269     -48.014  28.930 -23.384  1.00 45.84           O  
ATOM   1846  CB  ILE A 269     -48.794  32.030 -23.166  1.00 42.97           C  
ATOM   1847  CG1 ILE A 269     -47.407  31.938 -22.484  1.00 50.66           C  
ATOM   1848  CG2 ILE A 269     -49.891  32.149 -22.087  1.00 48.30           C  
ATOM   1849  CD1 ILE A 269     -46.220  31.947 -23.458  1.00 39.59           C  
ATOM   1850  H   ILE A 269     -50.775  32.043 -24.754  1.00 40.06           H  
ATOM   1851  HA  ILE A 269     -48.242  30.900 -24.926  1.00 47.67           H  
ATOM   1852  HB  ILE A 269     -48.799  32.974 -23.714  1.00 42.97           H  
ATOM   1853 HG12 ILE A 269     -47.289  32.782 -21.803  1.00 50.66           H  
ATOM   1854 HG13 ILE A 269     -47.349  31.050 -21.855  1.00 50.66           H  
ATOM   1855 HG21 ILE A 269     -49.713  33.011 -21.444  1.00 48.30           H  
ATOM   1856 HG22 ILE A 269     -50.877  32.282 -22.533  1.00 48.30           H  
ATOM   1857 HG23 ILE A 269     -49.931  31.270 -21.443  1.00 48.30           H  
ATOM   1858 HD11 ILE A 269     -45.315  32.293 -22.959  1.00 39.59           H  
ATOM   1859 HD12 ILE A 269     -46.021  30.948 -23.845  1.00 39.59           H  
ATOM   1860 HD13 ILE A 269     -46.401  32.605 -24.308  1.00 39.59           H  
ATOM   1861  N   GLU A 270     -50.269  29.010 -23.161  1.00 43.53           N  
ATOM   1862  CA  GLU A 270     -50.431  27.652 -22.632  1.00 53.69           C  
ATOM   1863  C   GLU A 270     -50.306  26.560 -23.708  1.00 51.44           C  
ATOM   1864  O   GLU A 270     -49.879  25.457 -23.371  1.00 41.82           O  
ATOM   1865  CB  GLU A 270     -51.758  27.529 -21.854  1.00 46.10           C  
ATOM   1866  CG  GLU A 270     -51.823  28.393 -20.570  1.00 57.46           C  
ATOM   1867  CD  GLU A 270     -50.852  28.003 -19.438  1.00 72.36           C  
ATOM   1868  OE1 GLU A 270     -50.383  26.842 -19.404  1.00 77.02           O  
ATOM   1869  OE2 GLU A 270     -50.599  28.892 -18.595  1.00 70.29           O1-
ATOM   1870  H   GLU A 270     -51.115  29.547 -23.293  1.00 43.53           H  
ATOM   1871  HA  GLU A 270     -49.612  27.472 -21.935  1.00 53.69           H  
ATOM   1872  HB2 GLU A 270     -52.579  27.826 -22.509  1.00 46.10           H  
ATOM   1873  HB3 GLU A 270     -51.958  26.485 -21.607  1.00 46.10           H  
ATOM   1874  HG2 GLU A 270     -51.663  29.441 -20.827  1.00 57.46           H  
ATOM   1875  HG3 GLU A 270     -52.833  28.337 -20.162  1.00 57.46           H  
ATOM   1876  N   ASP A 271     -50.618  26.890 -24.974  1.00 44.33           N  
ATOM   1877  CA  ASP A 271     -50.376  26.023 -26.133  1.00 45.84           C  
ATOM   1878  C   ASP A 271     -48.899  26.016 -26.535  1.00 51.62           C  
ATOM   1879  O   ASP A 271     -48.403  24.952 -26.889  1.00 50.17           O  
ATOM   1880  CB  ASP A 271     -51.260  26.327 -27.366  1.00 49.13           C  
ATOM   1881  CG  ASP A 271     -52.777  26.254 -27.136  1.00 62.27           C  
ATOM   1882  OD1 ASP A 271     -53.213  25.727 -26.090  1.00 58.80           O  
ATOM   1883  OD2 ASP A 271     -53.499  26.649 -28.073  1.00 67.33           O1-
ATOM   1884  H   ASP A 271     -50.959  27.819 -25.180  1.00 44.33           H  
ATOM   1885  HA  ASP A 271     -50.613  25.002 -25.830  1.00 45.84           H  
ATOM   1886  HB2 ASP A 271     -51.031  27.324 -27.746  1.00 49.13           H  
ATOM   1887  HB3 ASP A 271     -51.022  25.623 -28.166  1.00 49.13           H  
ATOM   1888  N   GLN A 272     -48.206  27.164 -26.413  1.00 42.86           N  
ATOM   1889  CA  GLN A 272     -46.751  27.258 -26.561  1.00 44.87           C  
ATOM   1890  C   GLN A 272     -46.009  26.350 -25.565  1.00 42.97           C  
ATOM   1891  O   GLN A 272     -45.136  25.591 -25.979  1.00 37.14           O  
ATOM   1892  CB  GLN A 272     -46.278  28.719 -26.422  1.00 35.47           C  
ATOM   1893  CG  GLN A 272     -46.719  29.635 -27.578  1.00 42.29           C  
ATOM   1894  CD  GLN A 272     -46.170  31.058 -27.435  1.00 46.49           C  
ATOM   1895  NE2 GLN A 272     -46.941  32.055 -27.871  1.00 42.48           N  
ATOM   1896  OE1 GLN A 272     -45.055  31.262 -26.958  1.00 44.11           O  
ATOM   1897  H   GLN A 272     -48.689  28.008 -26.137  1.00 42.86           H  
ATOM   1898  HA  GLN A 272     -46.508  26.912 -27.566  1.00 44.87           H  
ATOM   1899  HB2 GLN A 272     -46.629  29.136 -25.481  1.00 35.47           H  
ATOM   1900  HB3 GLN A 272     -45.189  28.730 -26.354  1.00 35.47           H  
ATOM   1901  HG2 GLN A 272     -46.371  29.227 -28.527  1.00 42.29           H  
ATOM   1902  HG3 GLN A 272     -47.806  29.671 -27.637  1.00 42.29           H  
ATOM   1903 HE21 GLN A 272     -47.857  31.871 -28.263  1.00 42.48           H  
ATOM   1904 HE22 GLN A 272     -46.619  33.010 -27.818  1.00 42.48           H  
ATOM   1905  N   ILE A 273     -46.424  26.402 -24.289  1.00 38.67           N  
ATOM   1906  CA  ILE A 273     -45.924  25.555 -23.208  1.00 41.98           C  
ATOM   1907  C   ILE A 273     -46.248  24.059 -23.409  1.00 48.58           C  
ATOM   1908  O   ILE A 273     -45.354  23.240 -23.214  1.00 39.60           O  
ATOM   1909  CB  ILE A 273     -46.444  26.054 -21.826  1.00 48.30           C  
ATOM   1910  CG1 ILE A 273     -45.776  27.402 -21.465  1.00 48.16           C  
ATOM   1911  CG2 ILE A 273     -46.290  25.060 -20.654  1.00 42.56           C  
ATOM   1912  CD1 ILE A 273     -46.521  28.213 -20.397  1.00 48.63           C  
ATOM   1913  H   ILE A 273     -47.148  27.061 -24.033  1.00 38.67           H  
ATOM   1914  HA  ILE A 273     -44.835  25.649 -23.207  1.00 41.98           H  
ATOM   1915  HB  ILE A 273     -47.513  26.243 -21.936  1.00 48.30           H  
ATOM   1916 HG12 ILE A 273     -44.752  27.222 -21.136  1.00 48.16           H  
ATOM   1917 HG13 ILE A 273     -45.687  28.031 -22.349  1.00 48.16           H  
ATOM   1918 HG21 ILE A 273     -46.635  25.507 -19.726  1.00 42.56           H  
ATOM   1919 HG22 ILE A 273     -46.885  24.157 -20.790  1.00 42.56           H  
ATOM   1920 HG23 ILE A 273     -45.250  24.765 -20.513  1.00 42.56           H  
ATOM   1921 HD11 ILE A 273     -46.178  29.246 -20.402  1.00 48.63           H  
ATOM   1922 HD12 ILE A 273     -47.597  28.222 -20.573  1.00 48.63           H  
ATOM   1923 HD13 ILE A 273     -46.350  27.818 -19.397  1.00 48.63           H  
ATOM   1924  N   SER A 274     -47.484  23.729 -23.824  1.00 39.12           N  
ATOM   1925  CA  SER A 274     -47.931  22.350 -24.067  1.00 45.49           C  
ATOM   1926  C   SER A 274     -47.224  21.675 -25.256  1.00 38.17           C  
ATOM   1927  O   SER A 274     -46.928  20.483 -25.178  1.00 41.29           O  
ATOM   1928  CB  SER A 274     -49.459  22.313 -24.262  1.00 42.80           C  
ATOM   1929  OG  SER A 274     -50.115  22.532 -23.031  1.00 48.57           O  
ATOM   1930  H   SER A 274     -48.177  24.454 -23.956  1.00 39.12           H  
ATOM   1931  HA  SER A 274     -47.687  21.759 -23.182  1.00 45.49           H  
ATOM   1932  HB2 SER A 274     -49.786  23.049 -24.995  1.00 42.80           H  
ATOM   1933  HB3 SER A 274     -49.780  21.339 -24.634  1.00 42.80           H  
ATOM   1934  HG  SER A 274     -50.117  23.479 -22.856  1.00 48.57           H  
ATOM   1935  N   LEU A 275     -46.939  22.453 -26.314  1.00 38.30           N  
ATOM   1936  CA  LEU A 275     -46.186  22.015 -27.489  1.00 42.27           C  
ATOM   1937  C   LEU A 275     -44.685  21.839 -27.190  1.00 50.19           C  
ATOM   1938  O   LEU A 275     -44.094  20.888 -27.702  1.00 44.12           O  
ATOM   1939  CB  LEU A 275     -46.403  23.014 -28.647  1.00 31.76           C  
ATOM   1940  CG  LEU A 275     -47.813  23.004 -29.291  1.00 45.58           C  
ATOM   1941  CD1 LEU A 275     -48.037  24.239 -30.184  1.00 30.85           C  
ATOM   1942  CD2 LEU A 275     -48.165  21.702 -30.028  1.00 29.80           C  
ATOM   1943  H   LEU A 275     -47.240  23.419 -26.317  1.00 38.30           H  
ATOM   1944  HA  LEU A 275     -46.566  21.036 -27.779  1.00 42.27           H  
ATOM   1945  HB2 LEU A 275     -46.187  24.015 -28.271  1.00 31.76           H  
ATOM   1946  HB3 LEU A 275     -45.666  22.841 -29.428  1.00 31.76           H  
ATOM   1947  HG  LEU A 275     -48.532  23.071 -28.477  1.00 45.58           H  
ATOM   1948 HD11 LEU A 275     -48.926  24.776 -29.854  1.00 30.85           H  
ATOM   1949 HD12 LEU A 275     -47.200  24.937 -30.143  1.00 30.85           H  
ATOM   1950 HD13 LEU A 275     -48.189  23.986 -31.234  1.00 30.85           H  
ATOM   1951 HD21 LEU A 275     -49.196  21.422 -29.818  1.00 29.80           H  
ATOM   1952 HD22 LEU A 275     -48.070  21.791 -31.110  1.00 29.80           H  
ATOM   1953 HD23 LEU A 275     -47.545  20.864 -29.730  1.00 29.80           H  
ATOM   1954  N   LEU A 276     -44.104  22.716 -26.348  1.00 40.91           N  
ATOM   1955  CA  LEU A 276     -42.719  22.609 -25.878  1.00 40.22           C  
ATOM   1956  C   LEU A 276     -42.507  21.400 -24.958  1.00 40.54           C  
ATOM   1957  O   LEU A 276     -41.551  20.666 -25.181  1.00 36.34           O  
ATOM   1958  CB  LEU A 276     -42.264  23.913 -25.185  1.00 32.99           C  
ATOM   1959  CG  LEU A 276     -41.924  25.062 -26.156  1.00 40.90           C  
ATOM   1960  CD1 LEU A 276     -41.741  26.390 -25.390  1.00 38.66           C  
ATOM   1961  CD2 LEU A 276     -40.698  24.742 -27.033  1.00 34.95           C  
ATOM   1962  H   LEU A 276     -44.644  23.488 -25.979  1.00 40.91           H  
ATOM   1963  HA  LEU A 276     -42.089  22.437 -26.753  1.00 40.22           H  
ATOM   1964  HB2 LEU A 276     -43.044  24.233 -24.492  1.00 32.99           H  
ATOM   1965  HB3 LEU A 276     -41.387  23.724 -24.564  1.00 32.99           H  
ATOM   1966  HG  LEU A 276     -42.763  25.186 -26.838  1.00 40.90           H  
ATOM   1967 HD11 LEU A 276     -40.835  26.920 -25.683  1.00 38.66           H  
ATOM   1968 HD12 LEU A 276     -42.578  27.064 -25.566  1.00 38.66           H  
ATOM   1969 HD13 LEU A 276     -41.683  26.235 -24.312  1.00 38.66           H  
ATOM   1970 HD21 LEU A 276     -40.288  25.639 -27.492  1.00 34.95           H  
ATOM   1971 HD22 LEU A 276     -39.904  24.265 -26.458  1.00 34.95           H  
ATOM   1972 HD23 LEU A 276     -40.962  24.076 -27.853  1.00 34.95           H  
ATOM   1973  N   LYS A 277     -43.413  21.177 -23.990  1.00 33.95           N  
ATOM   1974  CA  LYS A 277     -43.414  20.005 -23.106  1.00 36.64           C  
ATOM   1975  C   LYS A 277     -43.589  18.671 -23.855  1.00 42.35           C  
ATOM   1976  O   LYS A 277     -43.007  17.669 -23.439  1.00 50.07           O  
ATOM   1977  CB  LYS A 277     -44.527  20.151 -22.050  1.00 44.23           C  
ATOM   1978  CG  LYS A 277     -44.230  21.194 -20.960  1.00 58.78           C  
ATOM   1979  CD  LYS A 277     -45.403  21.420 -19.992  1.00 52.41           C  
ATOM   1980  CE  LYS A 277     -45.736  20.189 -19.127  1.00 52.12           C  
ATOM   1981  NZ  LYS A 277     -46.873  20.441 -18.228  1.00 57.99           N1+
ATOM   1982  H   LYS A 277     -44.171  21.836 -23.857  1.00 33.95           H  
ATOM   1983  HA  LYS A 277     -42.449  19.975 -22.596  1.00 36.64           H  
ATOM   1984  HB2 LYS A 277     -45.475  20.377 -22.542  1.00 44.23           H  
ATOM   1985  HB3 LYS A 277     -44.667  19.188 -21.557  1.00 44.23           H  
ATOM   1986  HG2 LYS A 277     -43.359  20.876 -20.394  1.00 58.78           H  
ATOM   1987  HG3 LYS A 277     -43.949  22.144 -21.411  1.00 58.78           H  
ATOM   1988  HD2 LYS A 277     -45.160  22.268 -19.349  1.00 52.41           H  
ATOM   1989  HD3 LYS A 277     -46.280  21.721 -20.566  1.00 52.41           H  
ATOM   1990  HE2 LYS A 277     -45.987  19.329 -19.746  1.00 52.12           H  
ATOM   1991  HE3 LYS A 277     -44.876  19.910 -18.521  1.00 52.12           H  
ATOM   1992  HZ1 LYS A 277     -46.664  21.239 -17.641  1.00 57.99           H  
ATOM   1993  HZ2 LYS A 277     -47.698  20.641 -18.775  1.00 57.99           H  
ATOM   1994  HZ3 LYS A 277     -47.038  19.629 -17.651  1.00 57.99           H  
ATOM   1995  N   GLY A 278     -44.382  18.689 -24.938  1.00 37.79           N  
ATOM   1996  CA  GLY A 278     -44.728  17.507 -25.718  1.00 38.12           C  
ATOM   1997  C   GLY A 278     -43.628  17.096 -26.708  1.00 43.77           C  
ATOM   1998  O   GLY A 278     -43.621  15.936 -27.112  1.00 49.21           O  
ATOM   1999  H   GLY A 278     -44.825  19.557 -25.207  1.00 37.79           H  
ATOM   2000  HA2 GLY A 278     -44.969  16.671 -25.060  1.00 38.12           H  
ATOM   2001  HA3 GLY A 278     -45.631  17.736 -26.283  1.00 38.12           H  
ATOM   2002  N   ALA A 279     -42.716  18.007 -27.099  1.00 38.39           N  
ATOM   2003  CA  ALA A 279     -41.737  17.774 -28.167  1.00 42.21           C  
ATOM   2004  C   ALA A 279     -40.297  18.181 -27.811  1.00 38.73           C  
ATOM   2005  O   ALA A 279     -39.448  18.143 -28.701  1.00 37.81           O  
ATOM   2006  CB  ALA A 279     -42.227  18.470 -29.444  1.00 33.66           C  
ATOM   2007  H   ALA A 279     -42.761  18.947 -26.730  1.00 38.39           H  
ATOM   2008  HA  ALA A 279     -41.674  16.707 -28.387  1.00 42.21           H  
ATOM   2009  HB1 ALA A 279     -41.611  18.209 -30.302  1.00 33.66           H  
ATOM   2010  HB2 ALA A 279     -43.236  18.151 -29.689  1.00 33.66           H  
ATOM   2011  HB3 ALA A 279     -42.231  19.557 -29.343  1.00 33.66           H  
ATOM   2012  N   ALA A 280     -40.020  18.521 -26.538  1.00 36.52           N  
ATOM   2013  CA  ALA A 280     -38.682  18.843 -26.025  1.00 47.37           C  
ATOM   2014  C   ALA A 280     -37.650  17.730 -26.265  1.00 42.31           C  
ATOM   2015  O   ALA A 280     -36.543  18.026 -26.710  1.00 41.90           O  
ATOM   2016  CB  ALA A 280     -38.753  19.154 -24.524  1.00 45.50           C  
ATOM   2017  H   ALA A 280     -40.768  18.542 -25.860  1.00 36.52           H  
ATOM   2018  HA  ALA A 280     -38.338  19.739 -26.543  1.00 47.37           H  
ATOM   2019  HB1 ALA A 280     -37.765  19.390 -24.133  1.00 45.50           H  
ATOM   2020  HB2 ALA A 280     -39.374  20.019 -24.313  1.00 45.50           H  
ATOM   2021  HB3 ALA A 280     -39.151  18.315 -23.954  1.00 45.50           H  
ATOM   2022  N   PHE A 281     -38.061  16.478 -26.008  1.00 42.14           N  
ATOM   2023  CA  PHE A 281     -37.304  15.260 -26.289  1.00 40.91           C  
ATOM   2024  C   PHE A 281     -37.021  15.071 -27.785  1.00 32.52           C  
ATOM   2025  O   PHE A 281     -35.890  14.767 -28.152  1.00 37.92           O  
ATOM   2026  CB  PHE A 281     -38.084  14.055 -25.723  1.00 46.16           C  
ATOM   2027  CG  PHE A 281     -37.500  12.677 -25.994  1.00 38.63           C  
ATOM   2028  CD1 PHE A 281     -36.462  12.185 -25.182  1.00 37.54           C  
ATOM   2029  CD2 PHE A 281     -37.873  11.940 -27.139  1.00 32.01           C  
ATOM   2030  CE1 PHE A 281     -35.881  10.958 -25.451  1.00 35.93           C  
ATOM   2031  CE2 PHE A 281     -37.274  10.716 -27.403  1.00 41.99           C  
ATOM   2032  CZ  PHE A 281     -36.285  10.228 -26.559  1.00 40.03           C  
ATOM   2033  H   PHE A 281     -38.996  16.338 -25.644  1.00 42.14           H  
ATOM   2034  HA  PHE A 281     -36.346  15.328 -25.770  1.00 40.91           H  
ATOM   2035  HB2 PHE A 281     -38.193  14.166 -24.644  1.00 46.16           H  
ATOM   2036  HB3 PHE A 281     -39.098  14.078 -26.121  1.00 46.16           H  
ATOM   2037  HD1 PHE A 281     -36.116  12.760 -24.345  1.00 37.54           H  
ATOM   2038  HD2 PHE A 281     -38.626  12.324 -27.809  1.00 32.01           H  
ATOM   2039  HE1 PHE A 281     -35.106  10.579 -24.801  1.00 35.93           H  
ATOM   2040  HE2 PHE A 281     -37.575  10.143 -28.268  1.00 41.99           H  
ATOM   2041  HZ  PHE A 281     -35.809   9.285 -26.772  1.00 40.03           H  
ATOM   2042  N   GLU A 282     -38.070  15.225 -28.605  1.00 36.02           N  
ATOM   2043  CA  GLU A 282     -38.072  14.897 -30.026  1.00 36.52           C  
ATOM   2044  C   GLU A 282     -37.198  15.832 -30.870  1.00 36.64           C  
ATOM   2045  O   GLU A 282     -36.404  15.332 -31.662  1.00 31.75           O  
ATOM   2046  CB  GLU A 282     -39.516  14.863 -30.540  1.00 31.52           C  
ATOM   2047  CG  GLU A 282     -40.402  13.866 -29.761  1.00 37.04           C  
ATOM   2048  CD  GLU A 282     -41.779  13.588 -30.375  1.00 41.87           C  
ATOM   2049  OE1 GLU A 282     -41.980  13.838 -31.584  1.00 44.38           O  
ATOM   2050  OE2 GLU A 282     -42.642  13.126 -29.601  1.00 42.50           O1-
ATOM   2051  H   GLU A 282     -38.961  15.504 -28.218  1.00 36.02           H  
ATOM   2052  HA  GLU A 282     -37.660  13.891 -30.130  1.00 36.52           H  
ATOM   2053  HB2 GLU A 282     -39.954  15.858 -30.450  1.00 31.52           H  
ATOM   2054  HB3 GLU A 282     -39.501  14.631 -31.604  1.00 31.52           H  
ATOM   2055  HG2 GLU A 282     -39.889  12.911 -29.664  1.00 37.04           H  
ATOM   2056  HG3 GLU A 282     -40.543  14.239 -28.746  1.00 37.04           H  
ATOM   2057  N   LEU A 283     -37.311  17.154 -30.645  1.00 36.12           N  
ATOM   2058  CA  LEU A 283     -36.453  18.167 -31.269  1.00 31.29           C  
ATOM   2059  C   LEU A 283     -34.985  18.037 -30.810  1.00 28.76           C  
ATOM   2060  O   LEU A 283     -34.090  18.342 -31.595  1.00 32.84           O  
ATOM   2061  CB  LEU A 283     -36.984  19.597 -30.989  1.00 30.60           C  
ATOM   2062  CG  LEU A 283     -38.147  20.088 -31.888  1.00 34.72           C  
ATOM   2063  CD1 LEU A 283     -39.502  19.447 -31.564  1.00 26.74           C  
ATOM   2064  CD2 LEU A 283     -38.269  21.625 -31.889  1.00 39.70           C  
ATOM   2065  H   LEU A 283     -37.991  17.492 -29.976  1.00 36.12           H  
ATOM   2066  HA  LEU A 283     -36.464  17.999 -32.347  1.00 31.29           H  
ATOM   2067  HB2 LEU A 283     -37.247  19.712 -29.936  1.00 30.60           H  
ATOM   2068  HB3 LEU A 283     -36.153  20.282 -31.158  1.00 30.60           H  
ATOM   2069  HG  LEU A 283     -37.896  19.797 -32.905  1.00 34.72           H  
ATOM   2070 HD11 LEU A 283     -40.208  19.599 -32.378  1.00 26.74           H  
ATOM   2071 HD12 LEU A 283     -39.432  18.374 -31.412  1.00 26.74           H  
ATOM   2072 HD13 LEU A 283     -39.943  19.889 -30.671  1.00 26.74           H  
ATOM   2073 HD21 LEU A 283     -38.456  21.992 -32.897  1.00 39.70           H  
ATOM   2074 HD22 LEU A 283     -39.096  21.973 -31.268  1.00 39.70           H  
ATOM   2075 HD23 LEU A 283     -37.366  22.119 -31.531  1.00 39.70           H  
ATOM   2076  N   CYS A 284     -34.767  17.556 -29.574  1.00 28.32           N  
ATOM   2077  CA  CYS A 284     -33.456  17.277 -28.991  1.00 30.02           C  
ATOM   2078  C   CYS A 284     -32.767  16.068 -29.652  1.00 38.23           C  
ATOM   2079  O   CYS A 284     -31.573  16.156 -29.933  1.00 31.18           O  
ATOM   2080  CB  CYS A 284     -33.565  17.161 -27.458  1.00 33.39           C  
ATOM   2081  SG  CYS A 284     -32.003  16.837 -26.604  1.00 51.48           S  
ATOM   2082  H   CYS A 284     -35.562  17.330 -28.992  1.00 28.32           H  
ATOM   2083  HA  CYS A 284     -32.825  18.143 -29.200  1.00 30.02           H  
ATOM   2084  HB2 CYS A 284     -33.952  18.099 -27.068  1.00 33.39           H  
ATOM   2085  HB3 CYS A 284     -34.270  16.388 -27.165  1.00 33.39           H  
ATOM   2086  HG  CYS A 284     -31.815  15.615 -27.111  1.00 51.48           H  
ATOM   2087  N   GLN A 285     -33.530  14.996 -29.940  1.00 26.51           N  
ATOM   2088  CA  GLN A 285     -33.042  13.813 -30.657  1.00 33.47           C  
ATOM   2089  C   GLN A 285     -32.810  14.055 -32.155  1.00 31.76           C  
ATOM   2090  O   GLN A 285     -31.884  13.461 -32.704  1.00 28.90           O  
ATOM   2091  CB  GLN A 285     -33.988  12.604 -30.450  1.00 31.30           C  
ATOM   2092  CG  GLN A 285     -34.147  12.040 -29.018  1.00 28.75           C  
ATOM   2093  CD  GLN A 285     -32.918  12.183 -28.119  1.00 35.25           C  
ATOM   2094  NE2 GLN A 285     -33.100  12.748 -26.926  1.00 44.24           N  
ATOM   2095  OE1 GLN A 285     -31.821  11.777 -28.492  1.00 33.44           O  
ATOM   2096  H   GLN A 285     -34.504  14.987 -29.669  1.00 26.51           H  
ATOM   2097  HA  GLN A 285     -32.057  13.571 -30.260  1.00 33.47           H  
ATOM   2098  HB2 GLN A 285     -34.977  12.856 -30.833  1.00 31.30           H  
ATOM   2099  HB3 GLN A 285     -33.633  11.785 -31.078  1.00 31.30           H  
ATOM   2100  HG2 GLN A 285     -34.994  12.518 -28.534  1.00 28.75           H  
ATOM   2101  HG3 GLN A 285     -34.416  10.984 -29.073  1.00 28.75           H  
ATOM   2102 HE21 GLN A 285     -34.018  13.064 -26.648  1.00 44.24           H  
ATOM   2103 HE22 GLN A 285     -32.326  12.853 -26.286  1.00 44.24           H  
ATOM   2104  N   LEU A 286     -33.613  14.935 -32.781  1.00 25.42           N  
ATOM   2105  CA  LEU A 286     -33.431  15.367 -34.170  1.00 33.95           C  
ATOM   2106  C   LEU A 286     -32.149  16.195 -34.355  1.00 32.19           C  
ATOM   2107  O   LEU A 286     -31.440  15.971 -35.335  1.00 31.35           O  
ATOM   2108  CB  LEU A 286     -34.674  16.148 -34.653  1.00 31.45           C  
ATOM   2109  CG  LEU A 286     -35.907  15.258 -34.920  1.00 29.93           C  
ATOM   2110  CD1 LEU A 286     -37.204  16.083 -34.985  1.00 31.99           C  
ATOM   2111  CD2 LEU A 286     -35.728  14.394 -36.183  1.00 28.06           C  
ATOM   2112  H   LEU A 286     -34.378  15.361 -32.275  1.00 25.42           H  
ATOM   2113  HA  LEU A 286     -33.314  14.470 -34.781  1.00 33.95           H  
ATOM   2114  HB2 LEU A 286     -34.923  16.905 -33.908  1.00 31.45           H  
ATOM   2115  HB3 LEU A 286     -34.445  16.704 -35.565  1.00 31.45           H  
ATOM   2116  HG  LEU A 286     -36.010  14.570 -34.083  1.00 29.93           H  
ATOM   2117 HD11 LEU A 286     -37.982  15.576 -35.554  1.00 31.99           H  
ATOM   2118 HD12 LEU A 286     -37.606  16.262 -33.988  1.00 31.99           H  
ATOM   2119 HD13 LEU A 286     -37.034  17.051 -35.451  1.00 31.99           H  
ATOM   2120 HD21 LEU A 286     -36.362  14.738 -36.997  1.00 28.06           H  
ATOM   2121 HD22 LEU A 286     -34.709  14.412 -36.566  1.00 28.06           H  
ATOM   2122 HD23 LEU A 286     -35.989  13.355 -35.981  1.00 28.06           H  
ATOM   2123  N   ARG A 287     -31.852  17.084 -33.389  1.00 29.13           N  
ATOM   2124  CA  ARG A 287     -30.613  17.859 -33.323  1.00 39.91           C  
ATOM   2125  C   ARG A 287     -29.385  16.993 -33.008  1.00 38.04           C  
ATOM   2126  O   ARG A 287     -28.356  17.193 -33.652  1.00 29.54           O  
ATOM   2127  CB  ARG A 287     -30.759  18.998 -32.300  1.00 26.41           C  
ATOM   2128  CG  ARG A 287     -31.606  20.154 -32.842  1.00 36.77           C  
ATOM   2129  CD  ARG A 287     -31.784  21.290 -31.829  1.00 26.98           C  
ATOM   2130  NE  ARG A 287     -32.362  22.471 -32.485  1.00 34.72           N  
ATOM   2131  CZ  ARG A 287     -32.334  23.745 -32.059  1.00 34.30           C  
ATOM   2132  NH1 ARG A 287     -31.826  24.101 -30.874  1.00 28.54           N  
ATOM   2133  NH2 ARG A 287     -32.822  24.696 -32.857  1.00 33.84           N1+
ATOM   2134  H   ARG A 287     -32.500  17.217 -32.625  1.00 29.13           H  
ATOM   2135  HA  ARG A 287     -30.435  18.305 -34.304  1.00 39.91           H  
ATOM   2136  HB2 ARG A 287     -31.170  18.622 -31.361  1.00 26.41           H  
ATOM   2137  HB3 ARG A 287     -29.776  19.401 -32.058  1.00 26.41           H  
ATOM   2138  HG2 ARG A 287     -31.221  20.523 -33.795  1.00 36.77           H  
ATOM   2139  HG3 ARG A 287     -32.591  19.745 -33.063  1.00 36.77           H  
ATOM   2140  HD2 ARG A 287     -32.529  20.987 -31.092  1.00 26.98           H  
ATOM   2141  HD3 ARG A 287     -30.861  21.497 -31.287  1.00 26.98           H  
ATOM   2142  HE  ARG A 287     -32.784  22.290 -33.385  1.00 34.72           H  
ATOM   2143 HH11 ARG A 287     -31.439  23.401 -30.251  1.00 28.54           H  
ATOM   2144 HH12 ARG A 287     -31.815  25.072 -30.594  1.00 28.54           H  
ATOM   2145 HH21 ARG A 287     -33.157  24.464 -33.782  1.00 33.84           H  
ATOM   2146 HH22 ARG A 287     -32.804  25.666 -32.566  1.00 33.84           H  
ATOM   2147  N   PHE A 288     -29.506  16.029 -32.076  1.00 27.11           N  
ATOM   2148  CA  PHE A 288     -28.439  15.067 -31.790  1.00 32.83           C  
ATOM   2149  C   PHE A 288     -28.092  14.149 -32.972  1.00 34.11           C  
ATOM   2150  O   PHE A 288     -26.921  13.819 -33.130  1.00 32.62           O  
ATOM   2151  CB  PHE A 288     -28.715  14.259 -30.501  1.00 34.59           C  
ATOM   2152  CG  PHE A 288     -28.451  14.973 -29.181  1.00 38.65           C  
ATOM   2153  CD1 PHE A 288     -27.268  15.721 -28.970  1.00 43.84           C  
ATOM   2154  CD2 PHE A 288     -29.307  14.741 -28.084  1.00 35.98           C  
ATOM   2155  CE1 PHE A 288     -27.013  16.292 -27.731  1.00 47.67           C  
ATOM   2156  CE2 PHE A 288     -29.025  15.307 -26.848  1.00 38.83           C  
ATOM   2157  CZ  PHE A 288     -27.895  16.094 -26.679  1.00 46.58           C  
ATOM   2158  H   PHE A 288     -30.367  15.927 -31.554  1.00 27.11           H  
ATOM   2159  HA  PHE A 288     -27.539  15.656 -31.633  1.00 32.83           H  
ATOM   2160  HB2 PHE A 288     -29.753  13.929 -30.516  1.00 34.59           H  
ATOM   2161  HB3 PHE A 288     -28.119  13.346 -30.484  1.00 34.59           H  
ATOM   2162  HD1 PHE A 288     -26.543  15.860 -29.758  1.00 43.84           H  
ATOM   2163  HD2 PHE A 288     -30.186  14.123 -28.199  1.00 35.98           H  
ATOM   2164  HE1 PHE A 288     -26.119  16.880 -27.580  1.00 47.67           H  
ATOM   2165  HE2 PHE A 288     -29.682  15.127 -26.011  1.00 38.83           H  
ATOM   2166  HZ  PHE A 288     -27.687  16.529 -25.715  1.00 46.58           H  
ATOM   2167  N   ASN A 289     -29.076  13.810 -33.821  1.00 29.35           N  
ATOM   2168  CA  ASN A 289     -28.854  13.001 -35.021  1.00 36.82           C  
ATOM   2169  C   ASN A 289     -27.977  13.690 -36.090  1.00 31.93           C  
ATOM   2170  O   ASN A 289     -27.286  12.981 -36.822  1.00 31.37           O  
ATOM   2171  CB  ASN A 289     -30.204  12.539 -35.609  1.00 29.72           C  
ATOM   2172  CG  ASN A 289     -30.046  11.324 -36.525  1.00 39.20           C  
ATOM   2173  ND2 ASN A 289     -29.713  10.175 -35.941  1.00 27.21           N  
ATOM   2174  OD1 ASN A 289     -30.196  11.425 -37.738  1.00 35.28           O  
ATOM   2175  H   ASN A 289     -30.025  14.114 -33.647  1.00 29.35           H  
ATOM   2176  HA  ASN A 289     -28.284  12.118 -34.726  1.00 36.82           H  
ATOM   2177  HB2 ASN A 289     -30.874  12.231 -34.805  1.00 29.72           H  
ATOM   2178  HB3 ASN A 289     -30.709  13.354 -36.127  1.00 29.72           H  
ATOM   2179 HD21 ASN A 289     -29.597  10.128 -34.936  1.00 27.21           H  
ATOM   2180 HD22 ASN A 289     -29.583   9.336 -36.490  1.00 27.21           H  
ATOM   2181  N   THR A 290     -27.969  15.035 -36.141  1.00 36.02           N  
ATOM   2182  CA  THR A 290     -27.100  15.805 -37.041  1.00 36.99           C  
ATOM   2183  C   THR A 290     -25.598  15.700 -36.683  1.00 34.92           C  
ATOM   2184  O   THR A 290     -24.775  15.734 -37.598  1.00 43.66           O  
ATOM   2185  CB  THR A 290     -27.487  17.311 -37.114  1.00 45.14           C  
ATOM   2186  CG2 THR A 290     -28.989  17.572 -37.280  1.00 34.41           C  
ATOM   2187  OG1 THR A 290     -27.000  18.076 -36.029  1.00 34.68           O  
ATOM   2188  H   THR A 290     -28.555  15.567 -35.513  1.00 36.02           H  
ATOM   2189  HA  THR A 290     -27.227  15.389 -38.043  1.00 36.99           H  
ATOM   2190  HB  THR A 290     -27.001  17.722 -38.000  1.00 45.14           H  
ATOM   2191  HG1 THR A 290     -27.476  17.819 -35.232  1.00 34.68           H  
ATOM   2192 HG21 THR A 290     -29.185  18.627 -37.473  1.00 34.41           H  
ATOM   2193 HG22 THR A 290     -29.395  17.003 -38.115  1.00 34.41           H  
ATOM   2194 HG23 THR A 290     -29.541  17.296 -36.385  1.00 34.41           H  
ATOM   2195  N   VAL A 291     -25.276  15.545 -35.385  1.00 31.03           N  
ATOM   2196  CA  VAL A 291     -23.908  15.386 -34.877  1.00 36.14           C  
ATOM   2197  C   VAL A 291     -23.550  13.913 -34.567  1.00 40.13           C  
ATOM   2198  O   VAL A 291     -22.426  13.655 -34.135  1.00 34.94           O  
ATOM   2199  CB  VAL A 291     -23.658  16.253 -33.606  1.00 29.32           C  
ATOM   2200  CG1 VAL A 291     -23.796  17.756 -33.904  1.00 26.04           C  
ATOM   2201  CG2 VAL A 291     -24.490  15.868 -32.368  1.00 26.89           C  
ATOM   2202  H   VAL A 291     -26.009  15.520 -34.691  1.00 31.03           H  
ATOM   2203  HA  VAL A 291     -23.196  15.714 -35.636  1.00 36.14           H  
ATOM   2204  HB  VAL A 291     -22.615  16.109 -33.326  1.00 29.32           H  
ATOM   2205 HG11 VAL A 291     -23.508  18.356 -33.040  1.00 26.04           H  
ATOM   2206 HG12 VAL A 291     -23.154  18.053 -34.734  1.00 26.04           H  
ATOM   2207 HG13 VAL A 291     -24.820  18.022 -34.163  1.00 26.04           H  
ATOM   2208 HG21 VAL A 291     -24.211  16.479 -31.509  1.00 26.89           H  
ATOM   2209 HG22 VAL A 291     -25.548  16.037 -32.555  1.00 26.89           H  
ATOM   2210 HG23 VAL A 291     -24.353  14.826 -32.077  1.00 26.89           H  
ATOM   2211  N   PHE A 292     -24.483  12.972 -34.806  1.00 34.56           N  
ATOM   2212  CA  PHE A 292     -24.265  11.541 -34.615  1.00 41.85           C  
ATOM   2213  C   PHE A 292     -23.442  10.946 -35.766  1.00 39.97           C  
ATOM   2214  O   PHE A 292     -23.901  10.953 -36.907  1.00 33.39           O  
ATOM   2215  CB  PHE A 292     -25.614  10.808 -34.458  1.00 35.72           C  
ATOM   2216  CG  PHE A 292     -25.502   9.320 -34.157  1.00 40.24           C  
ATOM   2217  CD1 PHE A 292     -24.819   8.879 -33.002  1.00 36.24           C  
ATOM   2218  CD2 PHE A 292     -26.075   8.364 -35.022  1.00 41.25           C  
ATOM   2219  CE1 PHE A 292     -24.736   7.525 -32.716  1.00 46.21           C  
ATOM   2220  CE2 PHE A 292     -25.975   7.012 -34.720  1.00 41.98           C  
ATOM   2221  CZ  PHE A 292     -25.314   6.597 -33.570  1.00 35.61           C  
ATOM   2222  H   PHE A 292     -25.388  13.246 -35.162  1.00 34.56           H  
ATOM   2223  HA  PHE A 292     -23.713  11.412 -33.683  1.00 41.85           H  
ATOM   2224  HB2 PHE A 292     -26.186  11.263 -33.652  1.00 35.72           H  
ATOM   2225  HB3 PHE A 292     -26.216  10.945 -35.357  1.00 35.72           H  
ATOM   2226  HD1 PHE A 292     -24.365   9.591 -32.329  1.00 36.24           H  
ATOM   2227  HD2 PHE A 292     -26.598   8.676 -35.915  1.00 41.25           H  
ATOM   2228  HE1 PHE A 292     -24.224   7.195 -31.824  1.00 46.21           H  
ATOM   2229  HE2 PHE A 292     -26.422   6.282 -35.378  1.00 41.98           H  
ATOM   2230  HZ  PHE A 292     -25.248   5.547 -33.333  1.00 35.61           H  
ATOM   2231  N   ASN A 293     -22.265  10.412 -35.419  1.00 36.93           N  
ATOM   2232  CA  ASN A 293     -21.417   9.602 -36.283  1.00 40.68           C  
ATOM   2233  C   ASN A 293     -21.856   8.138 -36.109  1.00 43.42           C  
ATOM   2234  O   ASN A 293     -21.657   7.576 -35.033  1.00 43.25           O  
ATOM   2235  CB  ASN A 293     -19.944   9.850 -35.873  1.00 39.49           C  
ATOM   2236  CG  ASN A 293     -18.903   9.232 -36.815  1.00 56.07           C  
ATOM   2237  ND2 ASN A 293     -17.900  10.012 -37.217  1.00 52.74           N  
ATOM   2238  OD1 ASN A 293     -18.969   8.049 -37.136  1.00 44.74           O  
ATOM   2239  H   ASN A 293     -21.968  10.465 -34.452  1.00 36.93           H  
ATOM   2240  HA  ASN A 293     -21.542   9.882 -37.332  1.00 40.68           H  
ATOM   2241  HB2 ASN A 293     -19.773  10.928 -35.852  1.00 39.49           H  
ATOM   2242  HB3 ASN A 293     -19.758   9.503 -34.857  1.00 39.49           H  
ATOM   2243 HD21 ASN A 293     -17.822  10.962 -36.876  1.00 52.74           H  
ATOM   2244 HD22 ASN A 293     -17.188   9.648 -37.833  1.00 52.74           H  
ATOM   2245  N   ALA A 294     -22.453   7.558 -37.162  1.00 41.58           N  
ATOM   2246  CA  ALA A 294     -22.962   6.184 -37.171  1.00 48.52           C  
ATOM   2247  C   ALA A 294     -21.875   5.102 -37.317  1.00 50.64           C  
ATOM   2248  O   ALA A 294     -22.140   3.951 -36.973  1.00 49.50           O  
ATOM   2249  CB  ALA A 294     -24.010   6.050 -38.285  1.00 38.58           C  
ATOM   2250  H   ALA A 294     -22.582   8.087 -38.016  1.00 41.58           H  
ATOM   2251  HA  ALA A 294     -23.467   6.004 -36.220  1.00 48.52           H  
ATOM   2252  HB1 ALA A 294     -24.397   5.032 -38.351  1.00 38.58           H  
ATOM   2253  HB2 ALA A 294     -24.861   6.705 -38.098  1.00 38.58           H  
ATOM   2254  HB3 ALA A 294     -23.595   6.309 -39.260  1.00 38.58           H  
ATOM   2255  N   GLU A 295     -20.683   5.465 -37.818  1.00 55.34           N  
ATOM   2256  CA  GLU A 295     -19.554   4.551 -38.003  1.00 56.37           C  
ATOM   2257  C   GLU A 295     -18.826   4.251 -36.681  1.00 51.33           C  
ATOM   2258  O   GLU A 295     -18.445   3.103 -36.457  1.00 51.67           O  
ATOM   2259  CB  GLU A 295     -18.576   5.093 -39.073  1.00 53.71           C  
ATOM   2260  CG  GLU A 295     -19.150   5.146 -40.512  1.00 62.83           C  
ATOM   2261  CD  GLU A 295     -20.117   6.298 -40.847  1.00 81.05           C  
ATOM   2262  OE1 GLU A 295     -20.053   7.359 -40.185  1.00 82.39           O  
ATOM   2263  OE2 GLU A 295     -20.920   6.101 -41.784  1.00 85.21           O1-
ATOM   2264  H   GLU A 295     -20.530   6.422 -38.112  1.00 55.34           H  
ATOM   2265  HA  GLU A 295     -19.943   3.600 -38.373  1.00 56.37           H  
ATOM   2266  HB2 GLU A 295     -18.197   6.072 -38.778  1.00 53.71           H  
ATOM   2267  HB3 GLU A 295     -17.693   4.452 -39.094  1.00 53.71           H  
ATOM   2268  HG2 GLU A 295     -18.317   5.229 -41.211  1.00 62.83           H  
ATOM   2269  HG3 GLU A 295     -19.631   4.193 -40.739  1.00 62.83           H  
ATOM   2270  N   THR A 296     -18.675   5.278 -35.829  1.00 43.69           N  
ATOM   2271  CA  THR A 296     -18.030   5.188 -34.515  1.00 40.60           C  
ATOM   2272  C   THR A 296     -19.049   5.080 -33.357  1.00 44.23           C  
ATOM   2273  O   THR A 296     -18.633   4.784 -32.237  1.00 41.58           O  
ATOM   2274  CB  THR A 296     -17.135   6.431 -34.255  1.00 47.23           C  
ATOM   2275  CG2 THR A 296     -16.087   6.672 -35.353  1.00 42.99           C  
ATOM   2276  OG1 THR A 296     -17.890   7.615 -34.081  1.00 47.03           O  
ATOM   2277  H   THR A 296     -19.005   6.193 -36.103  1.00 43.69           H  
ATOM   2278  HA  THR A 296     -17.395   4.302 -34.471  1.00 40.60           H  
ATOM   2279  HB  THR A 296     -16.591   6.273 -33.321  1.00 47.23           H  
ATOM   2280  HG1 THR A 296     -18.224   7.888 -34.940  1.00 47.03           H  
ATOM   2281 HG21 THR A 296     -15.437   7.510 -35.096  1.00 42.99           H  
ATOM   2282 HG22 THR A 296     -15.454   5.794 -35.486  1.00 42.99           H  
ATOM   2283 HG23 THR A 296     -16.546   6.898 -36.315  1.00 42.99           H  
ATOM   2284  N   GLY A 297     -20.347   5.314 -33.632  1.00 37.22           N  
ATOM   2285  CA  GLY A 297     -21.433   5.283 -32.650  1.00 35.93           C  
ATOM   2286  C   GLY A 297     -21.278   6.401 -31.608  1.00 38.22           C  
ATOM   2287  O   GLY A 297     -21.404   6.125 -30.416  1.00 36.40           O  
ATOM   2288  H   GLY A 297     -20.604   5.566 -34.576  1.00 37.22           H  
ATOM   2289  HA2 GLY A 297     -22.384   5.407 -33.169  1.00 35.93           H  
ATOM   2290  HA3 GLY A 297     -21.461   4.310 -32.157  1.00 35.93           H  
ATOM   2291  N   THR A 298     -20.948   7.629 -32.046  1.00 34.97           N  
ATOM   2292  CA  THR A 298     -20.593   8.744 -31.167  1.00 40.03           C  
ATOM   2293  C   THR A 298     -21.339  10.028 -31.555  1.00 36.99           C  
ATOM   2294  O   THR A 298     -21.299  10.422 -32.720  1.00 40.82           O  
ATOM   2295  CB  THR A 298     -19.071   9.048 -31.239  1.00 43.18           C  
ATOM   2296  CG2 THR A 298     -18.576  10.177 -30.319  1.00 34.59           C  
ATOM   2297  OG1 THR A 298     -18.338   7.886 -30.909  1.00 49.02           O  
ATOM   2298  H   THR A 298     -20.875   7.800 -33.040  1.00 34.97           H  
ATOM   2299  HA  THR A 298     -20.855   8.510 -30.139  1.00 40.03           H  
ATOM   2300  HB  THR A 298     -18.806   9.313 -32.263  1.00 43.18           H  
ATOM   2301  HG1 THR A 298     -18.511   7.220 -31.582  1.00 49.02           H  
ATOM   2302 HG21 THR A 298     -17.489  10.255 -30.364  1.00 34.59           H  
ATOM   2303 HG22 THR A 298     -18.978  11.146 -30.613  1.00 34.59           H  
ATOM   2304 HG23 THR A 298     -18.853   9.994 -29.281  1.00 34.59           H  
ATOM   2305  N   TRP A 299     -21.950  10.689 -30.557  1.00 41.04           N  
ATOM   2306  CA  TRP A 299     -22.483  12.046 -30.676  1.00 38.43           C  
ATOM   2307  C   TRP A 299     -21.357  13.059 -30.431  1.00 39.57           C  
ATOM   2308  O   TRP A 299     -20.962  13.261 -29.283  1.00 33.51           O  
ATOM   2309  CB  TRP A 299     -23.654  12.243 -29.698  1.00 33.26           C  
ATOM   2310  CG  TRP A 299     -24.857  11.396 -29.975  1.00 41.84           C  
ATOM   2311  CD1 TRP A 299     -25.772  11.664 -30.928  1.00 34.92           C  
ATOM   2312  CD2 TRP A 299     -25.273  10.136 -29.371  1.00 36.12           C  
ATOM   2313  CE2 TRP A 299     -26.481   9.708 -30.004  1.00 40.31           C  
ATOM   2314  CE3 TRP A 299     -24.771   9.319 -28.334  1.00 37.74           C  
ATOM   2315  NE1 TRP A 299     -26.738  10.680 -30.946  1.00 38.19           N  
ATOM   2316  CZ2 TRP A 299     -27.154   8.536 -29.621  1.00 40.90           C  
ATOM   2317  CZ3 TRP A 299     -25.443   8.152 -27.929  1.00 45.92           C  
ATOM   2318  CH2 TRP A 299     -26.636   7.769 -28.563  1.00 40.85           C  
ATOM   2319  H   TRP A 299     -21.952  10.290 -29.627  1.00 41.04           H  
ATOM   2320  HA  TRP A 299     -22.871  12.206 -31.683  1.00 38.43           H  
ATOM   2321  HB2 TRP A 299     -23.335  12.051 -28.675  1.00 33.26           H  
ATOM   2322  HB3 TRP A 299     -23.979  13.284 -29.718  1.00 33.26           H  
ATOM   2323  HD1 TRP A 299     -25.714  12.525 -31.567  1.00 34.92           H  
ATOM   2324  HE1 TRP A 299     -27.516  10.682 -31.591  1.00 38.19           H  
ATOM   2325  HE3 TRP A 299     -23.881   9.618 -27.814  1.00 37.74           H  
ATOM   2326  HZ2 TRP A 299     -28.071   8.244 -30.110  1.00 40.90           H  
ATOM   2327  HZ3 TRP A 299     -25.050   7.555 -27.120  1.00 45.92           H  
ATOM   2328  HH2 TRP A 299     -27.152   6.890 -28.225  1.00 40.85           H  
ATOM   2329  N   GLU A 300     -20.851  13.644 -31.527  1.00 36.50           N  
ATOM   2330  CA  GLU A 300     -19.721  14.573 -31.561  1.00 47.30           C  
ATOM   2331  C   GLU A 300     -20.181  16.001 -31.226  1.00 38.13           C  
ATOM   2332  O   GLU A 300     -20.442  16.801 -32.125  1.00 40.24           O  
ATOM   2333  CB  GLU A 300     -19.050  14.482 -32.947  1.00 39.11           C  
ATOM   2334  CG  GLU A 300     -18.456  13.086 -33.245  1.00 48.12           C  
ATOM   2335  CD  GLU A 300     -17.786  12.934 -34.620  1.00 63.17           C  
ATOM   2336  OE1 GLU A 300     -17.948  13.823 -35.486  1.00 67.74           O  
ATOM   2337  OE2 GLU A 300     -17.115  11.893 -34.792  1.00 48.87           O1-
ATOM   2338  H   GLU A 300     -21.248  13.421 -32.431  1.00 36.50           H  
ATOM   2339  HA  GLU A 300     -18.986  14.272 -30.811  1.00 47.30           H  
ATOM   2340  HB2 GLU A 300     -19.783  14.736 -33.716  1.00 39.11           H  
ATOM   2341  HB3 GLU A 300     -18.261  15.232 -33.019  1.00 39.11           H  
ATOM   2342  HG2 GLU A 300     -17.727  12.837 -32.472  1.00 48.12           H  
ATOM   2343  HG3 GLU A 300     -19.237  12.327 -33.184  1.00 48.12           H  
ATOM   2344  N   CYS A 301     -20.287  16.281 -29.919  1.00 38.63           N  
ATOM   2345  CA  CYS A 301     -20.814  17.524 -29.360  1.00 41.34           C  
ATOM   2346  C   CYS A 301     -19.677  18.537 -29.110  1.00 41.81           C  
ATOM   2347  O   CYS A 301     -19.478  18.969 -27.974  1.00 40.02           O  
ATOM   2348  CB  CYS A 301     -21.626  17.229 -28.081  1.00 39.35           C  
ATOM   2349  SG  CYS A 301     -23.103  16.256 -28.495  1.00 39.38           S  
ATOM   2350  H   CYS A 301     -20.027  15.574 -29.245  1.00 38.63           H  
ATOM   2351  HA  CYS A 301     -21.490  17.985 -30.083  1.00 41.34           H  
ATOM   2352  HB2 CYS A 301     -21.021  16.679 -27.359  1.00 39.35           H  
ATOM   2353  HB3 CYS A 301     -21.955  18.148 -27.595  1.00 39.35           H  
ATOM   2354  HG  CYS A 301     -22.441  15.159 -28.878  1.00 39.38           H  
ATOM   2355  N   GLY A 302     -18.944  18.900 -30.176  1.00 41.50           N  
ATOM   2356  CA  GLY A 302     -17.828  19.843 -30.109  1.00 50.99           C  
ATOM   2357  C   GLY A 302     -16.617  19.175 -29.457  1.00 41.81           C  
ATOM   2358  O   GLY A 302     -16.109  18.182 -29.974  1.00 48.04           O  
ATOM   2359  H   GLY A 302     -19.156  18.498 -31.079  1.00 41.50           H  
ATOM   2360  HA2 GLY A 302     -17.571  20.182 -31.112  1.00 50.99           H  
ATOM   2361  HA3 GLY A 302     -18.115  20.712 -29.527  1.00 50.99           H  
ATOM   2362  N   ARG A 303     -16.155  19.741 -28.329  1.00 41.90           N  
ATOM   2363  CA  ARG A 303     -15.096  19.177 -27.488  1.00 49.24           C  
ATOM   2364  C   ARG A 303     -15.578  17.983 -26.635  1.00 54.27           C  
ATOM   2365  O   ARG A 303     -14.754  17.139 -26.282  1.00 45.24           O  
ATOM   2366  CB  ARG A 303     -14.464  20.315 -26.656  1.00 47.63           C  
ATOM   2367  CG  ARG A 303     -15.222  20.730 -25.379  1.00 53.66           C  
ATOM   2368  CD  ARG A 303     -14.675  22.038 -24.783  1.00 63.87           C  
ATOM   2369  NE  ARG A 303     -15.399  22.452 -23.568  1.00 76.16           N  
ATOM   2370  CZ  ARG A 303     -16.601  23.053 -23.480  1.00 72.22           C  
ATOM   2371  NH1 ARG A 303     -17.346  23.354 -24.555  1.00 54.66           N  
ATOM   2372  NH2 ARG A 303     -17.076  23.360 -22.268  1.00 66.47           N1+
ATOM   2373  H   ARG A 303     -16.591  20.585 -27.983  1.00 41.90           H  
ATOM   2374  HA  ARG A 303     -14.319  18.805 -28.158  1.00 49.24           H  
ATOM   2375  HB2 ARG A 303     -13.464  20.002 -26.361  1.00 47.63           H  
ATOM   2376  HB3 ARG A 303     -14.310  21.184 -27.297  1.00 47.63           H  
ATOM   2377  HG2 ARG A 303     -16.293  20.810 -25.567  1.00 53.66           H  
ATOM   2378  HG3 ARG A 303     -15.103  19.934 -24.641  1.00 53.66           H  
ATOM   2379  HD2 ARG A 303     -13.638  21.882 -24.483  1.00 63.87           H  
ATOM   2380  HD3 ARG A 303     -14.656  22.840 -25.523  1.00 63.87           H  
ATOM   2381  HE  ARG A 303     -14.919  22.241 -22.705  1.00 76.16           H  
ATOM   2382 HH11 ARG A 303     -17.011  23.132 -25.484  1.00 54.66           H  
ATOM   2383 HH12 ARG A 303     -18.256  23.782 -24.453  1.00 54.66           H  
ATOM   2384 HH21 ARG A 303     -16.542  23.155 -21.436  1.00 66.47           H  
ATOM   2385 HH22 ARG A 303     -17.996  23.773 -22.181  1.00 66.47           H  
ATOM   2386  N   LEU A 304     -16.892  17.919 -26.350  1.00 39.88           N  
ATOM   2387  CA  LEU A 304     -17.552  16.782 -25.707  1.00 39.56           C  
ATOM   2388  C   LEU A 304     -17.855  15.683 -26.738  1.00 37.69           C  
ATOM   2389  O   LEU A 304     -18.017  15.974 -27.924  1.00 43.58           O  
ATOM   2390  CB  LEU A 304     -18.858  17.251 -25.024  1.00 42.71           C  
ATOM   2391  CG  LEU A 304     -18.644  18.158 -23.793  1.00 51.51           C  
ATOM   2392  CD1 LEU A 304     -19.956  18.855 -23.382  1.00 48.38           C  
ATOM   2393  CD2 LEU A 304     -17.988  17.395 -22.623  1.00 51.56           C  
ATOM   2394  H   LEU A 304     -17.509  18.637 -26.702  1.00 39.88           H  
ATOM   2395  HA  LEU A 304     -16.883  16.375 -24.951  1.00 39.56           H  
ATOM   2396  HB2 LEU A 304     -19.471  17.773 -25.756  1.00 42.71           H  
ATOM   2397  HB3 LEU A 304     -19.450  16.388 -24.715  1.00 42.71           H  
ATOM   2398  HG  LEU A 304     -17.957  18.953 -24.086  1.00 51.51           H  
ATOM   2399 HD11 LEU A 304     -20.267  18.614 -22.366  1.00 48.38           H  
ATOM   2400 HD12 LEU A 304     -19.842  19.938 -23.435  1.00 48.38           H  
ATOM   2401 HD13 LEU A 304     -20.787  18.587 -24.035  1.00 48.38           H  
ATOM   2402 HD21 LEU A 304     -16.994  17.795 -22.426  1.00 51.56           H  
ATOM   2403 HD22 LEU A 304     -18.551  17.464 -21.693  1.00 51.56           H  
ATOM   2404 HD23 LEU A 304     -17.873  16.333 -22.840  1.00 51.56           H  
ATOM   2405  N   SER A 305     -17.944  14.436 -26.259  1.00 43.90           N  
ATOM   2406  CA  SER A 305     -18.226  13.267 -27.084  1.00 39.71           C  
ATOM   2407  C   SER A 305     -18.879  12.180 -26.224  1.00 44.99           C  
ATOM   2408  O   SER A 305     -18.475  11.998 -25.076  1.00 48.51           O  
ATOM   2409  CB  SER A 305     -16.930  12.776 -27.771  1.00 36.06           C  
ATOM   2410  OG  SER A 305     -17.079  12.747 -29.175  1.00 54.88           O  
ATOM   2411  H   SER A 305     -17.783  14.257 -25.277  1.00 43.90           H  
ATOM   2412  HA  SER A 305     -18.951  13.567 -27.840  1.00 39.71           H  
ATOM   2413  HB2 SER A 305     -16.076  13.404 -27.516  1.00 36.06           H  
ATOM   2414  HB3 SER A 305     -16.668  11.765 -27.456  1.00 36.06           H  
ATOM   2415  HG  SER A 305     -17.658  12.017 -29.410  1.00 54.88           H  
ATOM   2416  N   TYR A 306     -19.874  11.485 -26.797  1.00 38.29           N  
ATOM   2417  CA  TYR A 306     -20.664  10.461 -26.113  1.00 33.68           C  
ATOM   2418  C   TYR A 306     -20.653   9.197 -26.977  1.00 34.50           C  
ATOM   2419  O   TYR A 306     -21.553   9.003 -27.790  1.00 31.87           O  
ATOM   2420  CB  TYR A 306     -22.092  10.987 -25.841  1.00 43.71           C  
ATOM   2421  CG  TYR A 306     -22.131  12.312 -25.106  1.00 36.37           C  
ATOM   2422  CD1 TYR A 306     -21.972  12.355 -23.707  1.00 35.11           C  
ATOM   2423  CD2 TYR A 306     -22.273  13.511 -25.836  1.00 37.56           C  
ATOM   2424  CE1 TYR A 306     -21.936  13.596 -23.044  1.00 44.63           C  
ATOM   2425  CE2 TYR A 306     -22.220  14.748 -25.172  1.00 35.63           C  
ATOM   2426  CZ  TYR A 306     -22.037  14.793 -23.781  1.00 42.66           C  
ATOM   2427  OH  TYR A 306     -21.944  16.001 -23.161  1.00 41.90           O  
ATOM   2428  H   TYR A 306     -20.156  11.705 -27.743  1.00 38.29           H  
ATOM   2429  HA  TYR A 306     -20.223  10.205 -25.149  1.00 33.68           H  
ATOM   2430  HB2 TYR A 306     -22.627  11.125 -26.778  1.00 43.71           H  
ATOM   2431  HB3 TYR A 306     -22.662  10.249 -25.275  1.00 43.71           H  
ATOM   2432  HD1 TYR A 306     -21.858  11.441 -23.142  1.00 35.11           H  
ATOM   2433  HD2 TYR A 306     -22.392  13.488 -26.909  1.00 37.56           H  
ATOM   2434  HE1 TYR A 306     -21.802  13.624 -21.974  1.00 44.63           H  
ATOM   2435  HE2 TYR A 306     -22.306  15.667 -25.730  1.00 35.63           H  
ATOM   2436  HH  TYR A 306     -21.855  15.926 -22.204  1.00 41.90           H  
ATOM   2437  N   CYS A 307     -19.598   8.385 -26.821  1.00 32.34           N  
ATOM   2438  CA  CYS A 307     -19.407   7.139 -27.559  1.00 45.26           C  
ATOM   2439  C   CYS A 307     -20.148   5.998 -26.846  1.00 39.53           C  
ATOM   2440  O   CYS A 307     -19.918   5.814 -25.651  1.00 42.29           O  
ATOM   2441  CB  CYS A 307     -17.902   6.834 -27.721  1.00 44.83           C  
ATOM   2442  SG  CYS A 307     -17.600   5.324 -28.688  1.00 60.42           S  
ATOM   2443  H   CYS A 307     -18.902   8.599 -26.119  1.00 32.34           H  
ATOM   2444  HA  CYS A 307     -19.823   7.249 -28.560  1.00 45.26           H  
ATOM   2445  HB2 CYS A 307     -17.405   7.663 -28.226  1.00 44.83           H  
ATOM   2446  HB3 CYS A 307     -17.422   6.726 -26.748  1.00 44.83           H  
ATOM   2447  HG  CYS A 307     -18.032   5.816 -29.854  1.00 60.42           H  
ATOM   2448  N   LEU A 308     -20.976   5.233 -27.587  1.00 40.43           N  
ATOM   2449  CA  LEU A 308     -21.598   3.993 -27.104  1.00 49.48           C  
ATOM   2450  C   LEU A 308     -20.523   2.970 -26.709  1.00 53.76           C  
ATOM   2451  O   LEU A 308     -19.639   2.681 -27.518  1.00 36.22           O  
ATOM   2452  CB  LEU A 308     -22.520   3.357 -28.181  1.00 51.99           C  
ATOM   2453  CG  LEU A 308     -23.977   3.861 -28.264  1.00 44.81           C  
ATOM   2454  CD1 LEU A 308     -24.718   3.843 -26.912  1.00 38.10           C  
ATOM   2455  CD2 LEU A 308     -24.103   5.204 -28.990  1.00 46.28           C  
ATOM   2456  H   LEU A 308     -21.112   5.449 -28.566  1.00 40.43           H  
ATOM   2457  HA  LEU A 308     -22.167   4.243 -26.210  1.00 49.48           H  
ATOM   2458  HB2 LEU A 308     -22.046   3.416 -29.163  1.00 51.99           H  
ATOM   2459  HB3 LEU A 308     -22.597   2.288 -27.976  1.00 51.99           H  
ATOM   2460  HG  LEU A 308     -24.497   3.142 -28.900  1.00 44.81           H  
ATOM   2461 HD11 LEU A 308     -25.662   3.310 -26.989  1.00 38.10           H  
ATOM   2462 HD12 LEU A 308     -24.156   3.328 -26.136  1.00 38.10           H  
ATOM   2463 HD13 LEU A 308     -24.941   4.849 -26.555  1.00 38.10           H  
ATOM   2464 HD21 LEU A 308     -25.144   5.517 -29.035  1.00 46.28           H  
ATOM   2465 HD22 LEU A 308     -23.530   5.989 -28.497  1.00 46.28           H  
ATOM   2466 HD23 LEU A 308     -23.758   5.121 -30.020  1.00 46.28           H  
ATOM   2467  N   GLU A 309     -20.633   2.444 -25.479  1.00 58.02           N  
ATOM   2468  CA  GLU A 309     -19.697   1.466 -24.932  1.00 71.66           C  
ATOM   2469  C   GLU A 309     -19.730   0.125 -25.673  1.00 67.86           C  
ATOM   2470  O   GLU A 309     -20.809  -0.376 -25.997  1.00 50.70           O  
ATOM   2471  CB  GLU A 309     -19.941   1.287 -23.417  1.00 75.28           C  
ATOM   2472  CG  GLU A 309     -19.419   2.455 -22.557  1.00 80.13           C  
ATOM   2473  CD  GLU A 309     -17.891   2.433 -22.401  1.00 92.81           C  
ATOM   2474  OE1 GLU A 309     -17.207   2.963 -23.305  1.00 84.90           O  
ATOM   2475  OE2 GLU A 309     -17.423   1.886 -21.379  1.00 89.99           O1-
ATOM   2476  H   GLU A 309     -21.392   2.725 -24.874  1.00 58.02           H  
ATOM   2477  HA  GLU A 309     -18.700   1.874 -25.092  1.00 71.66           H  
ATOM   2478  HB2 GLU A 309     -21.013   1.184 -23.239  1.00 75.28           H  
ATOM   2479  HB3 GLU A 309     -19.501   0.351 -23.066  1.00 75.28           H  
ATOM   2480  HG2 GLU A 309     -19.731   3.407 -22.986  1.00 80.13           H  
ATOM   2481  HG3 GLU A 309     -19.881   2.411 -21.569  1.00 80.13           H  
ATOM   2482  N   ASP A 310     -18.521  -0.416 -25.904  1.00 71.22           N  
ATOM   2483  CA  ASP A 310     -18.273  -1.694 -26.565  1.00 77.21           C  
ATOM   2484  C   ASP A 310     -18.865  -2.845 -25.730  1.00 70.21           C  
ATOM   2485  O   ASP A 310     -18.713  -2.863 -24.507  1.00 74.89           O  
ATOM   2486  CB  ASP A 310     -16.759  -1.892 -26.834  1.00 75.22           C  
ATOM   2487  CG  ASP A 310     -16.362  -3.066 -27.750  1.00 77.58           C  
ATOM   2488  OD1 ASP A 310     -17.185  -3.470 -28.603  1.00 80.07           O  
ATOM   2489  OD2 ASP A 310     -15.173  -3.446 -27.683  1.00 91.59           O1-
ATOM   2490  H   ASP A 310     -17.698   0.078 -25.590  1.00 71.22           H  
ATOM   2491  HA  ASP A 310     -18.800  -1.645 -27.521  1.00 77.21           H  
ATOM   2492  HB2 ASP A 310     -16.363  -0.982 -27.288  1.00 75.22           H  
ATOM   2493  HB3 ASP A 310     -16.232  -1.980 -25.882  1.00 75.22           H  
ATOM   2494  N   THR A 311     -19.551  -3.760 -26.422  1.00 71.50           N  
ATOM   2495  CA  THR A 311     -20.347  -4.826 -25.830  1.00 67.29           C  
ATOM   2496  C   THR A 311     -20.223  -6.103 -26.682  1.00 60.94           C  
ATOM   2497  O   THR A 311     -19.986  -6.013 -27.887  1.00 59.27           O  
ATOM   2498  CB  THR A 311     -21.831  -4.373 -25.698  1.00 61.75           C  
ATOM   2499  CG2 THR A 311     -22.506  -3.977 -27.026  1.00 59.90           C  
ATOM   2500  OG1 THR A 311     -22.631  -5.382 -25.110  1.00 69.86           O  
ATOM   2501  H   THR A 311     -19.574  -3.703 -27.431  1.00 71.50           H  
ATOM   2502  HA  THR A 311     -19.959  -5.061 -24.836  1.00 67.29           H  
ATOM   2503  HB  THR A 311     -21.866  -3.511 -25.030  1.00 61.75           H  
ATOM   2504  HG1 THR A 311     -22.362  -5.490 -24.194  1.00 69.86           H  
ATOM   2505 HG21 THR A 311     -23.507  -3.586 -26.846  1.00 59.90           H  
ATOM   2506 HG22 THR A 311     -21.949  -3.195 -27.542  1.00 59.90           H  
ATOM   2507 HG23 THR A 311     -22.598  -4.824 -27.707  1.00 59.90           H  
ATOM   2508  N   ALA A 312     -20.375  -7.267 -26.028  1.00 61.20           N  
ATOM   2509  CA  ALA A 312     -20.213  -8.602 -26.614  1.00 64.28           C  
ATOM   2510  C   ALA A 312     -21.169  -8.939 -27.777  1.00 62.99           C  
ATOM   2511  O   ALA A 312     -20.805  -9.767 -28.610  1.00 59.91           O  
ATOM   2512  CB  ALA A 312     -20.341  -9.646 -25.495  1.00 57.75           C  
ATOM   2513  H   ALA A 312     -20.575  -7.249 -25.039  1.00 61.20           H  
ATOM   2514  HA  ALA A 312     -19.197  -8.656 -27.010  1.00 64.28           H  
ATOM   2515  HB1 ALA A 312     -20.195 -10.657 -25.877  1.00 57.75           H  
ATOM   2516  HB2 ALA A 312     -19.593  -9.482 -24.718  1.00 57.75           H  
ATOM   2517  HB3 ALA A 312     -21.324  -9.608 -25.024  1.00 57.75           H  
ATOM   2518  N   GLY A 313     -22.345  -8.288 -27.830  1.00 50.82           N  
ATOM   2519  CA  GLY A 313     -23.319  -8.448 -28.911  1.00 48.94           C  
ATOM   2520  C   GLY A 313     -23.061  -7.483 -30.086  1.00 63.14           C  
ATOM   2521  O   GLY A 313     -23.774  -7.564 -31.087  1.00 59.26           O  
ATOM   2522  H   GLY A 313     -22.570  -7.621 -27.104  1.00 50.82           H  
ATOM   2523  HA2 GLY A 313     -23.317  -9.473 -29.285  1.00 48.94           H  
ATOM   2524  HA3 GLY A 313     -24.316  -8.278 -28.508  1.00 48.94           H  
ATOM   2525  N   GLY A 314     -22.060  -6.587 -29.979  1.00 59.54           N  
ATOM   2526  CA  GLY A 314     -21.620  -5.663 -31.025  1.00 53.09           C  
ATOM   2527  C   GLY A 314     -22.693  -4.619 -31.366  1.00 54.52           C  
ATOM   2528  O   GLY A 314     -23.420  -4.147 -30.491  1.00 56.85           O  
ATOM   2529  H   GLY A 314     -21.518  -6.574 -29.125  1.00 59.54           H  
ATOM   2530  HA2 GLY A 314     -20.724  -5.147 -30.679  1.00 53.09           H  
ATOM   2531  HA3 GLY A 314     -21.340  -6.231 -31.914  1.00 53.09           H  
ATOM   2532  N   PHE A 315     -22.759  -4.254 -32.657  1.00 54.56           N  
ATOM   2533  CA  PHE A 315     -23.731  -3.321 -33.236  1.00 53.74           C  
ATOM   2534  C   PHE A 315     -25.205  -3.749 -33.092  1.00 51.37           C  
ATOM   2535  O   PHE A 315     -26.057  -2.885 -32.890  1.00 46.13           O  
ATOM   2536  CB  PHE A 315     -23.317  -3.006 -34.695  1.00 41.79           C  
ATOM   2537  CG  PHE A 315     -24.341  -2.290 -35.562  1.00 52.51           C  
ATOM   2538  CD1 PHE A 315     -24.579  -0.911 -35.384  1.00 47.97           C  
ATOM   2539  CD2 PHE A 315     -25.170  -3.022 -36.439  1.00 45.16           C  
ATOM   2540  CE1 PHE A 315     -25.581  -0.285 -36.111  1.00 52.70           C  
ATOM   2541  CE2 PHE A 315     -26.163  -2.373 -37.161  1.00 48.83           C  
ATOM   2542  CZ  PHE A 315     -26.367  -1.009 -36.998  1.00 52.08           C  
ATOM   2543  H   PHE A 315     -22.111  -4.667 -33.311  1.00 54.56           H  
ATOM   2544  HA  PHE A 315     -23.642  -2.389 -32.675  1.00 53.74           H  
ATOM   2545  HB2 PHE A 315     -22.422  -2.382 -34.670  1.00 41.79           H  
ATOM   2546  HB3 PHE A 315     -23.022  -3.924 -35.205  1.00 41.79           H  
ATOM   2547  HD1 PHE A 315     -23.988  -0.340 -34.682  1.00 47.97           H  
ATOM   2548  HD2 PHE A 315     -25.037  -4.088 -36.553  1.00 45.16           H  
ATOM   2549  HE1 PHE A 315     -25.756   0.770 -35.982  1.00 52.70           H  
ATOM   2550  HE2 PHE A 315     -26.789  -2.932 -37.840  1.00 48.83           H  
ATOM   2551  HZ  PHE A 315     -27.146  -0.509 -37.554  1.00 52.08           H  
ATOM   2552  N   GLN A 316     -25.475  -5.064 -33.167  1.00 55.88           N  
ATOM   2553  CA  GLN A 316     -26.812  -5.647 -33.011  1.00 41.88           C  
ATOM   2554  C   GLN A 316     -27.398  -5.511 -31.594  1.00 43.19           C  
ATOM   2555  O   GLN A 316     -28.621  -5.481 -31.464  1.00 40.01           O  
ATOM   2556  CB  GLN A 316     -26.788  -7.125 -33.460  1.00 51.56           C  
ATOM   2557  CG  GLN A 316     -26.565  -7.337 -34.973  1.00 45.73           C  
ATOM   2558  CD  GLN A 316     -27.676  -6.754 -35.854  1.00 61.20           C  
ATOM   2559  NE2 GLN A 316     -27.316  -6.284 -37.050  1.00 48.09           N  
ATOM   2560  OE1 GLN A 316     -28.845  -6.745 -35.476  1.00 64.81           O  
ATOM   2561  H   GLN A 316     -24.720  -5.718 -33.311  1.00 55.88           H  
ATOM   2562  HA  GLN A 316     -27.485  -5.088 -33.662  1.00 41.88           H  
ATOM   2563  HB2 GLN A 316     -26.006  -7.654 -32.913  1.00 51.56           H  
ATOM   2564  HB3 GLN A 316     -27.720  -7.615 -33.172  1.00 51.56           H  
ATOM   2565  HG2 GLN A 316     -25.605  -6.912 -35.267  1.00 45.73           H  
ATOM   2566  HG3 GLN A 316     -26.503  -8.406 -35.181  1.00 45.73           H  
ATOM   2567 HE21 GLN A 316     -26.352  -6.319 -37.346  1.00 48.09           H  
ATOM   2568 HE22 GLN A 316     -28.014  -5.903 -37.671  1.00 48.09           H  
ATOM   2569  N   GLN A 317     -26.530  -5.388 -30.573  1.00 44.71           N  
ATOM   2570  CA  GLN A 317     -26.912  -5.136 -29.182  1.00 47.05           C  
ATOM   2571  C   GLN A 317     -27.473  -3.717 -28.980  1.00 48.31           C  
ATOM   2572  O   GLN A 317     -28.329  -3.528 -28.117  1.00 37.29           O  
ATOM   2573  CB  GLN A 317     -25.675  -5.347 -28.286  1.00 38.16           C  
ATOM   2574  CG  GLN A 317     -25.953  -5.477 -26.774  1.00 38.20           C  
ATOM   2575  CD  GLN A 317     -26.734  -6.738 -26.392  1.00 49.27           C  
ATOM   2576  NE2 GLN A 317     -27.423  -6.698 -25.251  1.00 39.68           N  
ATOM   2577  OE1 GLN A 317     -26.700  -7.745 -27.097  1.00 42.00           O  
ATOM   2578  H   GLN A 317     -25.537  -5.424 -30.761  1.00 44.71           H  
ATOM   2579  HA  GLN A 317     -27.688  -5.855 -28.917  1.00 47.05           H  
ATOM   2580  HB2 GLN A 317     -25.140  -6.231 -28.618  1.00 38.16           H  
ATOM   2581  HB3 GLN A 317     -24.980  -4.523 -28.443  1.00 38.16           H  
ATOM   2582  HG2 GLN A 317     -25.004  -5.519 -26.243  1.00 38.20           H  
ATOM   2583  HG3 GLN A 317     -26.470  -4.592 -26.401  1.00 38.20           H  
ATOM   2584 HE21 GLN A 317     -27.428  -5.866 -24.680  1.00 39.68           H  
ATOM   2585 HE22 GLN A 317     -27.947  -7.508 -24.953  1.00 39.68           H  
ATOM   2586  N   LEU A 318     -26.988  -2.755 -29.784  1.00 41.02           N  
ATOM   2587  CA  LEU A 318     -27.439  -1.365 -29.783  1.00 40.11           C  
ATOM   2588  C   LEU A 318     -28.852  -1.233 -30.377  1.00 41.95           C  
ATOM   2589  O   LEU A 318     -29.653  -0.473 -29.840  1.00 41.78           O  
ATOM   2590  CB  LEU A 318     -26.432  -0.471 -30.545  1.00 43.88           C  
ATOM   2591  CG  LEU A 318     -24.954  -0.615 -30.105  1.00 49.30           C  
ATOM   2592  CD1 LEU A 318     -24.019   0.193 -31.023  1.00 42.25           C  
ATOM   2593  CD2 LEU A 318     -24.728  -0.285 -28.617  1.00 45.41           C  
ATOM   2594  H   LEU A 318     -26.288  -2.992 -30.474  1.00 41.02           H  
ATOM   2595  HA  LEU A 318     -27.484  -1.030 -28.745  1.00 40.11           H  
ATOM   2596  HB2 LEU A 318     -26.504  -0.684 -31.612  1.00 43.88           H  
ATOM   2597  HB3 LEU A 318     -26.733   0.573 -30.438  1.00 43.88           H  
ATOM   2598  HG  LEU A 318     -24.669  -1.657 -30.253  1.00 49.30           H  
ATOM   2599 HD11 LEU A 318     -23.091  -0.350 -31.204  1.00 42.25           H  
ATOM   2600 HD12 LEU A 318     -24.473   0.377 -31.996  1.00 42.25           H  
ATOM   2601 HD13 LEU A 318     -23.757   1.162 -30.597  1.00 42.25           H  
ATOM   2602 HD21 LEU A 318     -23.849   0.340 -28.462  1.00 45.41           H  
ATOM   2603 HD22 LEU A 318     -25.577   0.238 -28.178  1.00 45.41           H  
ATOM   2604 HD23 LEU A 318     -24.571  -1.200 -28.045  1.00 45.41           H  
ATOM   2605  N   LEU A 319     -29.154  -2.016 -31.428  1.00 40.27           N  
ATOM   2606  CA  LEU A 319     -30.457  -2.047 -32.102  1.00 38.64           C  
ATOM   2607  C   LEU A 319     -31.612  -2.600 -31.238  1.00 46.85           C  
ATOM   2608  O   LEU A 319     -32.766  -2.387 -31.609  1.00 46.95           O  
ATOM   2609  CB  LEU A 319     -30.347  -2.848 -33.419  1.00 39.24           C  
ATOM   2610  CG  LEU A 319     -29.307  -2.322 -34.435  1.00 49.26           C  
ATOM   2611  CD1 LEU A 319     -29.210  -3.268 -35.649  1.00 48.10           C  
ATOM   2612  CD2 LEU A 319     -29.561  -0.857 -34.849  1.00 41.71           C  
ATOM   2613  H   LEU A 319     -28.446  -2.632 -31.803  1.00 40.27           H  
ATOM   2614  HA  LEU A 319     -30.723  -1.016 -32.339  1.00 38.64           H  
ATOM   2615  HB2 LEU A 319     -30.104  -3.883 -33.177  1.00 39.24           H  
ATOM   2616  HB3 LEU A 319     -31.322  -2.876 -33.907  1.00 39.24           H  
ATOM   2617  HG  LEU A 319     -28.330  -2.346 -33.956  1.00 49.26           H  
ATOM   2618 HD11 LEU A 319     -28.215  -3.705 -35.711  1.00 48.10           H  
ATOM   2619 HD12 LEU A 319     -29.916  -4.096 -35.580  1.00 48.10           H  
ATOM   2620 HD13 LEU A 319     -29.403  -2.767 -36.597  1.00 48.10           H  
ATOM   2621 HD21 LEU A 319     -29.393  -0.680 -35.911  1.00 41.71           H  
ATOM   2622 HD22 LEU A 319     -30.580  -0.545 -34.631  1.00 41.71           H  
ATOM   2623 HD23 LEU A 319     -28.889  -0.191 -34.308  1.00 41.71           H  
ATOM   2624  N   LEU A 320     -31.304  -3.262 -30.106  1.00 39.28           N  
ATOM   2625  CA  LEU A 320     -32.289  -3.716 -29.116  1.00 45.88           C  
ATOM   2626  C   LEU A 320     -32.989  -2.558 -28.380  1.00 41.07           C  
ATOM   2627  O   LEU A 320     -34.133  -2.735 -27.964  1.00 49.75           O  
ATOM   2628  CB  LEU A 320     -31.619  -4.653 -28.086  1.00 39.65           C  
ATOM   2629  CG  LEU A 320     -31.049  -5.967 -28.663  1.00 51.34           C  
ATOM   2630  CD1 LEU A 320     -30.286  -6.755 -27.581  1.00 40.27           C  
ATOM   2631  CD2 LEU A 320     -32.122  -6.837 -29.348  1.00 40.38           C  
ATOM   2632  H   LEU A 320     -30.334  -3.413 -29.869  1.00 39.28           H  
ATOM   2633  HA  LEU A 320     -33.066  -4.267 -29.649  1.00 45.88           H  
ATOM   2634  HB2 LEU A 320     -30.827  -4.104 -27.577  1.00 39.65           H  
ATOM   2635  HB3 LEU A 320     -32.341  -4.910 -27.308  1.00 39.65           H  
ATOM   2636  HG  LEU A 320     -30.313  -5.698 -29.419  1.00 51.34           H  
ATOM   2637 HD11 LEU A 320     -29.402  -7.232 -28.003  1.00 40.27           H  
ATOM   2638 HD12 LEU A 320     -29.950  -6.111 -26.768  1.00 40.27           H  
ATOM   2639 HD13 LEU A 320     -30.898  -7.540 -27.136  1.00 40.27           H  
ATOM   2640 HD21 LEU A 320     -32.021  -7.893 -29.097  1.00 40.38           H  
ATOM   2641 HD22 LEU A 320     -33.133  -6.538 -29.072  1.00 40.38           H  
ATOM   2642 HD23 LEU A 320     -32.042  -6.761 -30.433  1.00 40.38           H  
ATOM   2643  N   GLU A 321     -32.304  -1.409 -28.246  1.00 44.45           N  
ATOM   2644  CA  GLU A 321     -32.838  -0.185 -27.657  1.00 39.83           C  
ATOM   2645  C   GLU A 321     -33.475   0.686 -28.767  1.00 40.54           C  
ATOM   2646  O   GLU A 321     -32.741   1.090 -29.670  1.00 40.73           O  
ATOM   2647  CB  GLU A 321     -31.679   0.540 -26.928  1.00 42.84           C  
ATOM   2648  CG  GLU A 321     -31.999   1.958 -26.393  1.00 64.31           C  
ATOM   2649  CD  GLU A 321     -33.264   2.066 -25.524  1.00 83.42           C  
ATOM   2650  OE1 GLU A 321     -33.520   1.148 -24.717  1.00 89.29           O  
ATOM   2651  OE2 GLU A 321     -33.982   3.076 -25.682  1.00 74.72           O1-
ATOM   2652  H   GLU A 321     -31.375  -1.338 -28.639  1.00 44.45           H  
ATOM   2653  HA  GLU A 321     -33.559  -0.463 -26.892  1.00 39.83           H  
ATOM   2654  HB2 GLU A 321     -31.347  -0.079 -26.093  1.00 42.84           H  
ATOM   2655  HB3 GLU A 321     -30.817   0.610 -27.591  1.00 42.84           H  
ATOM   2656  HG2 GLU A 321     -31.155   2.317 -25.803  1.00 64.31           H  
ATOM   2657  HG3 GLU A 321     -32.074   2.637 -27.241  1.00 64.31           H  
ATOM   2658  N   PRO A 322     -34.802   0.969 -28.691  1.00 39.71           N  
ATOM   2659  CA  PRO A 322     -35.511   1.840 -29.655  1.00 41.15           C  
ATOM   2660  C   PRO A 322     -34.914   3.232 -29.941  1.00 43.66           C  
ATOM   2661  O   PRO A 322     -34.992   3.664 -31.090  1.00 33.96           O  
ATOM   2662  CB  PRO A 322     -36.928   1.952 -29.076  1.00 46.36           C  
ATOM   2663  CG  PRO A 322     -37.131   0.645 -28.339  1.00 33.71           C  
ATOM   2664  CD  PRO A 322     -35.757   0.395 -27.734  1.00 39.50           C  
ATOM   2665  HA  PRO A 322     -35.561   1.284 -30.593  1.00 41.15           H  
ATOM   2666  HB2 PRO A 322     -36.979   2.769 -28.356  1.00 46.36           H  
ATOM   2667  HB3 PRO A 322     -37.689   2.124 -29.840  1.00 46.36           H  
ATOM   2668  HG2 PRO A 322     -37.931   0.678 -27.599  1.00 33.71           H  
ATOM   2669  HG3 PRO A 322     -37.365  -0.143 -29.056  1.00 33.71           H  
ATOM   2670  HD2 PRO A 322     -35.665   0.911 -26.779  1.00 39.50           H  
ATOM   2671  HD3 PRO A 322     -35.623  -0.671 -27.564  1.00 39.50           H  
ATOM   2672  N   MET A 323     -34.315   3.891 -28.929  1.00 38.82           N  
ATOM   2673  CA  MET A 323     -33.599   5.170 -29.056  1.00 39.60           C  
ATOM   2674  C   MET A 323     -32.436   5.090 -30.058  1.00 37.04           C  
ATOM   2675  O   MET A 323     -32.380   5.887 -30.993  1.00 41.79           O  
ATOM   2676  CB  MET A 323     -33.115   5.625 -27.656  1.00 43.25           C  
ATOM   2677  CG  MET A 323     -32.131   6.807 -27.594  1.00 56.74           C  
ATOM   2678  SD  MET A 323     -32.862   8.431 -27.910  1.00 79.16           S  
ATOM   2679  CE  MET A 323     -33.056   8.987 -26.198  1.00 57.24           C  
ATOM   2680  H   MET A 323     -34.306   3.474 -28.007  1.00 38.82           H  
ATOM   2681  HA  MET A 323     -34.303   5.913 -29.433  1.00 39.60           H  
ATOM   2682  HB2 MET A 323     -33.987   5.858 -27.046  1.00 43.25           H  
ATOM   2683  HB3 MET A 323     -32.620   4.794 -27.160  1.00 43.25           H  
ATOM   2684  HG2 MET A 323     -31.683   6.827 -26.601  1.00 56.74           H  
ATOM   2685  HG3 MET A 323     -31.286   6.674 -28.268  1.00 56.74           H  
ATOM   2686  HE1 MET A 323     -33.325  10.040 -26.179  1.00 57.24           H  
ATOM   2687  HE2 MET A 323     -33.841   8.416 -25.707  1.00 57.24           H  
ATOM   2688  HE3 MET A 323     -32.132   8.869 -25.634  1.00 57.24           H  
ATOM   2689  N   LEU A 324     -31.540   4.118 -29.829  1.00 39.69           N  
ATOM   2690  CA  LEU A 324     -30.351   3.861 -30.638  1.00 35.01           C  
ATOM   2691  C   LEU A 324     -30.700   3.401 -32.058  1.00 34.44           C  
ATOM   2692  O   LEU A 324     -30.087   3.886 -33.007  1.00 32.68           O  
ATOM   2693  CB  LEU A 324     -29.484   2.803 -29.930  1.00 30.62           C  
ATOM   2694  CG  LEU A 324     -28.931   3.236 -28.560  1.00 41.40           C  
ATOM   2695  CD1 LEU A 324     -28.117   2.108 -27.907  1.00 33.42           C  
ATOM   2696  CD2 LEU A 324     -28.120   4.534 -28.656  1.00 34.37           C  
ATOM   2697  H   LEU A 324     -31.682   3.495 -29.047  1.00 39.69           H  
ATOM   2698  HA  LEU A 324     -29.796   4.795 -30.729  1.00 35.01           H  
ATOM   2699  HB2 LEU A 324     -30.092   1.912 -29.794  1.00 30.62           H  
ATOM   2700  HB3 LEU A 324     -28.652   2.515 -30.575  1.00 30.62           H  
ATOM   2701  HG  LEU A 324     -29.777   3.426 -27.899  1.00 41.40           H  
ATOM   2702 HD11 LEU A 324     -28.111   2.204 -26.821  1.00 33.42           H  
ATOM   2703 HD12 LEU A 324     -28.526   1.127 -28.139  1.00 33.42           H  
ATOM   2704 HD13 LEU A 324     -27.085   2.114 -28.257  1.00 33.42           H  
ATOM   2705 HD21 LEU A 324     -27.305   4.559 -27.937  1.00 34.37           H  
ATOM   2706 HD22 LEU A 324     -27.685   4.676 -29.647  1.00 34.37           H  
ATOM   2707 HD23 LEU A 324     -28.765   5.388 -28.450  1.00 34.37           H  
ATOM   2708  N   LYS A 325     -31.711   2.522 -32.169  1.00 37.12           N  
ATOM   2709  CA  LYS A 325     -32.271   2.030 -33.426  1.00 39.98           C  
ATOM   2710  C   LYS A 325     -32.832   3.166 -34.303  1.00 37.91           C  
ATOM   2711  O   LYS A 325     -32.581   3.161 -35.506  1.00 34.07           O  
ATOM   2712  CB  LYS A 325     -33.335   0.963 -33.101  1.00 39.31           C  
ATOM   2713  CG  LYS A 325     -33.820   0.148 -34.312  1.00 44.25           C  
ATOM   2714  CD  LYS A 325     -34.938  -0.841 -33.934  1.00 55.51           C  
ATOM   2715  CE  LYS A 325     -35.140  -1.982 -34.947  1.00 57.87           C  
ATOM   2716  NZ  LYS A 325     -35.618  -1.507 -36.258  1.00 67.59           N1+
ATOM   2717  H   LYS A 325     -32.153   2.176 -31.326  1.00 37.12           H  
ATOM   2718  HA  LYS A 325     -31.458   1.555 -33.976  1.00 39.98           H  
ATOM   2719  HB2 LYS A 325     -32.917   0.261 -32.378  1.00 39.31           H  
ATOM   2720  HB3 LYS A 325     -34.184   1.429 -32.601  1.00 39.31           H  
ATOM   2721  HG2 LYS A 325     -34.176   0.813 -35.099  1.00 44.25           H  
ATOM   2722  HG3 LYS A 325     -32.974  -0.398 -34.729  1.00 44.25           H  
ATOM   2723  HD2 LYS A 325     -34.730  -1.274 -32.957  1.00 55.51           H  
ATOM   2724  HD3 LYS A 325     -35.873  -0.291 -33.811  1.00 55.51           H  
ATOM   2725  HE2 LYS A 325     -34.209  -2.534 -35.083  1.00 57.87           H  
ATOM   2726  HE3 LYS A 325     -35.871  -2.691 -34.557  1.00 57.87           H  
ATOM   2727  HZ1 LYS A 325     -34.946  -0.862 -36.650  1.00 67.59           H  
ATOM   2728  HZ2 LYS A 325     -35.737  -2.293 -36.881  1.00 67.59           H  
ATOM   2729  HZ3 LYS A 325     -36.503  -1.033 -36.141  1.00 67.59           H  
ATOM   2730  N   PHE A 326     -33.513   4.140 -33.673  1.00 35.31           N  
ATOM   2731  CA  PHE A 326     -33.978   5.379 -34.294  1.00 36.44           C  
ATOM   2732  C   PHE A 326     -32.840   6.268 -34.827  1.00 36.74           C  
ATOM   2733  O   PHE A 326     -32.964   6.776 -35.938  1.00 36.01           O  
ATOM   2734  CB  PHE A 326     -34.959   6.120 -33.351  1.00 38.61           C  
ATOM   2735  CG  PHE A 326     -35.292   7.562 -33.708  1.00 38.55           C  
ATOM   2736  CD1 PHE A 326     -36.274   7.841 -34.682  1.00 42.85           C  
ATOM   2737  CD2 PHE A 326     -34.498   8.620 -33.212  1.00 39.46           C  
ATOM   2738  CE1 PHE A 326     -36.472   9.147 -35.110  1.00 45.98           C  
ATOM   2739  CE2 PHE A 326     -34.715   9.918 -33.651  1.00 43.00           C  
ATOM   2740  CZ  PHE A 326     -35.703  10.181 -34.590  1.00 37.61           C  
ATOM   2741  H   PHE A 326     -33.678   4.059 -32.678  1.00 35.31           H  
ATOM   2742  HA  PHE A 326     -34.560   5.084 -35.169  1.00 36.44           H  
ATOM   2743  HB2 PHE A 326     -35.895   5.562 -33.325  1.00 38.61           H  
ATOM   2744  HB3 PHE A 326     -34.579   6.108 -32.330  1.00 38.61           H  
ATOM   2745  HD1 PHE A 326     -36.863   7.042 -35.108  1.00 42.85           H  
ATOM   2746  HD2 PHE A 326     -33.709   8.420 -32.501  1.00 39.46           H  
ATOM   2747  HE1 PHE A 326     -37.225   9.363 -35.852  1.00 45.98           H  
ATOM   2748  HE2 PHE A 326     -34.109  10.726 -33.269  1.00 43.00           H  
ATOM   2749  HZ  PHE A 326     -35.867  11.193 -34.927  1.00 37.61           H  
ATOM   2750  N   HIE A 327     -31.753   6.424 -34.049  1.00 26.68           N  
ATOM   2751  CA  HIE A 327     -30.576   7.199 -34.451  1.00 39.64           C  
ATOM   2752  C   HIE A 327     -29.826   6.600 -35.658  1.00 36.63           C  
ATOM   2753  O   HIE A 327     -29.440   7.359 -36.546  1.00 40.90           O  
ATOM   2754  CB  HIE A 327     -29.635   7.451 -33.250  1.00 31.14           C  
ATOM   2755  CG  HIE A 327     -29.989   8.661 -32.416  1.00 37.01           C  
ATOM   2756  CD2 HIE A 327     -30.642   8.726 -31.202  1.00 29.81           C  
ATOM   2757  ND1 HIE A 327     -29.646   9.962 -32.807  1.00 36.47           N  
ATOM   2758  CE1 HIE A 327     -30.110  10.744 -31.841  1.00 37.08           C  
ATOM   2759  NE2 HIE A 327     -30.709  10.065 -30.863  1.00 33.98           N  
ATOM   2760  H   HIE A 327     -31.719   5.985 -33.139  1.00 26.68           H  
ATOM   2761  HA  HIE A 327     -30.947   8.169 -34.784  1.00 39.64           H  
ATOM   2762  HB2 HIE A 327     -29.598   6.575 -32.601  1.00 31.14           H  
ATOM   2763  HB3 HIE A 327     -28.612   7.606 -33.595  1.00 31.14           H  
ATOM   2764  HD2 HIE A 327     -31.046   7.956 -30.563  1.00 29.81           H  
ATOM   2765  HE1 HIE A 327     -30.001  11.817 -31.839  1.00 37.08           H  
ATOM   2766  HE2 HIE A 327     -31.125  10.459 -30.028  1.00 33.98           H  
ATOM   2767  N   TYR A 328     -29.674   5.265 -35.707  1.00 34.73           N  
ATOM   2768  CA  TYR A 328     -29.069   4.565 -36.845  1.00 35.89           C  
ATOM   2769  C   TYR A 328     -29.947   4.586 -38.109  1.00 36.31           C  
ATOM   2770  O   TYR A 328     -29.407   4.804 -39.193  1.00 41.10           O  
ATOM   2771  CB  TYR A 328     -28.682   3.124 -36.449  1.00 35.88           C  
ATOM   2772  CG  TYR A 328     -27.466   3.029 -35.542  1.00 39.88           C  
ATOM   2773  CD1 TYR A 328     -26.210   3.472 -36.005  1.00 33.20           C  
ATOM   2774  CD2 TYR A 328     -27.575   2.486 -34.245  1.00 37.82           C  
ATOM   2775  CE1 TYR A 328     -25.078   3.386 -35.173  1.00 33.57           C  
ATOM   2776  CE2 TYR A 328     -26.445   2.412 -33.407  1.00 32.04           C  
ATOM   2777  CZ  TYR A 328     -25.194   2.861 -33.873  1.00 37.97           C  
ATOM   2778  OH  TYR A 328     -24.096   2.789 -33.068  1.00 39.50           O  
ATOM   2779  H   TYR A 328     -29.998   4.693 -34.938  1.00 34.73           H  
ATOM   2780  HA  TYR A 328     -28.153   5.101 -37.100  1.00 35.89           H  
ATOM   2781  HB2 TYR A 328     -29.534   2.613 -35.996  1.00 35.88           H  
ATOM   2782  HB3 TYR A 328     -28.434   2.551 -37.344  1.00 35.88           H  
ATOM   2783  HD1 TYR A 328     -26.107   3.878 -37.000  1.00 33.20           H  
ATOM   2784  HD2 TYR A 328     -28.524   2.120 -33.886  1.00 37.82           H  
ATOM   2785  HE1 TYR A 328     -24.124   3.735 -35.527  1.00 33.57           H  
ATOM   2786  HE2 TYR A 328     -26.538   2.002 -32.413  1.00 32.04           H  
ATOM   2787  HH  TYR A 328     -23.266   2.911 -33.542  1.00 39.50           H  
ATOM   2788  N   MET A 329     -31.270   4.394 -37.956  1.00 33.78           N  
ATOM   2789  CA  MET A 329     -32.239   4.440 -39.055  1.00 36.90           C  
ATOM   2790  C   MET A 329     -32.423   5.844 -39.652  1.00 36.32           C  
ATOM   2791  O   MET A 329     -32.582   5.947 -40.868  1.00 43.83           O  
ATOM   2792  CB  MET A 329     -33.599   3.883 -38.594  1.00 40.03           C  
ATOM   2793  CG  MET A 329     -33.637   2.353 -38.483  1.00 53.14           C  
ATOM   2794  SD  MET A 329     -35.201   1.703 -37.835  1.00 68.92           S  
ATOM   2795  CE  MET A 329     -36.308   2.020 -39.236  1.00 50.91           C  
ATOM   2796  H   MET A 329     -31.647   4.213 -37.034  1.00 33.78           H  
ATOM   2797  HA  MET A 329     -31.866   3.803 -39.861  1.00 36.90           H  
ATOM   2798  HB2 MET A 329     -33.873   4.321 -37.634  1.00 40.03           H  
ATOM   2799  HB3 MET A 329     -34.376   4.191 -39.294  1.00 40.03           H  
ATOM   2800  HG2 MET A 329     -33.456   1.904 -39.460  1.00 53.14           H  
ATOM   2801  HG3 MET A 329     -32.835   2.003 -37.834  1.00 53.14           H  
ATOM   2802  HE1 MET A 329     -37.300   1.621 -39.025  1.00 50.91           H  
ATOM   2803  HE2 MET A 329     -36.405   3.089 -39.421  1.00 50.91           H  
ATOM   2804  HE3 MET A 329     -35.928   1.542 -40.139  1.00 50.91           H  
ATOM   2805  N   LEU A 330     -32.401   6.890 -38.808  1.00 35.71           N  
ATOM   2806  CA  LEU A 330     -32.575   8.277 -39.243  1.00 34.50           C  
ATOM   2807  C   LEU A 330     -31.338   8.809 -39.978  1.00 37.84           C  
ATOM   2808  O   LEU A 330     -31.502   9.525 -40.965  1.00 37.52           O  
ATOM   2809  CB  LEU A 330     -32.964   9.172 -38.044  1.00 29.71           C  
ATOM   2810  CG  LEU A 330     -33.364  10.620 -38.412  1.00 39.97           C  
ATOM   2811  CD1 LEU A 330     -34.531  10.660 -39.410  1.00 39.26           C  
ATOM   2812  CD2 LEU A 330     -33.676  11.450 -37.155  1.00 34.60           C  
ATOM   2813  H   LEU A 330     -32.296   6.739 -37.813  1.00 35.71           H  
ATOM   2814  HA  LEU A 330     -33.403   8.279 -39.953  1.00 34.50           H  
ATOM   2815  HB2 LEU A 330     -33.800   8.719 -37.513  1.00 29.71           H  
ATOM   2816  HB3 LEU A 330     -32.139   9.189 -37.330  1.00 29.71           H  
ATOM   2817  HG  LEU A 330     -32.516  11.102 -38.898  1.00 39.97           H  
ATOM   2818 HD11 LEU A 330     -34.954  11.661 -39.476  1.00 39.26           H  
ATOM   2819 HD12 LEU A 330     -34.195  10.395 -40.412  1.00 39.26           H  
ATOM   2820 HD13 LEU A 330     -35.327   9.969 -39.131  1.00 39.26           H  
ATOM   2821 HD21 LEU A 330     -33.137  12.397 -37.164  1.00 34.60           H  
ATOM   2822 HD22 LEU A 330     -34.738  11.680 -37.081  1.00 34.60           H  
ATOM   2823 HD23 LEU A 330     -33.392  10.930 -36.240  1.00 34.60           H  
ATOM   2824  N   LYS A 331     -30.136   8.423 -39.514  1.00 32.09           N  
ATOM   2825  CA  LYS A 331     -28.864   8.795 -40.133  1.00 41.90           C  
ATOM   2826  C   LYS A 331     -28.644   8.108 -41.498  1.00 45.94           C  
ATOM   2827  O   LYS A 331     -28.004   8.697 -42.369  1.00 40.32           O  
ATOM   2828  CB  LYS A 331     -27.709   8.515 -39.144  1.00 38.28           C  
ATOM   2829  CG  LYS A 331     -26.388   9.230 -39.486  1.00 46.92           C  
ATOM   2830  CD  LYS A 331     -26.441  10.739 -39.196  1.00 32.36           C  
ATOM   2831  CE  LYS A 331     -25.266  11.513 -39.806  1.00 42.20           C  
ATOM   2832  NZ  LYS A 331     -25.332  12.941 -39.455  1.00 54.35           N1+
ATOM   2833  H   LYS A 331     -30.080   7.829 -38.697  1.00 32.09           H  
ATOM   2834  HA  LYS A 331     -28.910   9.866 -40.322  1.00 41.90           H  
ATOM   2835  HB2 LYS A 331     -27.999   8.841 -38.146  1.00 38.28           H  
ATOM   2836  HB3 LYS A 331     -27.545   7.438 -39.068  1.00 38.28           H  
ATOM   2837  HG2 LYS A 331     -25.580   8.794 -38.898  1.00 46.92           H  
ATOM   2838  HG3 LYS A 331     -26.118   9.056 -40.528  1.00 46.92           H  
ATOM   2839  HD2 LYS A 331     -27.378  11.174 -39.543  1.00 32.36           H  
ATOM   2840  HD3 LYS A 331     -26.437  10.868 -38.113  1.00 32.36           H  
ATOM   2841  HE2 LYS A 331     -24.317  11.110 -39.456  1.00 42.20           H  
ATOM   2842  HE3 LYS A 331     -25.272  11.419 -40.892  1.00 42.20           H  
ATOM   2843  HZ1 LYS A 331     -24.525  13.425 -39.828  1.00 54.35           H  
ATOM   2844  HZ2 LYS A 331     -26.174  13.347 -39.837  1.00 54.35           H  
ATOM   2845  HZ3 LYS A 331     -25.340  13.037 -38.449  1.00 54.35           H  
ATOM   2846  N   LYS A 332     -29.221   6.904 -41.671  1.00 44.51           N  
ATOM   2847  CA  LYS A 332     -29.206   6.118 -42.907  1.00 42.22           C  
ATOM   2848  C   LYS A 332     -29.996   6.764 -44.068  1.00 48.82           C  
ATOM   2849  O   LYS A 332     -29.663   6.498 -45.223  1.00 51.60           O  
ATOM   2850  CB  LYS A 332     -29.690   4.689 -42.572  1.00 57.52           C  
ATOM   2851  CG  LYS A 332     -29.645   3.678 -43.730  1.00 62.31           C  
ATOM   2852  CD  LYS A 332     -30.050   2.267 -43.280  1.00 83.11           C  
ATOM   2853  CE  LYS A 332     -29.946   1.238 -44.417  1.00 84.67           C  
ATOM   2854  NZ  LYS A 332     -30.359  -0.106 -43.977  1.00 80.74           N1+
ATOM   2855  H   LYS A 332     -29.722   6.490 -40.898  1.00 44.51           H  
ATOM   2856  HA  LYS A 332     -28.166   6.050 -43.230  1.00 42.22           H  
ATOM   2857  HB2 LYS A 332     -29.064   4.299 -41.768  1.00 57.52           H  
ATOM   2858  HB3 LYS A 332     -30.703   4.727 -42.174  1.00 57.52           H  
ATOM   2859  HG2 LYS A 332     -30.313   3.992 -44.533  1.00 62.31           H  
ATOM   2860  HG3 LYS A 332     -28.640   3.656 -44.153  1.00 62.31           H  
ATOM   2861  HD2 LYS A 332     -29.417   1.961 -42.444  1.00 83.11           H  
ATOM   2862  HD3 LYS A 332     -31.071   2.297 -42.896  1.00 83.11           H  
ATOM   2863  HE2 LYS A 332     -30.574   1.539 -45.256  1.00 84.67           H  
ATOM   2864  HE3 LYS A 332     -28.921   1.186 -44.785  1.00 84.67           H  
ATOM   2865  HZ1 LYS A 332     -31.321  -0.079 -43.667  1.00 80.74           H  
ATOM   2866  HZ2 LYS A 332     -30.273  -0.754 -44.747  1.00 80.74           H  
ATOM   2867  HZ3 LYS A 332     -29.769  -0.409 -43.216  1.00 80.74           H  
ATOM   2868  N   LEU A 333     -30.990   7.620 -43.758  1.00 43.06           N  
ATOM   2869  CA  LEU A 333     -31.750   8.399 -44.745  1.00 35.58           C  
ATOM   2870  C   LEU A 333     -30.929   9.537 -45.389  1.00 44.44           C  
ATOM   2871  O   LEU A 333     -31.280   9.957 -46.492  1.00 41.81           O  
ATOM   2872  CB  LEU A 333     -33.032   8.975 -44.097  1.00 39.20           C  
ATOM   2873  CG  LEU A 333     -34.056   7.935 -43.587  1.00 41.88           C  
ATOM   2874  CD1 LEU A 333     -35.203   8.625 -42.814  1.00 32.90           C  
ATOM   2875  CD2 LEU A 333     -34.579   7.015 -44.711  1.00 27.85           C  
ATOM   2876  H   LEU A 333     -31.208   7.797 -42.787  1.00 43.06           H  
ATOM   2877  HA  LEU A 333     -32.036   7.726 -45.554  1.00 35.58           H  
ATOM   2878  HB2 LEU A 333     -32.744   9.626 -43.272  1.00 39.20           H  
ATOM   2879  HB3 LEU A 333     -33.539   9.618 -44.817  1.00 39.20           H  
ATOM   2880  HG  LEU A 333     -33.542   7.300 -42.866  1.00 41.88           H  
ATOM   2881 HD11 LEU A 333     -35.273   8.234 -41.798  1.00 32.90           H  
ATOM   2882 HD12 LEU A 333     -35.051   9.701 -42.731  1.00 32.90           H  
ATOM   2883 HD13 LEU A 333     -36.177   8.485 -43.282  1.00 32.90           H  
ATOM   2884 HD21 LEU A 333     -35.659   6.872 -44.674  1.00 27.85           H  
ATOM   2885 HD22 LEU A 333     -34.348   7.408 -45.702  1.00 27.85           H  
ATOM   2886 HD23 LEU A 333     -34.125   6.026 -44.639  1.00 27.85           H  
ATOM   2887  N   GLN A 334     -29.863  10.000 -44.705  1.00 37.23           N  
ATOM   2888  CA  GLN A 334     -28.912  11.040 -45.127  1.00 49.91           C  
ATOM   2889  C   GLN A 334     -29.596  12.384 -45.448  1.00 46.40           C  
ATOM   2890  O   GLN A 334     -29.388  12.943 -46.526  1.00 46.70           O  
ATOM   2891  CB  GLN A 334     -28.017  10.534 -46.283  1.00 43.67           C  
ATOM   2892  CG  GLN A 334     -27.165   9.308 -45.910  1.00 51.92           C  
ATOM   2893  CD  GLN A 334     -26.239   8.903 -47.056  1.00 65.95           C  
ATOM   2894  NE2 GLN A 334     -26.463   7.721 -47.633  1.00 74.44           N  
ATOM   2895  OE1 GLN A 334     -25.326   9.644 -47.413  1.00 70.53           O  
ATOM   2896  H   GLN A 334     -29.657   9.584 -43.807  1.00 37.23           H  
ATOM   2897  HA  GLN A 334     -28.268  11.229 -44.267  1.00 49.91           H  
ATOM   2898  HB2 GLN A 334     -28.630  10.297 -47.155  1.00 43.67           H  
ATOM   2899  HB3 GLN A 334     -27.349  11.339 -46.596  1.00 43.67           H  
ATOM   2900  HG2 GLN A 334     -26.554   9.530 -45.035  1.00 51.92           H  
ATOM   2901  HG3 GLN A 334     -27.803   8.467 -45.635  1.00 51.92           H  
ATOM   2902 HE21 GLN A 334     -27.220   7.133 -47.315  1.00 74.44           H  
ATOM   2903 HE22 GLN A 334     -25.875   7.410 -48.391  1.00 74.44           H  
ATOM   2904  N   LEU A 335     -30.433  12.849 -44.508  1.00 41.45           N  
ATOM   2905  CA  LEU A 335     -31.277  14.034 -44.636  1.00 42.28           C  
ATOM   2906  C   LEU A 335     -30.468  15.340 -44.654  1.00 45.72           C  
ATOM   2907  O   LEU A 335     -29.445  15.443 -43.975  1.00 38.51           O  
ATOM   2908  CB  LEU A 335     -32.314  14.062 -43.491  1.00 37.90           C  
ATOM   2909  CG  LEU A 335     -33.255  12.838 -43.418  1.00 54.43           C  
ATOM   2910  CD1 LEU A 335     -34.303  13.034 -42.313  1.00 52.17           C  
ATOM   2911  CD2 LEU A 335     -33.940  12.494 -44.751  1.00 42.80           C  
ATOM   2912  H   LEU A 335     -30.507  12.348 -43.630  1.00 41.45           H  
ATOM   2913  HA  LEU A 335     -31.805  13.952 -45.583  1.00 42.28           H  
ATOM   2914  HB2 LEU A 335     -31.797  14.170 -42.537  1.00 37.90           H  
ATOM   2915  HB3 LEU A 335     -32.927  14.958 -43.597  1.00 37.90           H  
ATOM   2916  HG  LEU A 335     -32.649  11.979 -43.130  1.00 54.43           H  
ATOM   2917 HD11 LEU A 335     -34.609  12.076 -41.897  1.00 52.17           H  
ATOM   2918 HD12 LEU A 335     -33.925  13.646 -41.493  1.00 52.17           H  
ATOM   2919 HD13 LEU A 335     -35.199  13.521 -42.698  1.00 52.17           H  
ATOM   2920 HD21 LEU A 335     -34.782  11.821 -44.596  1.00 42.80           H  
ATOM   2921 HD22 LEU A 335     -34.320  13.385 -45.247  1.00 42.80           H  
ATOM   2922 HD23 LEU A 335     -33.251  11.995 -45.434  1.00 42.80           H  
ATOM   2923  N   HIE A 336     -30.983  16.320 -45.412  1.00 42.65           N  
ATOM   2924  CA  HIE A 336     -30.488  17.697 -45.457  1.00 43.19           C  
ATOM   2925  C   HIE A 336     -30.910  18.479 -44.200  1.00 45.02           C  
ATOM   2926  O   HIE A 336     -31.832  18.059 -43.498  1.00 46.54           O  
ATOM   2927  CB  HIE A 336     -31.030  18.392 -46.726  1.00 45.07           C  
ATOM   2928  CG  HIE A 336     -30.768  17.690 -48.039  1.00 56.22           C  
ATOM   2929  CD2 HIE A 336     -29.641  17.008 -48.453  1.00 48.09           C  
ATOM   2930  ND1 HIE A 336     -31.707  17.674 -49.076  1.00 58.50           N  
ATOM   2931  CE1 HIE A 336     -31.125  16.999 -50.058  1.00 60.28           C  
ATOM   2932  NE2 HIE A 336     -29.900  16.577 -49.743  1.00 57.15           N  
ATOM   2933  H   HIE A 336     -31.843  16.147 -45.918  1.00 42.65           H  
ATOM   2934  HA  HIE A 336     -29.398  17.675 -45.503  1.00 43.19           H  
ATOM   2935  HB2 HIE A 336     -32.108  18.541 -46.634  1.00 45.07           H  
ATOM   2936  HB3 HIE A 336     -30.594  19.387 -46.809  1.00 45.07           H  
ATOM   2937  HD2 HIE A 336     -28.707  16.806 -47.951  1.00 48.09           H  
ATOM   2938  HE1 HIE A 336     -31.598  16.808 -51.010  1.00 60.28           H  
ATOM   2939  HE2 HIE A 336     -29.277  16.050 -50.338  1.00 57.15           H  
ATOM   2940  N   GLU A 337     -30.255  19.628 -43.959  1.00 41.18           N  
ATOM   2941  CA  GLU A 337     -30.574  20.554 -42.863  1.00 43.88           C  
ATOM   2942  C   GLU A 337     -32.013  21.100 -42.921  1.00 46.39           C  
ATOM   2943  O   GLU A 337     -32.647  21.227 -41.874  1.00 38.09           O  
ATOM   2944  CB  GLU A 337     -29.565  21.722 -42.844  1.00 47.05           C  
ATOM   2945  CG  GLU A 337     -28.088  21.325 -42.611  1.00 45.66           C  
ATOM   2946  CD  GLU A 337     -27.741  20.762 -41.219  1.00 49.73           C  
ATOM   2947  OE1 GLU A 337     -28.545  20.921 -40.273  1.00 53.07           O  
ATOM   2948  OE2 GLU A 337     -26.642  20.171 -41.122  1.00 54.53           O1-
ATOM   2949  H   GLU A 337     -29.511  19.918 -44.578  1.00 41.18           H  
ATOM   2950  HA  GLU A 337     -30.487  19.992 -41.933  1.00 43.88           H  
ATOM   2951  HB2 GLU A 337     -29.623  22.243 -43.801  1.00 47.05           H  
ATOM   2952  HB3 GLU A 337     -29.865  22.461 -42.100  1.00 47.05           H  
ATOM   2953  HG2 GLU A 337     -27.776  20.616 -43.378  1.00 45.66           H  
ATOM   2954  HG3 GLU A 337     -27.469  22.211 -42.758  1.00 45.66           H  
ATOM   2955  N   GLU A 338     -32.502  21.362 -44.146  1.00 36.51           N  
ATOM   2956  CA  GLU A 338     -33.871  21.763 -44.471  1.00 47.57           C  
ATOM   2957  C   GLU A 338     -34.916  20.712 -44.057  1.00 43.18           C  
ATOM   2958  O   GLU A 338     -35.986  21.088 -43.584  1.00 43.56           O  
ATOM   2959  CB  GLU A 338     -33.999  22.067 -45.982  1.00 42.27           C  
ATOM   2960  CG  GLU A 338     -33.230  23.317 -46.478  1.00 42.22           C  
ATOM   2961  CD  GLU A 338     -31.720  23.182 -46.751  1.00 54.35           C  
ATOM   2962  OE1 GLU A 338     -31.186  22.050 -46.735  1.00 52.29           O  
ATOM   2963  OE2 GLU A 338     -31.109  24.248 -46.986  1.00 70.70           O1-
ATOM   2964  H   GLU A 338     -31.887  21.271 -44.945  1.00 36.51           H  
ATOM   2965  HA  GLU A 338     -34.086  22.682 -43.926  1.00 47.57           H  
ATOM   2966  HB2 GLU A 338     -33.705  21.190 -46.561  1.00 42.27           H  
ATOM   2967  HB3 GLU A 338     -35.053  22.215 -46.222  1.00 42.27           H  
ATOM   2968  HG2 GLU A 338     -33.684  23.637 -47.418  1.00 42.22           H  
ATOM   2969  HG3 GLU A 338     -33.393  24.138 -45.779  1.00 42.22           H  
ATOM   2970  N   GLU A 339     -34.578  19.424 -44.223  1.00 43.88           N  
ATOM   2971  CA  GLU A 339     -35.428  18.287 -43.876  1.00 45.75           C  
ATOM   2972  C   GLU A 339     -35.424  17.981 -42.372  1.00 37.87           C  
ATOM   2973  O   GLU A 339     -36.488  17.673 -41.840  1.00 34.85           O  
ATOM   2974  CB  GLU A 339     -35.006  17.063 -44.703  1.00 39.97           C  
ATOM   2975  CG  GLU A 339     -35.243  17.273 -46.215  1.00 40.20           C  
ATOM   2976  CD  GLU A 339     -34.679  16.173 -47.120  1.00 49.33           C  
ATOM   2977  OE1 GLU A 339     -33.681  15.530 -46.733  1.00 52.15           O  
ATOM   2978  OE2 GLU A 339     -35.236  16.009 -48.225  1.00 43.09           O1-
ATOM   2979  H   GLU A 339     -33.669  19.197 -44.600  1.00 43.88           H  
ATOM   2980  HA  GLU A 339     -36.454  18.534 -44.153  1.00 45.75           H  
ATOM   2981  HB2 GLU A 339     -33.952  16.865 -44.509  1.00 39.97           H  
ATOM   2982  HB3 GLU A 339     -35.548  16.177 -44.369  1.00 39.97           H  
ATOM   2983  HG2 GLU A 339     -36.312  17.381 -46.400  1.00 40.20           H  
ATOM   2984  HG3 GLU A 339     -34.783  18.207 -46.536  1.00 40.20           H  
ATOM   2985  N   TYR A 340     -34.262  18.124 -41.705  1.00 32.43           N  
ATOM   2986  CA  TYR A 340     -34.126  18.027 -40.248  1.00 35.36           C  
ATOM   2987  C   TYR A 340     -34.953  19.085 -39.501  1.00 36.00           C  
ATOM   2988  O   TYR A 340     -35.608  18.737 -38.521  1.00 37.17           O  
ATOM   2989  CB  TYR A 340     -32.642  18.136 -39.830  1.00 34.35           C  
ATOM   2990  CG  TYR A 340     -31.848  16.844 -39.838  1.00 38.57           C  
ATOM   2991  CD1 TYR A 340     -32.183  15.809 -38.939  1.00 30.87           C  
ATOM   2992  CD2 TYR A 340     -30.723  16.700 -40.677  1.00 39.07           C  
ATOM   2993  CE1 TYR A 340     -31.388  14.649 -38.864  1.00 34.87           C  
ATOM   2994  CE2 TYR A 340     -29.928  15.541 -40.600  1.00 34.66           C  
ATOM   2995  CZ  TYR A 340     -30.248  14.524 -39.681  1.00 35.02           C  
ATOM   2996  OH  TYR A 340     -29.440  13.431 -39.571  1.00 39.83           O  
ATOM   2997  H   TYR A 340     -33.422  18.361 -42.218  1.00 32.43           H  
ATOM   2998  HA  TYR A 340     -34.508  17.047 -39.955  1.00 35.36           H  
ATOM   2999  HB2 TYR A 340     -32.134  18.902 -40.417  1.00 34.35           H  
ATOM   3000  HB3 TYR A 340     -32.578  18.483 -38.797  1.00 34.35           H  
ATOM   3001  HD1 TYR A 340     -33.034  15.913 -38.282  1.00 30.87           H  
ATOM   3002  HD2 TYR A 340     -30.442  17.491 -41.355  1.00 39.07           H  
ATOM   3003  HE1 TYR A 340     -31.644  13.871 -38.163  1.00 34.87           H  
ATOM   3004  HE2 TYR A 340     -29.056  15.450 -41.229  1.00 34.66           H  
ATOM   3005  HH  TYR A 340     -29.728  12.812 -38.890  1.00 39.83           H  
ATOM   3006  N   VAL A 341     -34.924  20.341 -39.977  1.00 34.16           N  
ATOM   3007  CA  VAL A 341     -35.653  21.442 -39.352  1.00 37.95           C  
ATOM   3008  C   VAL A 341     -37.162  21.454 -39.695  1.00 30.90           C  
ATOM   3009  O   VAL A 341     -37.948  21.962 -38.895  1.00 31.74           O  
ATOM   3010  CB  VAL A 341     -34.997  22.810 -39.673  1.00 40.04           C  
ATOM   3011  CG1 VAL A 341     -35.255  23.355 -41.090  1.00 34.56           C  
ATOM   3012  CG2 VAL A 341     -35.360  23.856 -38.618  1.00 48.87           C  
ATOM   3013  H   VAL A 341     -34.352  20.568 -40.781  1.00 34.16           H  
ATOM   3014  HA  VAL A 341     -35.576  21.303 -38.273  1.00 37.95           H  
ATOM   3015  HB  VAL A 341     -33.917  22.671 -39.597  1.00 40.04           H  
ATOM   3016 HG11 VAL A 341     -34.722  24.292 -41.254  1.00 34.56           H  
ATOM   3017 HG12 VAL A 341     -34.899  22.649 -41.832  1.00 34.56           H  
ATOM   3018 HG13 VAL A 341     -36.310  23.539 -41.289  1.00 34.56           H  
ATOM   3019 HG21 VAL A 341     -34.878  24.796 -38.851  1.00 48.87           H  
ATOM   3020 HG22 VAL A 341     -36.431  24.041 -38.567  1.00 48.87           H  
ATOM   3021 HG23 VAL A 341     -35.023  23.549 -37.627  1.00 48.87           H  
ATOM   3022  N   LEU A 342     -37.553  20.844 -40.830  1.00 34.24           N  
ATOM   3023  CA  LEU A 342     -38.952  20.567 -41.171  1.00 38.21           C  
ATOM   3024  C   LEU A 342     -39.547  19.431 -40.316  1.00 39.25           C  
ATOM   3025  O   LEU A 342     -40.726  19.518 -39.980  1.00 35.39           O  
ATOM   3026  CB  LEU A 342     -39.080  20.258 -42.679  1.00 39.08           C  
ATOM   3027  CG  LEU A 342     -39.203  21.509 -43.581  1.00 40.70           C  
ATOM   3028  CD1 LEU A 342     -38.850  21.197 -45.053  1.00 37.08           C  
ATOM   3029  CD2 LEU A 342     -40.588  22.182 -43.443  1.00 35.00           C  
ATOM   3030  H   LEU A 342     -36.857  20.472 -41.461  1.00 34.24           H  
ATOM   3031  HA  LEU A 342     -39.536  21.463 -40.949  1.00 38.21           H  
ATOM   3032  HB2 LEU A 342     -38.216  19.664 -42.976  1.00 39.08           H  
ATOM   3033  HB3 LEU A 342     -39.945  19.621 -42.862  1.00 39.08           H  
ATOM   3034  HG  LEU A 342     -38.460  22.227 -43.231  1.00 40.70           H  
ATOM   3035 HD11 LEU A 342     -39.659  21.426 -45.746  1.00 37.08           H  
ATOM   3036 HD12 LEU A 342     -37.986  21.779 -45.374  1.00 37.08           H  
ATOM   3037 HD13 LEU A 342     -38.592  20.149 -45.203  1.00 37.08           H  
ATOM   3038 HD21 LEU A 342     -40.484  23.252 -43.265  1.00 35.00           H  
ATOM   3039 HD22 LEU A 342     -41.202  22.064 -44.334  1.00 35.00           H  
ATOM   3040 HD23 LEU A 342     -41.167  21.771 -42.616  1.00 35.00           H  
ATOM   3041  N   MET A 343     -38.732  18.429 -39.927  1.00 36.82           N  
ATOM   3042  CA  MET A 343     -39.106  17.404 -38.944  1.00 40.37           C  
ATOM   3043  C   MET A 343     -39.299  17.987 -37.537  1.00 36.42           C  
ATOM   3044  O   MET A 343     -40.255  17.601 -36.867  1.00 34.75           O  
ATOM   3045  CB  MET A 343     -38.068  16.269 -38.887  1.00 33.49           C  
ATOM   3046  CG  MET A 343     -38.125  15.312 -40.078  1.00 42.20           C  
ATOM   3047  SD  MET A 343     -36.876  13.995 -40.016  1.00 45.12           S  
ATOM   3048  CE  MET A 343     -37.658  12.842 -38.852  1.00 34.18           C  
ATOM   3049  H   MET A 343     -37.778  18.400 -40.264  1.00 36.82           H  
ATOM   3050  HA  MET A 343     -40.064  16.977 -39.248  1.00 40.37           H  
ATOM   3051  HB2 MET A 343     -37.060  16.670 -38.790  1.00 33.49           H  
ATOM   3052  HB3 MET A 343     -38.240  15.680 -37.987  1.00 33.49           H  
ATOM   3053  HG2 MET A 343     -39.116  14.867 -40.112  1.00 42.20           H  
ATOM   3054  HG3 MET A 343     -38.004  15.854 -41.013  1.00 42.20           H  
ATOM   3055  HE1 MET A 343     -36.958  12.070 -38.539  1.00 34.18           H  
ATOM   3056  HE2 MET A 343     -38.000  13.363 -37.961  1.00 34.18           H  
ATOM   3057  HE3 MET A 343     -38.510  12.350 -39.316  1.00 34.18           H  
ATOM   3058  N   GLN A 344     -38.419  18.923 -37.134  1.00 26.23           N  
ATOM   3059  CA  GLN A 344     -38.534  19.683 -35.887  1.00 36.63           C  
ATOM   3060  C   GLN A 344     -39.806  20.543 -35.824  1.00 31.07           C  
ATOM   3061  O   GLN A 344     -40.389  20.654 -34.751  1.00 33.88           O  
ATOM   3062  CB  GLN A 344     -37.289  20.565 -35.677  1.00 32.60           C  
ATOM   3063  CG  GLN A 344     -36.005  19.789 -35.312  1.00 32.89           C  
ATOM   3064  CD  GLN A 344     -34.742  20.656 -35.326  1.00 37.39           C  
ATOM   3065  NE2 GLN A 344     -34.879  21.971 -35.139  1.00 32.92           N  
ATOM   3066  OE1 GLN A 344     -33.643  20.141 -35.513  1.00 40.98           O  
ATOM   3067  H   GLN A 344     -37.644  19.165 -37.736  1.00 26.23           H  
ATOM   3068  HA  GLN A 344     -38.590  18.964 -35.067  1.00 36.63           H  
ATOM   3069  HB2 GLN A 344     -37.121  21.156 -36.575  1.00 32.60           H  
ATOM   3070  HB3 GLN A 344     -37.489  21.289 -34.886  1.00 32.60           H  
ATOM   3071  HG2 GLN A 344     -36.101  19.333 -34.328  1.00 32.89           H  
ATOM   3072  HG3 GLN A 344     -35.851  18.970 -36.011  1.00 32.89           H  
ATOM   3073 HE21 GLN A 344     -35.791  22.377 -34.986  1.00 32.92           H  
ATOM   3074 HE22 GLN A 344     -34.074  22.579 -35.220  1.00 32.92           H  
ATOM   3075  N   ALA A 345     -40.224  21.106 -36.971  1.00 33.95           N  
ATOM   3076  CA  ALA A 345     -41.449  21.888 -37.108  1.00 42.34           C  
ATOM   3077  C   ALA A 345     -42.716  21.021 -37.035  1.00 37.82           C  
ATOM   3078  O   ALA A 345     -43.634  21.377 -36.304  1.00 34.59           O  
ATOM   3079  CB  ALA A 345     -41.392  22.684 -38.415  1.00 34.67           C  
ATOM   3080  H   ALA A 345     -39.676  20.985 -37.812  1.00 33.95           H  
ATOM   3081  HA  ALA A 345     -41.479  22.606 -36.286  1.00 42.34           H  
ATOM   3082  HB1 ALA A 345     -42.179  23.436 -38.441  1.00 34.67           H  
ATOM   3083  HB2 ALA A 345     -40.438  23.202 -38.504  1.00 34.67           H  
ATOM   3084  HB3 ALA A 345     -41.503  22.047 -39.293  1.00 34.67           H  
ATOM   3085  N   ILE A 346     -42.737  19.879 -37.740  1.00 36.64           N  
ATOM   3086  CA  ILE A 346     -43.842  18.911 -37.706  1.00 36.73           C  
ATOM   3087  C   ILE A 346     -44.033  18.275 -36.310  1.00 40.79           C  
ATOM   3088  O   ILE A 346     -45.173  18.100 -35.879  1.00 35.34           O  
ATOM   3089  CB  ILE A 346     -43.647  17.805 -38.785  1.00 37.79           C  
ATOM   3090  CG1 ILE A 346     -43.795  18.404 -40.202  1.00 35.24           C  
ATOM   3091  CG2 ILE A 346     -44.563  16.568 -38.651  1.00 39.32           C  
ATOM   3092  CD1 ILE A 346     -43.125  17.570 -41.299  1.00 33.79           C  
ATOM   3093  H   ILE A 346     -41.953  19.642 -38.334  1.00 36.64           H  
ATOM   3094  HA  ILE A 346     -44.759  19.455 -37.942  1.00 36.73           H  
ATOM   3095  HB  ILE A 346     -42.619  17.452 -38.686  1.00 37.79           H  
ATOM   3096 HG12 ILE A 346     -44.852  18.539 -40.436  1.00 35.24           H  
ATOM   3097 HG13 ILE A 346     -43.364  19.402 -40.240  1.00 35.24           H  
ATOM   3098 HG21 ILE A 346     -44.397  15.874 -39.472  1.00 39.32           H  
ATOM   3099 HG22 ILE A 346     -44.377  16.006 -37.736  1.00 39.32           H  
ATOM   3100 HG23 ILE A 346     -45.616  16.851 -38.667  1.00 39.32           H  
ATOM   3101 HD11 ILE A 346     -42.789  18.212 -42.114  1.00 33.79           H  
ATOM   3102 HD12 ILE A 346     -42.252  17.031 -40.929  1.00 33.79           H  
ATOM   3103 HD13 ILE A 346     -43.817  16.838 -41.715  1.00 33.79           H  
ATOM   3104  N   SER A 347     -42.916  18.003 -35.614  1.00 33.56           N  
ATOM   3105  CA  SER A 347     -42.876  17.537 -34.229  1.00 35.75           C  
ATOM   3106  C   SER A 347     -43.394  18.596 -33.233  1.00 41.68           C  
ATOM   3107  O   SER A 347     -44.211  18.254 -32.380  1.00 35.32           O  
ATOM   3108  CB  SER A 347     -41.438  17.078 -33.909  1.00 35.48           C  
ATOM   3109  OG  SER A 347     -41.301  16.640 -32.576  1.00 35.55           O  
ATOM   3110  H   SER A 347     -42.017  18.156 -36.051  1.00 33.56           H  
ATOM   3111  HA  SER A 347     -43.530  16.665 -34.154  1.00 35.75           H  
ATOM   3112  HB2 SER A 347     -41.149  16.259 -34.567  1.00 35.48           H  
ATOM   3113  HB3 SER A 347     -40.726  17.886 -34.079  1.00 35.48           H  
ATOM   3114  HG  SER A 347     -41.628  15.736 -32.503  1.00 35.55           H  
ATOM   3115  N   LEU A 348     -42.933  19.853 -33.378  1.00 38.03           N  
ATOM   3116  CA  LEU A 348     -43.303  20.997 -32.538  1.00 38.72           C  
ATOM   3117  C   LEU A 348     -44.787  21.387 -32.658  1.00 34.35           C  
ATOM   3118  O   LEU A 348     -45.391  21.716 -31.641  1.00 30.65           O  
ATOM   3119  CB  LEU A 348     -42.361  22.185 -32.856  1.00 35.73           C  
ATOM   3120  CG  LEU A 348     -42.589  23.498 -32.069  1.00 41.33           C  
ATOM   3121  CD1 LEU A 348     -42.426  23.313 -30.545  1.00 31.53           C  
ATOM   3122  CD2 LEU A 348     -41.683  24.623 -32.615  1.00 34.73           C  
ATOM   3123  H   LEU A 348     -42.256  20.048 -34.104  1.00 38.03           H  
ATOM   3124  HA  LEU A 348     -43.131  20.694 -31.504  1.00 38.72           H  
ATOM   3125  HB2 LEU A 348     -41.331  21.869 -32.687  1.00 35.73           H  
ATOM   3126  HB3 LEU A 348     -42.437  22.400 -33.923  1.00 35.73           H  
ATOM   3127  HG  LEU A 348     -43.611  23.832 -32.253  1.00 41.33           H  
ATOM   3128 HD11 LEU A 348     -41.825  24.102 -30.095  1.00 31.53           H  
ATOM   3129 HD12 LEU A 348     -43.395  23.332 -30.048  1.00 31.53           H  
ATOM   3130 HD13 LEU A 348     -41.950  22.364 -30.294  1.00 31.53           H  
ATOM   3131 HD21 LEU A 348     -42.231  25.563 -32.687  1.00 34.73           H  
ATOM   3132 HD22 LEU A 348     -40.812  24.795 -31.983  1.00 34.73           H  
ATOM   3133 HD23 LEU A 348     -41.304  24.397 -33.612  1.00 34.73           H  
ATOM   3134  N   PHE A 349     -45.351  21.321 -33.874  1.00 30.14           N  
ATOM   3135  CA  PHE A 349     -46.743  21.666 -34.167  1.00 36.65           C  
ATOM   3136  C   PHE A 349     -47.691  20.451 -34.153  1.00 35.86           C  
ATOM   3137  O   PHE A 349     -48.652  20.434 -34.910  1.00 41.21           O  
ATOM   3138  CB  PHE A 349     -46.814  22.490 -35.476  1.00 31.09           C  
ATOM   3139  CG  PHE A 349     -46.365  23.934 -35.337  1.00 42.61           C  
ATOM   3140  CD1 PHE A 349     -45.001  24.285 -35.440  1.00 31.90           C  
ATOM   3141  CD2 PHE A 349     -47.296  24.925 -34.959  1.00 43.87           C  
ATOM   3142  CE1 PHE A 349     -44.606  25.604 -35.292  1.00 43.33           C  
ATOM   3143  CE2 PHE A 349     -46.881  26.241 -34.809  1.00 43.42           C  
ATOM   3144  CZ  PHE A 349     -45.549  26.577 -35.004  1.00 38.04           C  
ATOM   3145  H   PHE A 349     -44.786  21.047 -34.668  1.00 30.14           H  
ATOM   3146  HA  PHE A 349     -47.127  22.314 -33.377  1.00 36.65           H  
ATOM   3147  HB2 PHE A 349     -46.220  22.008 -36.253  1.00 31.09           H  
ATOM   3148  HB3 PHE A 349     -47.830  22.525 -35.871  1.00 31.09           H  
ATOM   3149  HD1 PHE A 349     -44.253  23.548 -35.663  1.00 31.90           H  
ATOM   3150  HD2 PHE A 349     -48.335  24.669 -34.813  1.00 43.87           H  
ATOM   3151  HE1 PHE A 349     -43.567  25.874 -35.413  1.00 43.33           H  
ATOM   3152  HE2 PHE A 349     -47.597  27.007 -34.551  1.00 43.42           H  
ATOM   3153  HZ  PHE A 349     -45.235  27.602 -34.926  1.00 38.04           H  
ATOM   3154  N   SER A 350     -47.453  19.462 -33.278  1.00 44.07           N  
ATOM   3155  CA  SER A 350     -48.354  18.320 -33.083  1.00 49.68           C  
ATOM   3156  C   SER A 350     -49.622  18.751 -32.303  1.00 46.50           C  
ATOM   3157  O   SER A 350     -49.479  19.179 -31.160  1.00 48.82           O  
ATOM   3158  CB  SER A 350     -47.578  17.245 -32.307  1.00 37.43           C  
ATOM   3159  OG  SER A 350     -46.714  16.536 -33.172  1.00 46.02           O  
ATOM   3160  H   SER A 350     -46.648  19.513 -32.670  1.00 44.07           H  
ATOM   3161  HA  SER A 350     -48.616  17.911 -34.055  1.00 49.68           H  
ATOM   3162  HB2 SER A 350     -46.999  17.701 -31.508  1.00 37.43           H  
ATOM   3163  HB3 SER A 350     -48.255  16.522 -31.850  1.00 37.43           H  
ATOM   3164  HG  SER A 350     -46.014  17.129 -33.458  1.00 46.02           H  
ATOM   3165  N   PRO A 351     -50.832  18.682 -32.909  1.00 47.03           N  
ATOM   3166  CA  PRO A 351     -52.064  19.197 -32.268  1.00 53.10           C  
ATOM   3167  C   PRO A 351     -52.607  18.343 -31.108  1.00 54.78           C  
ATOM   3168  O   PRO A 351     -53.389  18.845 -30.302  1.00 60.86           O  
ATOM   3169  CB  PRO A 351     -53.057  19.247 -33.436  1.00 55.51           C  
ATOM   3170  CG  PRO A 351     -52.635  18.099 -34.338  1.00 54.84           C  
ATOM   3171  CD  PRO A 351     -51.116  18.145 -34.243  1.00 49.46           C  
ATOM   3172  HA  PRO A 351     -51.908  20.204 -31.881  1.00 53.10           H  
ATOM   3173  HB2 PRO A 351     -54.103  19.185 -33.139  1.00 55.51           H  
ATOM   3174  HB3 PRO A 351     -52.933  20.192 -33.959  1.00 55.51           H  
ATOM   3175  HG2 PRO A 351     -53.003  17.157 -33.926  1.00 54.84           H  
ATOM   3176  HG3 PRO A 351     -53.005  18.177 -35.359  1.00 54.84           H  
ATOM   3177  HD2 PRO A 351     -50.688  17.156 -34.407  1.00 49.46           H  
ATOM   3178  HD3 PRO A 351     -50.720  18.827 -34.995  1.00 49.46           H  
ATOM   3179  N   ASP A 352     -52.195  17.071 -31.071  1.00 55.59           N  
ATOM   3180  CA  ASP A 352     -52.681  15.998 -30.204  1.00 56.65           C  
ATOM   3181  C   ASP A 352     -51.875  15.847 -28.893  1.00 60.81           C  
ATOM   3182  O   ASP A 352     -52.078  14.862 -28.182  1.00 74.30           O  
ATOM   3183  CB  ASP A 352     -52.890  14.637 -30.954  1.00 69.89           C  
ATOM   3184  CG  ASP A 352     -52.092  14.342 -32.245  1.00 72.45           C  
ATOM   3185  OD1 ASP A 352     -50.994  14.909 -32.447  1.00 66.14           O  
ATOM   3186  OD2 ASP A 352     -52.514  13.396 -32.944  1.00 82.34           O1-
ATOM   3187  H   ASP A 352     -51.548  16.755 -31.783  1.00 55.59           H  
ATOM   3188  HA  ASP A 352     -53.676  16.301 -29.873  1.00 56.65           H  
ATOM   3189  HB2 ASP A 352     -52.695  13.791 -30.294  1.00 69.89           H  
ATOM   3190  HB3 ASP A 352     -53.951  14.549 -31.191  1.00 69.89           H  
ATOM   3191  N   ARG A 353     -51.000  16.817 -28.559  1.00 61.45           N  
ATOM   3192  CA  ARG A 353     -50.296  16.865 -27.270  1.00 55.93           C  
ATOM   3193  C   ARG A 353     -51.268  17.156 -26.104  1.00 54.14           C  
ATOM   3194  O   ARG A 353     -52.221  17.912 -26.308  1.00 57.37           O  
ATOM   3195  CB  ARG A 353     -49.213  17.964 -27.273  1.00 53.75           C  
ATOM   3196  CG  ARG A 353     -48.109  17.815 -28.319  1.00 59.03           C  
ATOM   3197  CD  ARG A 353     -47.382  16.466 -28.298  1.00 47.93           C  
ATOM   3198  NE  ARG A 353     -46.239  16.499 -29.213  1.00 46.06           N  
ATOM   3199  CZ  ARG A 353     -45.440  15.487 -29.577  1.00 49.24           C  
ATOM   3200  NH1 ARG A 353     -45.551  14.264 -29.044  1.00 41.54           N  
ATOM   3201  NH2 ARG A 353     -44.508  15.720 -30.506  1.00 33.62           N1+
ATOM   3202  H   ARG A 353     -50.881  17.612 -29.172  1.00 61.45           H  
ATOM   3203  HA  ARG A 353     -49.815  15.897 -27.153  1.00 55.93           H  
ATOM   3204  HB2 ARG A 353     -49.674  18.938 -27.412  1.00 53.75           H  
ATOM   3205  HB3 ARG A 353     -48.735  18.004 -26.293  1.00 53.75           H  
ATOM   3206  HG2 ARG A 353     -48.606  17.887 -29.283  1.00 59.03           H  
ATOM   3207  HG3 ARG A 353     -47.417  18.656 -28.278  1.00 59.03           H  
ATOM   3208  HD2 ARG A 353     -47.129  16.136 -27.290  1.00 47.93           H  
ATOM   3209  HD3 ARG A 353     -48.047  15.713 -28.724  1.00 47.93           H  
ATOM   3210  HE  ARG A 353     -46.040  17.411 -29.609  1.00 46.06           H  
ATOM   3211 HH11 ARG A 353     -46.231  14.082 -28.321  1.00 41.54           H  
ATOM   3212 HH12 ARG A 353     -44.873  13.552 -29.287  1.00 41.54           H  
ATOM   3213 HH21 ARG A 353     -44.431  16.628 -30.946  1.00 33.62           H  
ATOM   3214 HH22 ARG A 353     -43.865  14.985 -30.775  1.00 33.62           H  
ATOM   3215  N   PRO A 354     -50.983  16.608 -24.897  1.00 56.47           N  
ATOM   3216  CA  PRO A 354     -51.678  16.993 -23.652  1.00 53.41           C  
ATOM   3217  C   PRO A 354     -51.699  18.511 -23.378  1.00 63.36           C  
ATOM   3218  O   PRO A 354     -50.636  19.121 -23.262  1.00 52.43           O  
ATOM   3219  CB  PRO A 354     -50.910  16.233 -22.552  1.00 47.92           C  
ATOM   3220  CG  PRO A 354     -50.310  15.032 -23.258  1.00 49.71           C  
ATOM   3221  CD  PRO A 354     -49.969  15.582 -24.634  1.00 48.81           C  
ATOM   3222  HA  PRO A 354     -52.696  16.604 -23.717  1.00 53.41           H  
ATOM   3223  HB2 PRO A 354     -50.100  16.838 -22.141  1.00 47.92           H  
ATOM   3224  HB3 PRO A 354     -51.551  15.941 -21.719  1.00 47.92           H  
ATOM   3225  HG2 PRO A 354     -49.454  14.604 -22.736  1.00 49.71           H  
ATOM   3226  HG3 PRO A 354     -51.070  14.256 -23.355  1.00 49.71           H  
ATOM   3227  HD2 PRO A 354     -48.981  16.045 -24.634  1.00 48.81           H  
ATOM   3228  HD3 PRO A 354     -49.975  14.767 -25.359  1.00 48.81           H  
ATOM   3229  N   GLY A 355     -52.914  19.073 -23.280  1.00 54.90           N  
ATOM   3230  CA  GLY A 355     -53.144  20.458 -22.866  1.00 52.86           C  
ATOM   3231  C   GLY A 355     -53.285  21.449 -24.033  1.00 53.44           C  
ATOM   3232  O   GLY A 355     -53.467  22.635 -23.759  1.00 67.86           O  
ATOM   3233  H   GLY A 355     -53.734  18.502 -23.422  1.00 54.90           H  
ATOM   3234  HA2 GLY A 355     -54.065  20.486 -22.284  1.00 52.86           H  
ATOM   3235  HA3 GLY A 355     -52.351  20.803 -22.200  1.00 52.86           H  
ATOM   3236  N   VAL A 356     -53.218  21.009 -25.306  1.00 45.64           N  
ATOM   3237  CA  VAL A 356     -53.417  21.878 -26.475  1.00 47.91           C  
ATOM   3238  C   VAL A 356     -54.910  22.217 -26.660  1.00 65.73           C  
ATOM   3239  O   VAL A 356     -55.731  21.309 -26.800  1.00 61.36           O  
ATOM   3240  CB  VAL A 356     -52.865  21.235 -27.781  1.00 51.77           C  
ATOM   3241  CG1 VAL A 356     -53.252  21.969 -29.088  1.00 47.28           C  
ATOM   3242  CG2 VAL A 356     -51.336  21.117 -27.710  1.00 51.58           C  
ATOM   3243  H   VAL A 356     -53.062  20.029 -25.494  1.00 45.64           H  
ATOM   3244  HA  VAL A 356     -52.864  22.805 -26.306  1.00 47.91           H  
ATOM   3245  HB  VAL A 356     -53.260  20.220 -27.850  1.00 51.77           H  
ATOM   3246 HG11 VAL A 356     -52.724  21.554 -29.946  1.00 47.28           H  
ATOM   3247 HG12 VAL A 356     -54.316  21.883 -29.309  1.00 47.28           H  
ATOM   3248 HG13 VAL A 356     -53.006  23.031 -29.035  1.00 47.28           H  
ATOM   3249 HG21 VAL A 356     -50.953  20.554 -28.561  1.00 51.58           H  
ATOM   3250 HG22 VAL A 356     -50.860  22.099 -27.713  1.00 51.58           H  
ATOM   3251 HG23 VAL A 356     -51.020  20.605 -26.802  1.00 51.58           H  
ATOM   3252  N   LEU A 357     -55.212  23.524 -26.653  1.00 54.86           N  
ATOM   3253  CA  LEU A 357     -56.559  24.081 -26.750  1.00 50.33           C  
ATOM   3254  C   LEU A 357     -56.957  24.323 -28.215  1.00 58.04           C  
ATOM   3255  O   LEU A 357     -58.039  23.893 -28.617  1.00 64.92           O  
ATOM   3256  CB  LEU A 357     -56.634  25.400 -25.944  1.00 62.18           C  
ATOM   3257  CG  LEU A 357     -56.254  25.277 -24.447  1.00 77.06           C  
ATOM   3258  CD1 LEU A 357     -56.107  26.669 -23.796  1.00 76.02           C  
ATOM   3259  CD2 LEU A 357     -57.213  24.352 -23.669  1.00 69.03           C  
ATOM   3260  H   LEU A 357     -54.471  24.202 -26.511  1.00 54.86           H  
ATOM   3261  HA  LEU A 357     -57.270  23.372 -26.323  1.00 50.33           H  
ATOM   3262  HB2 LEU A 357     -55.975  26.134 -26.411  1.00 62.18           H  
ATOM   3263  HB3 LEU A 357     -57.639  25.818 -26.021  1.00 62.18           H  
ATOM   3264  HG  LEU A 357     -55.265  24.823 -24.387  1.00 77.06           H  
ATOM   3265 HD11 LEU A 357     -55.111  26.790 -23.369  1.00 76.02           H  
ATOM   3266 HD12 LEU A 357     -56.242  27.475 -24.518  1.00 76.02           H  
ATOM   3267 HD13 LEU A 357     -56.825  26.841 -22.995  1.00 76.02           H  
ATOM   3268 HD21 LEU A 357     -57.523  24.772 -22.712  1.00 69.03           H  
ATOM   3269 HD22 LEU A 357     -58.121  24.137 -24.232  1.00 69.03           H  
ATOM   3270 HD23 LEU A 357     -56.730  23.397 -23.454  1.00 69.03           H  
ATOM   3271  N   GLN A 358     -56.075  24.987 -28.985  1.00 50.83           N  
ATOM   3272  CA  GLN A 358     -56.275  25.319 -30.398  1.00 54.90           C  
ATOM   3273  C   GLN A 358     -55.834  24.151 -31.298  1.00 58.00           C  
ATOM   3274  O   GLN A 358     -54.884  24.291 -32.069  1.00 52.98           O  
ATOM   3275  CB  GLN A 358     -55.512  26.622 -30.741  1.00 51.09           C  
ATOM   3276  CG  GLN A 358     -55.926  27.888 -29.965  1.00 57.80           C  
ATOM   3277  CD  GLN A 358     -57.177  28.567 -30.525  1.00 65.34           C  
ATOM   3278  NE2 GLN A 358     -57.088  29.870 -30.799  1.00 75.28           N  
ATOM   3279  OE1 GLN A 358     -58.217  27.936 -30.693  1.00 74.54           O  
ATOM   3280  H   GLN A 358     -55.209  25.316 -28.576  1.00 50.83           H  
ATOM   3281  HA  GLN A 358     -57.338  25.482 -30.585  1.00 54.90           H  
ATOM   3282  HB2 GLN A 358     -54.444  26.460 -30.592  1.00 51.09           H  
ATOM   3283  HB3 GLN A 358     -55.626  26.833 -31.801  1.00 51.09           H  
ATOM   3284  HG2 GLN A 358     -56.073  27.676 -28.906  1.00 57.80           H  
ATOM   3285  HG3 GLN A 358     -55.100  28.597 -30.022  1.00 57.80           H  
ATOM   3286 HE21 GLN A 358     -56.225  30.369 -30.644  1.00 75.28           H  
ATOM   3287 HE22 GLN A 358     -57.891  30.364 -31.160  1.00 75.28           H  
ATOM   3288  N   HIS A 359     -56.537  23.011 -31.180  1.00 54.24           N  
ATOM   3289  CA  HIS A 359     -56.279  21.778 -31.927  1.00 53.80           C  
ATOM   3290  C   HIS A 359     -56.333  21.973 -33.454  1.00 55.53           C  
ATOM   3291  O   HIS A 359     -55.430  21.503 -34.138  1.00 58.82           O  
ATOM   3292  CB  HIS A 359     -57.262  20.686 -31.456  1.00 51.05           C  
ATOM   3293  CG  HIS A 359     -57.021  19.314 -32.041  1.00 82.30           C  
ATOM   3294  CD2 HIS A 359     -57.562  18.675 -33.136  1.00 79.91           C  
ATOM   3295  ND1 HIS A 359     -56.131  18.409 -31.488  1.00 97.80           N  
ATOM   3296  CE1 HIS A 359     -56.153  17.314 -32.252  1.00 81.70           C  
ATOM   3297  NE2 HIS A 359     -56.999  17.404 -33.271  1.00 78.64           N  
ATOM   3298  H   HIS A 359     -57.290  22.974 -30.506  1.00 54.24           H  
ATOM   3299  HA  HIS A 359     -55.267  21.456 -31.670  1.00 53.80           H  
ATOM   3300  HB2 HIS A 359     -57.212  20.595 -30.370  1.00 51.05           H  
ATOM   3301  HB3 HIS A 359     -58.288  20.978 -31.684  1.00 51.05           H  
ATOM   3302  HD1 HIS A 359     -55.542  18.561 -30.680  1.00 97.80           H  
ATOM   3303  HD2 HIS A 359     -58.297  19.035 -33.841  1.00 79.91           H  
ATOM   3304  HE1 HIS A 359     -55.537  16.447 -32.064  1.00 81.70           H  
ATOM   3305  N   ARG A 360     -57.358  22.694 -33.942  1.00 46.62           N  
ATOM   3306  CA  ARG A 360     -57.580  22.999 -35.359  1.00 51.78           C  
ATOM   3307  C   ARG A 360     -56.493  23.894 -35.979  1.00 48.75           C  
ATOM   3308  O   ARG A 360     -56.115  23.657 -37.126  1.00 50.27           O  
ATOM   3309  CB  ARG A 360     -58.962  23.668 -35.536  1.00  0.00           C  
ATOM   3310  CG  ARG A 360     -60.176  22.844 -35.066  1.00  0.00           C  
ATOM   3311  CD  ARG A 360     -60.309  21.479 -35.766  1.00  0.00           C  
ATOM   3312  NE  ARG A 360     -61.601  20.833 -35.472  1.00  0.00           N  
ATOM   3313  CZ  ARG A 360     -62.785  21.071 -36.071  1.00  0.00           C  
ATOM   3314  NH1 ARG A 360     -62.919  21.961 -37.068  1.00  0.00           N  
ATOM   3315  NH2 ARG A 360     -63.867  20.400 -35.656  1.00  0.00           N1+
ATOM   3316  H   ARG A 360     -58.041  23.065 -33.297  1.00 46.62           H  
ATOM   3317  HA  ARG A 360     -57.571  22.054 -35.907  1.00 51.78           H  
ATOM   3318  HB2 ARG A 360     -58.970  24.625 -35.011  1.00  0.00           H  
ATOM   3319  HB3 ARG A 360     -59.110  23.911 -36.590  1.00  0.00           H  
ATOM   3320  HG2 ARG A 360     -60.027  22.661 -34.001  1.00  0.00           H  
ATOM   3321  HG3 ARG A 360     -61.099  23.422 -35.130  1.00  0.00           H  
ATOM   3322  HD2 ARG A 360     -60.070  21.519 -36.829  1.00  0.00           H  
ATOM   3323  HD3 ARG A 360     -59.581  20.801 -35.320  1.00  0.00           H  
ATOM   3324  HE  ARG A 360     -61.582  20.165 -34.715  1.00  0.00           H  
ATOM   3325 HH11 ARG A 360     -62.111  22.470 -37.396  1.00  0.00           H  
ATOM   3326 HH12 ARG A 360     -63.817  22.123 -37.500  1.00  0.00           H  
ATOM   3327 HH21 ARG A 360     -63.794  19.722 -34.911  1.00  0.00           H  
ATOM   3328 HH22 ARG A 360     -64.766  20.560 -36.087  1.00  0.00           H  
ATOM   3329  N   VAL A 361     -56.018  24.897 -35.220  1.00 46.49           N  
ATOM   3330  CA  VAL A 361     -55.000  25.855 -35.660  1.00 49.54           C  
ATOM   3331  C   VAL A 361     -53.619  25.185 -35.783  1.00 48.25           C  
ATOM   3332  O   VAL A 361     -52.969  25.335 -36.815  1.00 41.42           O  
ATOM   3333  CB  VAL A 361     -54.882  27.058 -34.679  1.00 50.85           C  
ATOM   3334  CG1 VAL A 361     -53.762  28.063 -35.022  1.00 40.00           C  
ATOM   3335  CG2 VAL A 361     -56.220  27.808 -34.532  1.00 49.44           C  
ATOM   3336  H   VAL A 361     -56.364  25.017 -34.279  1.00 46.49           H  
ATOM   3337  HA  VAL A 361     -55.286  26.233 -36.644  1.00 49.54           H  
ATOM   3338  HB  VAL A 361     -54.630  26.657 -33.700  1.00 50.85           H  
ATOM   3339 HG11 VAL A 361     -53.800  28.934 -34.369  1.00 40.00           H  
ATOM   3340 HG12 VAL A 361     -52.774  27.624 -34.892  1.00 40.00           H  
ATOM   3341 HG13 VAL A 361     -53.845  28.415 -36.051  1.00 40.00           H  
ATOM   3342 HG21 VAL A 361     -56.129  28.644 -33.839  1.00 49.44           H  
ATOM   3343 HG22 VAL A 361     -56.558  28.205 -35.490  1.00 49.44           H  
ATOM   3344 HG23 VAL A 361     -57.005  27.159 -34.143  1.00 49.44           H  
ATOM   3345  N   VAL A 362     -53.226  24.437 -34.739  1.00 50.42           N  
ATOM   3346  CA  VAL A 362     -51.962  23.708 -34.662  1.00 53.59           C  
ATOM   3347  C   VAL A 362     -51.892  22.532 -35.666  1.00 49.76           C  
ATOM   3348  O   VAL A 362     -50.815  22.281 -36.205  1.00 50.11           O  
ATOM   3349  CB  VAL A 362     -51.710  23.215 -33.207  1.00 51.74           C  
ATOM   3350  CG1 VAL A 362     -50.487  22.300 -33.041  1.00 42.22           C  
ATOM   3351  CG2 VAL A 362     -51.553  24.399 -32.234  1.00 45.60           C  
ATOM   3352  H   VAL A 362     -53.829  24.357 -33.931  1.00 50.42           H  
ATOM   3353  HA  VAL A 362     -51.164  24.405 -34.926  1.00 53.59           H  
ATOM   3354  HB  VAL A 362     -52.585  22.647 -32.887  1.00 51.74           H  
ATOM   3355 HG11 VAL A 362     -50.323  22.051 -31.993  1.00 42.22           H  
ATOM   3356 HG12 VAL A 362     -50.619  21.360 -33.570  1.00 42.22           H  
ATOM   3357 HG13 VAL A 362     -49.583  22.779 -33.415  1.00 42.22           H  
ATOM   3358 HG21 VAL A 362     -51.457  24.055 -31.204  1.00 45.60           H  
ATOM   3359 HG22 VAL A 362     -50.661  24.978 -32.471  1.00 45.60           H  
ATOM   3360 HG23 VAL A 362     -52.401  25.081 -32.268  1.00 45.60           H  
ATOM   3361  N   ASP A 363     -53.043  21.890 -35.949  1.00 50.67           N  
ATOM   3362  CA  ASP A 363     -53.224  20.840 -36.959  1.00 48.40           C  
ATOM   3363  C   ASP A 363     -52.975  21.374 -38.382  1.00 39.10           C  
ATOM   3364  O   ASP A 363     -52.230  20.753 -39.139  1.00 49.65           O  
ATOM   3365  CB  ASP A 363     -54.634  20.199 -36.841  1.00 57.08           C  
ATOM   3366  CG  ASP A 363     -55.000  19.075 -37.827  1.00 52.93           C  
ATOM   3367  OD1 ASP A 363     -54.104  18.275 -38.176  1.00 63.15           O  
ATOM   3368  OD2 ASP A 363     -56.216  18.939 -38.084  1.00 70.89           O1-
ATOM   3369  H   ASP A 363     -53.882  22.154 -35.450  1.00 50.67           H  
ATOM   3370  HA  ASP A 363     -52.475  20.072 -36.760  1.00 48.40           H  
ATOM   3371  HB2 ASP A 363     -54.743  19.776 -35.844  1.00 57.08           H  
ATOM   3372  HB3 ASP A 363     -55.387  20.987 -36.898  1.00 57.08           H  
ATOM   3373  N   GLN A 364     -53.586  22.530 -38.697  1.00 49.52           N  
ATOM   3374  CA  GLN A 364     -53.455  23.215 -39.982  1.00 52.93           C  
ATOM   3375  C   GLN A 364     -52.005  23.660 -40.245  1.00 55.41           C  
ATOM   3376  O   GLN A 364     -51.519  23.449 -41.354  1.00 51.46           O  
ATOM   3377  CB  GLN A 364     -54.483  24.371 -40.040  1.00 53.07           C  
ATOM   3378  CG  GLN A 364     -54.682  25.034 -41.424  1.00 78.58           C  
ATOM   3379  CD  GLN A 364     -53.649  26.102 -41.802  1.00 92.62           C  
ATOM   3380  NE2 GLN A 364     -53.432  26.288 -43.105  1.00 97.93           N  
ATOM   3381  OE1 GLN A 364     -53.075  26.768 -40.944  1.00 85.96           O  
ATOM   3382  H   GLN A 364     -54.191  22.971 -38.018  1.00 49.52           H  
ATOM   3383  HA  GLN A 364     -53.722  22.491 -40.755  1.00 52.93           H  
ATOM   3384  HB2 GLN A 364     -55.451  23.957 -39.757  1.00 53.07           H  
ATOM   3385  HB3 GLN A 364     -54.263  25.119 -39.277  1.00 53.07           H  
ATOM   3386  HG2 GLN A 364     -54.728  24.266 -42.198  1.00 78.58           H  
ATOM   3387  HG3 GLN A 364     -55.653  25.530 -41.432  1.00 78.58           H  
ATOM   3388 HE21 GLN A 364     -53.925  25.737 -43.792  1.00 97.93           H  
ATOM   3389 HE22 GLN A 364     -52.772  26.989 -43.411  1.00 97.93           H  
ATOM   3390  N   LEU A 365     -51.335  24.205 -39.212  1.00 53.92           N  
ATOM   3391  CA  LEU A 365     -49.919  24.582 -39.235  1.00 56.64           C  
ATOM   3392  C   LEU A 365     -48.985  23.387 -39.490  1.00 44.41           C  
ATOM   3393  O   LEU A 365     -48.075  23.526 -40.306  1.00 44.29           O  
ATOM   3394  CB  LEU A 365     -49.543  25.306 -37.921  1.00 44.98           C  
ATOM   3395  CG  LEU A 365     -50.114  26.737 -37.808  1.00 54.21           C  
ATOM   3396  CD1 LEU A 365     -49.979  27.287 -36.375  1.00 45.99           C  
ATOM   3397  CD2 LEU A 365     -49.511  27.699 -38.849  1.00 44.58           C  
ATOM   3398  H   LEU A 365     -51.817  24.351 -38.335  1.00 53.92           H  
ATOM   3399  HA  LEU A 365     -49.782  25.271 -40.070  1.00 56.64           H  
ATOM   3400  HB2 LEU A 365     -49.885  24.701 -37.081  1.00 44.98           H  
ATOM   3401  HB3 LEU A 365     -48.457  25.361 -37.819  1.00 44.98           H  
ATOM   3402  HG  LEU A 365     -51.182  26.683 -38.015  1.00 54.21           H  
ATOM   3403 HD11 LEU A 365     -50.849  27.885 -36.111  1.00 45.99           H  
ATOM   3404 HD12 LEU A 365     -49.897  26.493 -35.633  1.00 45.99           H  
ATOM   3405 HD13 LEU A 365     -49.104  27.924 -36.263  1.00 45.99           H  
ATOM   3406 HD21 LEU A 365     -49.298  28.678 -38.422  1.00 44.58           H  
ATOM   3407 HD22 LEU A 365     -48.582  27.317 -39.274  1.00 44.58           H  
ATOM   3408 HD23 LEU A 365     -50.207  27.859 -39.673  1.00 44.58           H  
ATOM   3409  N   GLN A 366     -49.252  22.236 -38.840  1.00 41.53           N  
ATOM   3410  CA  GLN A 366     -48.507  20.981 -39.014  1.00 39.89           C  
ATOM   3411  C   GLN A 366     -48.566  20.471 -40.459  1.00 48.80           C  
ATOM   3412  O   GLN A 366     -47.536  20.064 -40.994  1.00 53.60           O  
ATOM   3413  CB  GLN A 366     -49.078  19.887 -38.091  1.00 38.71           C  
ATOM   3414  CG  GLN A 366     -48.077  18.736 -37.846  1.00 41.76           C  
ATOM   3415  CD  GLN A 366     -48.672  17.544 -37.094  1.00 36.98           C  
ATOM   3416  NE2 GLN A 366     -47.826  16.806 -36.374  1.00 30.42           N  
ATOM   3417  OE1 GLN A 366     -49.864  17.261 -37.186  1.00 42.34           O  
ATOM   3418  H   GLN A 366     -50.023  22.204 -38.186  1.00 41.53           H  
ATOM   3419  HA  GLN A 366     -47.467  21.174 -38.746  1.00 39.89           H  
ATOM   3420  HB2 GLN A 366     -49.379  20.326 -37.149  1.00 38.71           H  
ATOM   3421  HB3 GLN A 366     -50.003  19.493 -38.511  1.00 38.71           H  
ATOM   3422  HG2 GLN A 366     -47.693  18.354 -38.792  1.00 41.76           H  
ATOM   3423  HG3 GLN A 366     -47.219  19.122 -37.296  1.00 41.76           H  
ATOM   3424 HE21 GLN A 366     -46.851  17.070 -36.302  1.00 30.42           H  
ATOM   3425 HE22 GLN A 366     -48.159  16.000 -35.867  1.00 30.42           H  
ATOM   3426  N   GLU A 367     -49.774  20.517 -41.049  1.00 45.72           N  
ATOM   3427  CA  GLU A 367     -50.044  20.092 -42.416  1.00 51.81           C  
ATOM   3428  C   GLU A 367     -49.322  20.951 -43.468  1.00 44.58           C  
ATOM   3429  O   GLU A 367     -48.902  20.394 -44.478  1.00 50.18           O  
ATOM   3430  CB  GLU A 367     -51.568  19.987 -42.640  1.00 55.00           C  
ATOM   3431  CG  GLU A 367     -51.956  19.515 -44.061  1.00 75.29           C  
ATOM   3432  CD  GLU A 367     -53.435  19.154 -44.264  1.00 93.39           C  
ATOM   3433  OE1 GLU A 367     -54.285  19.613 -43.469  1.00100.30           O  
ATOM   3434  OE2 GLU A 367     -53.695  18.423 -45.245  1.00 91.15           O1-
ATOM   3435  H   GLU A 367     -50.572  20.845 -40.520  1.00 45.72           H  
ATOM   3436  HA  GLU A 367     -49.644  19.081 -42.509  1.00 51.81           H  
ATOM   3437  HB2 GLU A 367     -51.977  19.289 -41.908  1.00 55.00           H  
ATOM   3438  HB3 GLU A 367     -52.037  20.950 -42.429  1.00 55.00           H  
ATOM   3439  HG2 GLU A 367     -51.719  20.301 -44.779  1.00 75.29           H  
ATOM   3440  HG3 GLU A 367     -51.346  18.651 -44.331  1.00 75.29           H  
ATOM   3441  N   GLN A 368     -49.134  22.257 -43.202  1.00 49.27           N  
ATOM   3442  CA  GLN A 368     -48.348  23.136 -44.070  1.00 46.42           C  
ATOM   3443  C   GLN A 368     -46.839  22.842 -44.014  1.00 43.21           C  
ATOM   3444  O   GLN A 368     -46.220  22.852 -45.075  1.00 51.49           O  
ATOM   3445  CB  GLN A 368     -48.643  24.629 -43.798  1.00 55.05           C  
ATOM   3446  CG  GLN A 368     -50.097  25.107 -44.025  1.00 63.30           C  
ATOM   3447  CD  GLN A 368     -50.785  24.512 -45.258  1.00 71.46           C  
ATOM   3448  NE2 GLN A 368     -51.870  23.763 -45.050  1.00 70.74           N  
ATOM   3449  OE1 GLN A 368     -50.341  24.726 -46.384  1.00 66.95           O  
ATOM   3450  H   GLN A 368     -49.505  22.661 -42.352  1.00 49.27           H  
ATOM   3451  HA  GLN A 368     -48.639  22.919 -45.099  1.00 46.42           H  
ATOM   3452  HB2 GLN A 368     -48.341  24.890 -42.783  1.00 55.05           H  
ATOM   3453  HB3 GLN A 368     -48.004  25.217 -44.457  1.00 55.05           H  
ATOM   3454  HG2 GLN A 368     -50.691  24.882 -43.145  1.00 63.30           H  
ATOM   3455  HG3 GLN A 368     -50.111  26.193 -44.110  1.00 63.30           H  
ATOM   3456 HE21 GLN A 368     -52.195  23.585 -44.110  1.00 70.74           H  
ATOM   3457 HE22 GLN A 368     -52.352  23.342 -45.831  1.00 70.74           H  
ATOM   3458  N   PHE A 369     -46.282  22.526 -42.827  1.00 41.78           N  
ATOM   3459  CA  PHE A 369     -44.892  22.063 -42.685  1.00 47.40           C  
ATOM   3460  C   PHE A 369     -44.638  20.693 -43.345  1.00 42.54           C  
ATOM   3461  O   PHE A 369     -43.565  20.491 -43.912  1.00 33.44           O  
ATOM   3462  CB  PHE A 369     -44.455  22.025 -41.203  1.00 41.13           C  
ATOM   3463  CG  PHE A 369     -44.299  23.371 -40.518  1.00 36.51           C  
ATOM   3464  CD1 PHE A 369     -43.318  24.288 -40.953  1.00 35.51           C  
ATOM   3465  CD2 PHE A 369     -45.140  23.728 -39.442  1.00 37.18           C  
ATOM   3466  CE1 PHE A 369     -43.191  25.519 -40.323  1.00 36.27           C  
ATOM   3467  CE2 PHE A 369     -45.011  24.973 -38.843  1.00 46.83           C  
ATOM   3468  CZ  PHE A 369     -44.037  25.862 -39.276  1.00 33.48           C  
ATOM   3469  H   PHE A 369     -46.843  22.543 -41.986  1.00 41.78           H  
ATOM   3470  HA  PHE A 369     -44.252  22.779 -43.205  1.00 47.40           H  
ATOM   3471  HB2 PHE A 369     -45.150  21.411 -40.628  1.00 41.13           H  
ATOM   3472  HB3 PHE A 369     -43.486  21.529 -41.124  1.00 41.13           H  
ATOM   3473  HD1 PHE A 369     -42.660  24.033 -41.771  1.00 35.51           H  
ATOM   3474  HD2 PHE A 369     -45.885  23.038 -39.080  1.00 37.18           H  
ATOM   3475  HE1 PHE A 369     -42.433  26.216 -40.649  1.00 36.27           H  
ATOM   3476  HE2 PHE A 369     -45.669  25.249 -38.032  1.00 46.83           H  
ATOM   3477  HZ  PHE A 369     -43.935  26.822 -38.794  1.00 33.48           H  
ATOM   3478  N   ALA A 370     -45.637  19.795 -43.282  1.00 35.80           N  
ATOM   3479  CA  ALA A 370     -45.618  18.471 -43.903  1.00 43.32           C  
ATOM   3480  C   ALA A 370     -45.730  18.526 -45.435  1.00 43.58           C  
ATOM   3481  O   ALA A 370     -44.995  17.808 -46.109  1.00 48.05           O  
ATOM   3482  CB  ALA A 370     -46.731  17.613 -43.284  1.00 38.06           C  
ATOM   3483  H   ALA A 370     -46.479  20.031 -42.773  1.00 35.80           H  
ATOM   3484  HA  ALA A 370     -44.664  18.000 -43.665  1.00 43.32           H  
ATOM   3485  HB1 ALA A 370     -46.710  16.597 -43.673  1.00 38.06           H  
ATOM   3486  HB2 ALA A 370     -46.616  17.546 -42.201  1.00 38.06           H  
ATOM   3487  HB3 ALA A 370     -47.718  18.027 -43.488  1.00 38.06           H  
ATOM   3488  N   ILE A 371     -46.597  19.408 -45.963  1.00 47.40           N  
ATOM   3489  CA  ILE A 371     -46.732  19.690 -47.396  1.00 46.25           C  
ATOM   3490  C   ILE A 371     -45.485  20.382 -47.985  1.00 48.50           C  
ATOM   3491  O   ILE A 371     -45.125  20.079 -49.121  1.00 44.17           O  
ATOM   3492  CB  ILE A 371     -48.027  20.514 -47.697  1.00 46.94           C  
ATOM   3493  CG1 ILE A 371     -49.272  19.603 -47.576  1.00 42.72           C  
ATOM   3494  CG2 ILE A 371     -48.059  21.261 -49.051  1.00 41.87           C  
ATOM   3495  CD1 ILE A 371     -50.602  20.363 -47.467  1.00 54.54           C  
ATOM   3496  H   ILE A 371     -47.197  19.943 -45.348  1.00 47.40           H  
ATOM   3497  HA  ILE A 371     -46.826  18.728 -47.904  1.00 46.25           H  
ATOM   3498  HB  ILE A 371     -48.106  21.279 -46.922  1.00 46.94           H  
ATOM   3499 HG12 ILE A 371     -49.313  18.931 -48.434  1.00 42.72           H  
ATOM   3500 HG13 ILE A 371     -49.182  18.954 -46.704  1.00 42.72           H  
ATOM   3501 HG21 ILE A 371     -49.010  21.768 -49.208  1.00 41.87           H  
ATOM   3502 HG22 ILE A 371     -47.299  22.039 -49.102  1.00 41.87           H  
ATOM   3503 HG23 ILE A 371     -47.906  20.578 -49.887  1.00 41.87           H  
ATOM   3504 HD11 ILE A 371     -51.380  19.716 -47.063  1.00 54.54           H  
ATOM   3505 HD12 ILE A 371     -50.518  21.231 -46.812  1.00 54.54           H  
ATOM   3506 HD13 ILE A 371     -50.946  20.707 -48.442  1.00 54.54           H  
ATOM   3507  N   THR A 372     -44.830  21.253 -47.198  1.00 41.40           N  
ATOM   3508  CA  THR A 372     -43.575  21.921 -47.555  1.00 48.82           C  
ATOM   3509  C   THR A 372     -42.381  20.944 -47.614  1.00 42.68           C  
ATOM   3510  O   THR A 372     -41.563  21.071 -48.524  1.00 41.28           O  
ATOM   3511  CB  THR A 372     -43.244  23.065 -46.559  1.00 48.20           C  
ATOM   3512  CG2 THR A 372     -41.920  23.806 -46.787  1.00 42.07           C  
ATOM   3513  OG1 THR A 372     -44.262  24.038 -46.626  1.00 46.96           O  
ATOM   3514  H   THR A 372     -45.196  21.459 -46.278  1.00 41.40           H  
ATOM   3515  HA  THR A 372     -43.695  22.356 -48.549  1.00 48.82           H  
ATOM   3516  HB  THR A 372     -43.249  22.672 -45.542  1.00 48.20           H  
ATOM   3517  HG1 THR A 372     -45.051  23.683 -46.202  1.00 46.96           H  
ATOM   3518 HG21 THR A 372     -41.836  24.658 -46.111  1.00 42.07           H  
ATOM   3519 HG22 THR A 372     -41.059  23.166 -46.603  1.00 42.07           H  
ATOM   3520 HG23 THR A 372     -41.848  24.184 -47.806  1.00 42.07           H  
ATOM   3521  N   LEU A 373     -42.332  19.967 -46.688  1.00 37.68           N  
ATOM   3522  CA  LEU A 373     -41.359  18.870 -46.672  1.00 37.87           C  
ATOM   3523  C   LEU A 373     -41.546  17.907 -47.856  1.00 41.50           C  
ATOM   3524  O   LEU A 373     -40.558  17.540 -48.491  1.00 43.02           O  
ATOM   3525  CB  LEU A 373     -41.451  18.133 -45.316  1.00 35.09           C  
ATOM   3526  CG  LEU A 373     -40.528  16.900 -45.131  1.00 38.65           C  
ATOM   3527  CD1 LEU A 373     -39.033  17.247 -45.171  1.00 29.67           C  
ATOM   3528  CD2 LEU A 373     -40.887  16.124 -43.854  1.00 29.10           C  
ATOM   3529  H   LEU A 373     -43.033  19.943 -45.960  1.00 37.68           H  
ATOM   3530  HA  LEU A 373     -40.366  19.312 -46.760  1.00 37.87           H  
ATOM   3531  HB2 LEU A 373     -41.263  18.844 -44.513  1.00 35.09           H  
ATOM   3532  HB3 LEU A 373     -42.483  17.809 -45.179  1.00 35.09           H  
ATOM   3533  HG  LEU A 373     -40.708  16.213 -45.955  1.00 38.65           H  
ATOM   3534 HD11 LEU A 373     -38.422  16.350 -45.069  1.00 29.67           H  
ATOM   3535 HD12 LEU A 373     -38.753  17.723 -46.110  1.00 29.67           H  
ATOM   3536 HD13 LEU A 373     -38.764  17.915 -44.357  1.00 29.67           H  
ATOM   3537 HD21 LEU A 373     -40.996  15.062 -44.071  1.00 29.10           H  
ATOM   3538 HD22 LEU A 373     -40.128  16.236 -43.079  1.00 29.10           H  
ATOM   3539 HD23 LEU A 373     -41.834  16.452 -43.429  1.00 29.10           H  
ATOM   3540  N   LYS A 374     -42.807  17.533 -48.133  1.00 40.34           N  
ATOM   3541  CA  LYS A 374     -43.207  16.670 -49.244  1.00 45.55           C  
ATOM   3542  C   LYS A 374     -42.857  17.284 -50.610  1.00 46.57           C  
ATOM   3543  O   LYS A 374     -42.285  16.590 -51.448  1.00 44.50           O  
ATOM   3544  CB  LYS A 374     -44.711  16.352 -49.105  1.00 51.32           C  
ATOM   3545  CG  LYS A 374     -45.275  15.392 -50.167  1.00 54.44           C  
ATOM   3546  CD  LYS A 374     -46.747  15.035 -49.896  1.00 59.57           C  
ATOM   3547  CE  LYS A 374     -47.353  14.034 -50.897  1.00 65.71           C  
ATOM   3548  NZ  LYS A 374     -47.526  14.609 -52.244  1.00 86.17           N1+
ATOM   3549  H   LYS A 374     -43.558  17.860 -47.539  1.00 40.34           H  
ATOM   3550  HA  LYS A 374     -42.652  15.736 -49.145  1.00 45.55           H  
ATOM   3551  HB2 LYS A 374     -44.883  15.914 -48.123  1.00 51.32           H  
ATOM   3552  HB3 LYS A 374     -45.285  17.279 -49.122  1.00 51.32           H  
ATOM   3553  HG2 LYS A 374     -45.185  15.844 -51.154  1.00 54.44           H  
ATOM   3554  HG3 LYS A 374     -44.675  14.482 -50.186  1.00 54.44           H  
ATOM   3555  HD2 LYS A 374     -46.828  14.611 -48.895  1.00 59.57           H  
ATOM   3556  HD3 LYS A 374     -47.346  15.947 -49.873  1.00 59.57           H  
ATOM   3557  HE2 LYS A 374     -46.734  13.139 -50.963  1.00 65.71           H  
ATOM   3558  HE3 LYS A 374     -48.334  13.717 -50.542  1.00 65.71           H  
ATOM   3559  HZ1 LYS A 374     -46.619  14.851 -52.630  1.00 86.17           H  
ATOM   3560  HZ2 LYS A 374     -47.964  13.930 -52.850  1.00 86.17           H  
ATOM   3561  HZ3 LYS A 374     -48.100  15.438 -52.195  1.00 86.17           H  
ATOM   3562  N   SER A 375     -43.157  18.584 -50.777  1.00 45.22           N  
ATOM   3563  CA  SER A 375     -42.830  19.371 -51.967  1.00 46.23           C  
ATOM   3564  C   SER A 375     -41.313  19.559 -52.152  1.00 48.06           C  
ATOM   3565  O   SER A 375     -40.850  19.505 -53.289  1.00 55.69           O  
ATOM   3566  CB  SER A 375     -43.540  20.737 -51.900  1.00 57.95           C  
ATOM   3567  OG  SER A 375     -44.939  20.582 -52.025  1.00 60.19           O  
ATOM   3568  H   SER A 375     -43.630  19.081 -50.034  1.00 45.22           H  
ATOM   3569  HA  SER A 375     -43.199  18.831 -52.842  1.00 46.23           H  
ATOM   3570  HB2 SER A 375     -43.308  21.262 -50.972  1.00 57.95           H  
ATOM   3571  HB3 SER A 375     -43.217  21.378 -52.721  1.00 57.95           H  
ATOM   3572  HG  SER A 375     -45.267  20.170 -51.220  1.00 60.19           H  
ATOM   3573  N   TYR A 376     -40.566  19.741 -51.044  1.00 48.62           N  
ATOM   3574  CA  TYR A 376     -39.104  19.843 -51.040  1.00 47.49           C  
ATOM   3575  C   TYR A 376     -38.428  18.552 -51.539  1.00 49.21           C  
ATOM   3576  O   TYR A 376     -37.525  18.642 -52.366  1.00 51.96           O  
ATOM   3577  CB  TYR A 376     -38.592  20.283 -49.644  1.00 48.15           C  
ATOM   3578  CG  TYR A 376     -37.080  20.399 -49.504  1.00 41.87           C  
ATOM   3579  CD1 TYR A 376     -36.303  19.263 -49.194  1.00 48.44           C  
ATOM   3580  CD2 TYR A 376     -36.438  21.638 -49.712  1.00 45.30           C  
ATOM   3581  CE1 TYR A 376     -34.899  19.354 -49.148  1.00 51.45           C  
ATOM   3582  CE2 TYR A 376     -35.034  21.734 -49.644  1.00 46.18           C  
ATOM   3583  CZ  TYR A 376     -34.262  20.586 -49.377  1.00 52.53           C  
ATOM   3584  OH  TYR A 376     -32.902  20.666 -49.342  1.00 54.59           O  
ATOM   3585  H   TYR A 376     -41.017  19.790 -50.141  1.00 48.62           H  
ATOM   3586  HA  TYR A 376     -38.844  20.638 -51.742  1.00 47.49           H  
ATOM   3587  HB2 TYR A 376     -39.031  21.248 -49.387  1.00 48.15           H  
ATOM   3588  HB3 TYR A 376     -38.944  19.588 -48.882  1.00 48.15           H  
ATOM   3589  HD1 TYR A 376     -36.778  18.308 -49.025  1.00 48.44           H  
ATOM   3590  HD2 TYR A 376     -37.017  22.518 -49.944  1.00 45.30           H  
ATOM   3591  HE1 TYR A 376     -34.311  18.474 -48.944  1.00 51.45           H  
ATOM   3592  HE2 TYR A 376     -34.548  22.683 -49.815  1.00 46.18           H  
ATOM   3593  HH  TYR A 376     -32.477  19.826 -49.144  1.00 54.59           H  
ATOM   3594  N   ILE A 377     -38.892  17.388 -51.054  1.00 46.49           N  
ATOM   3595  CA  ILE A 377     -38.389  16.064 -51.434  1.00 44.91           C  
ATOM   3596  C   ILE A 377     -38.637  15.720 -52.920  1.00 44.56           C  
ATOM   3597  O   ILE A 377     -37.759  15.129 -53.546  1.00 54.87           O  
ATOM   3598  CB  ILE A 377     -38.963  14.956 -50.495  1.00 43.58           C  
ATOM   3599  CG1 ILE A 377     -38.315  15.066 -49.096  1.00 41.06           C  
ATOM   3600  CG2 ILE A 377     -38.839  13.501 -51.005  1.00 37.82           C  
ATOM   3601  CD1 ILE A 377     -39.140  14.458 -47.958  1.00 42.63           C  
ATOM   3602  H   ILE A 377     -39.635  17.398 -50.367  1.00 46.49           H  
ATOM   3603  HA  ILE A 377     -37.305  16.086 -51.297  1.00 44.91           H  
ATOM   3604  HB  ILE A 377     -40.029  15.159 -50.376  1.00 43.58           H  
ATOM   3605 HG12 ILE A 377     -37.336  14.587 -49.120  1.00 41.06           H  
ATOM   3606 HG13 ILE A 377     -38.127  16.109 -48.842  1.00 41.06           H  
ATOM   3607 HG21 ILE A 377     -39.209  12.796 -50.263  1.00 37.82           H  
ATOM   3608 HG22 ILE A 377     -39.423  13.327 -51.909  1.00 37.82           H  
ATOM   3609 HG23 ILE A 377     -37.802  13.240 -51.217  1.00 37.82           H  
ATOM   3610 HD11 ILE A 377     -38.733  14.759 -46.993  1.00 42.63           H  
ATOM   3611 HD12 ILE A 377     -40.175  14.797 -47.994  1.00 42.63           H  
ATOM   3612 HD13 ILE A 377     -39.129  13.370 -47.992  1.00 42.63           H  
ATOM   3613  N   GLU A 378     -39.788  16.141 -53.470  1.00 41.50           N  
ATOM   3614  CA  GLU A 378     -40.122  15.999 -54.892  1.00 48.23           C  
ATOM   3615  C   GLU A 378     -39.265  16.876 -55.824  1.00 56.44           C  
ATOM   3616  O   GLU A 378     -38.987  16.452 -56.946  1.00 61.28           O  
ATOM   3617  CB  GLU A 378     -41.618  16.311 -55.106  1.00 55.26           C  
ATOM   3618  CG  GLU A 378     -42.563  15.248 -54.503  1.00 67.07           C  
ATOM   3619  CD  GLU A 378     -44.059  15.603 -54.549  1.00 86.62           C  
ATOM   3620  OE1 GLU A 378     -44.447  16.535 -55.288  1.00 98.33           O  
ATOM   3621  OE2 GLU A 378     -44.814  14.911 -53.831  1.00 87.11           O1-
ATOM   3622  H   GLU A 378     -40.474  16.612 -52.896  1.00 41.50           H  
ATOM   3623  HA  GLU A 378     -39.946  14.960 -55.178  1.00 48.23           H  
ATOM   3624  HB2 GLU A 378     -41.843  17.283 -54.662  1.00 55.26           H  
ATOM   3625  HB3 GLU A 378     -41.826  16.414 -56.172  1.00 55.26           H  
ATOM   3626  HG2 GLU A 378     -42.426  14.309 -55.040  1.00 67.07           H  
ATOM   3627  HG3 GLU A 378     -42.284  15.039 -53.470  1.00 67.07           H  
ATOM   3628  N   CYS A 379     -38.886  18.077 -55.356  1.00 49.62           N  
ATOM   3629  CA  CYS A 379     -38.246  19.114 -56.170  1.00 58.46           C  
ATOM   3630  C   CYS A 379     -36.710  19.113 -56.073  1.00 58.34           C  
ATOM   3631  O   CYS A 379     -36.074  19.621 -56.996  1.00 71.41           O  
ATOM   3632  CB  CYS A 379     -38.781  20.511 -55.800  1.00 60.18           C  
ATOM   3633  SG  CYS A 379     -40.532  20.634 -56.263  1.00 97.06           S  
ATOM   3634  H   CYS A 379     -39.154  18.349 -54.420  1.00 49.62           H  
ATOM   3635  HA  CYS A 379     -38.485  18.943 -57.222  1.00 58.46           H  
ATOM   3636  HB2 CYS A 379     -38.675  20.705 -54.731  1.00 60.18           H  
ATOM   3637  HB3 CYS A 379     -38.235  21.297 -56.324  1.00 60.18           H  
ATOM   3638  HG  CYS A 379     -40.985  19.836 -55.289  1.00 97.06           H  
ATOM   3639  N   ASN A 380     -36.142  18.586 -54.973  1.00 57.01           N  
ATOM   3640  CA  ASN A 380     -34.712  18.702 -54.643  1.00 61.56           C  
ATOM   3641  C   ASN A 380     -34.018  17.337 -54.472  1.00 60.09           C  
ATOM   3642  O   ASN A 380     -32.852  17.327 -54.073  1.00 76.05           O  
ATOM   3643  CB  ASN A 380     -34.522  19.588 -53.383  1.00 56.43           C  
ATOM   3644  CG  ASN A 380     -35.046  21.017 -53.566  1.00 69.30           C  
ATOM   3645  ND2 ASN A 380     -36.202  21.327 -52.979  1.00 69.12           N  
ATOM   3646  OD1 ASN A 380     -34.417  21.830 -54.239  1.00 92.07           O  
ATOM   3647  H   ASN A 380     -36.732  18.193 -54.252  1.00 57.01           H  
ATOM   3648  HA  ASN A 380     -34.175  19.182 -55.463  1.00 61.56           H  
ATOM   3649  HB2 ASN A 380     -34.979  19.125 -52.508  1.00 56.43           H  
ATOM   3650  HB3 ASN A 380     -33.460  19.680 -53.147  1.00 56.43           H  
ATOM   3651 HD21 ASN A 380     -36.695  20.629 -52.439  1.00 69.12           H  
ATOM   3652 HD22 ASN A 380     -36.589  22.255 -53.073  1.00 69.12           H  
ATOM   3653  N   ARG A 381     -34.696  16.220 -54.798  1.00 57.46           N  
ATOM   3654  CA  ARG A 381     -34.099  14.880 -54.826  1.00 71.21           C  
ATOM   3655  C   ARG A 381     -34.560  14.097 -56.073  1.00 73.56           C  
ATOM   3656  O   ARG A 381     -35.673  14.339 -56.545  1.00 66.27           O  
ATOM   3657  CB  ARG A 381     -34.465  14.087 -53.556  1.00 57.25           C  
ATOM   3658  CG  ARG A 381     -33.854  14.637 -52.262  1.00 51.81           C  
ATOM   3659  CD  ARG A 381     -34.193  13.735 -51.072  1.00 59.43           C  
ATOM   3660  NE  ARG A 381     -33.372  14.031 -49.892  1.00 58.30           N  
ATOM   3661  CZ  ARG A 381     -32.201  13.467 -49.545  1.00 44.94           C  
ATOM   3662  NH1 ARG A 381     -31.587  12.540 -50.294  1.00 49.29           N  
ATOM   3663  NH2 ARG A 381     -31.632  13.845 -48.400  1.00 53.91           N1+
ATOM   3664  H   ARG A 381     -35.648  16.287 -55.131  1.00 57.46           H  
ATOM   3665  HA  ARG A 381     -33.018  14.995 -54.853  1.00 71.21           H  
ATOM   3666  HB2 ARG A 381     -35.544  13.998 -53.454  1.00 57.25           H  
ATOM   3667  HB3 ARG A 381     -34.104  13.066 -53.671  1.00 57.25           H  
ATOM   3668  HG2 ARG A 381     -32.781  14.817 -52.351  1.00 51.81           H  
ATOM   3669  HG3 ARG A 381     -34.316  15.609 -52.086  1.00 51.81           H  
ATOM   3670  HD2 ARG A 381     -35.202  13.993 -50.746  1.00 59.43           H  
ATOM   3671  HD3 ARG A 381     -34.225  12.678 -51.328  1.00 59.43           H  
ATOM   3672  HE  ARG A 381     -33.762  14.732 -49.268  1.00 58.30           H  
ATOM   3673 HH11 ARG A 381     -32.016  12.211 -51.148  1.00 49.29           H  
ATOM   3674 HH12 ARG A 381     -30.717  12.130 -49.988  1.00 49.29           H  
ATOM   3675 HH21 ARG A 381     -32.110  14.520 -47.812  1.00 53.91           H  
ATOM   3676 HH22 ARG A 381     -30.763  13.439 -48.076  1.00 53.91           H  
ATOM   3677  N   PRO A 382     -33.730  13.126 -56.540  1.00 87.90           N  
ATOM   3678  CA  PRO A 382     -34.119  12.120 -57.552  1.00 87.37           C  
ATOM   3679  C   PRO A 382     -35.433  11.376 -57.260  1.00 86.62           C  
ATOM   3680  O   PRO A 382     -35.583  10.793 -56.186  1.00 95.43           O  
ATOM   3681  CB  PRO A 382     -32.929  11.143 -57.580  1.00 84.14           C  
ATOM   3682  CG  PRO A 382     -31.739  11.986 -57.175  1.00 73.79           C  
ATOM   3683  CD  PRO A 382     -32.329  12.937 -56.144  1.00 73.70           C  
ATOM   3684  HA  PRO A 382     -34.182  12.640 -58.510  1.00 87.37           H  
ATOM   3685  HB2 PRO A 382     -33.059  10.338 -56.854  1.00 84.14           H  
ATOM   3686  HB3 PRO A 382     -32.790  10.680 -58.558  1.00 84.14           H  
ATOM   3687  HG2 PRO A 382     -30.899  11.403 -56.797  1.00 73.79           H  
ATOM   3688  HG3 PRO A 382     -31.392  12.557 -58.038  1.00 73.79           H  
ATOM   3689  HD2 PRO A 382     -32.289  12.499 -55.147  1.00 73.70           H  
ATOM   3690  HD3 PRO A 382     -31.752  13.862 -56.138  1.00 73.70           H  
ATOM   3691  N   GLN A 383     -36.341  11.409 -58.248  1.00 88.12           N  
ATOM   3692  CA  GLN A 383     -37.664  10.785 -58.227  1.00 98.61           C  
ATOM   3693  C   GLN A 383     -37.748   9.276 -57.877  1.00108.28           C  
ATOM   3694  O   GLN A 383     -38.628   8.944 -57.081  1.00103.60           O  
ATOM   3695  CB  GLN A 383     -38.387  11.077 -59.560  1.00  0.00           C  
ATOM   3696  CG  GLN A 383     -38.754  12.564 -59.749  1.00  0.00           C  
ATOM   3697  CD  GLN A 383     -39.452  12.855 -61.082  1.00  0.00           C  
ATOM   3698  NE2 GLN A 383     -39.860  14.109 -61.279  1.00  0.00           N  
ATOM   3699  OE1 GLN A 383     -39.620  11.976 -61.925  1.00  0.00           O  
ATOM   3700  H   GLN A 383     -36.120  11.919 -59.091  1.00 88.12           H  
ATOM   3701  HA  GLN A 383     -38.215  11.303 -57.440  1.00 98.61           H  
ATOM   3702  HB2 GLN A 383     -37.760  10.753 -60.392  1.00  0.00           H  
ATOM   3703  HB3 GLN A 383     -39.300  10.481 -59.620  1.00  0.00           H  
ATOM   3704  HG2 GLN A 383     -39.407  12.886 -58.937  1.00  0.00           H  
ATOM   3705  HG3 GLN A 383     -37.858  13.183 -59.694  1.00  0.00           H  
ATOM   3706 HE21 GLN A 383     -39.711  14.815 -60.573  1.00  0.00           H  
ATOM   3707 HE22 GLN A 383     -40.324  14.358 -62.141  1.00  0.00           H  
ATOM   3708  N   PRO A 384     -36.889   8.383 -58.440  1.00115.56           N  
ATOM   3709  CA  PRO A 384     -37.074   6.931 -58.238  1.00116.05           C  
ATOM   3710  C   PRO A 384     -36.751   6.432 -56.817  1.00109.31           C  
ATOM   3711  O   PRO A 384     -37.575   5.730 -56.232  1.00123.59           O  
ATOM   3712  CB  PRO A 384     -36.182   6.280 -59.310  1.00105.82           C  
ATOM   3713  CG  PRO A 384     -35.110   7.313 -59.603  1.00111.94           C  
ATOM   3714  CD  PRO A 384     -35.856   8.632 -59.453  1.00112.38           C  
ATOM   3715  HA  PRO A 384     -38.112   6.664 -58.448  1.00116.05           H  
ATOM   3716  HB2 PRO A 384     -35.760   5.319 -59.010  1.00105.82           H  
ATOM   3717  HB3 PRO A 384     -36.774   6.105 -60.210  1.00105.82           H  
ATOM   3718  HG2 PRO A 384     -34.324   7.248 -58.850  1.00111.94           H  
ATOM   3719  HG3 PRO A 384     -34.643   7.189 -60.580  1.00111.94           H  
ATOM   3720  HD2 PRO A 384     -35.143   9.411 -59.196  1.00112.38           H  
ATOM   3721  HD3 PRO A 384     -36.338   8.900 -60.393  1.00112.38           H  
ATOM   3722  N   ALA A 385     -35.567   6.798 -56.296  1.00 92.49           N  
ATOM   3723  CA  ALA A 385     -35.056   6.331 -55.006  1.00 83.62           C  
ATOM   3724  C   ALA A 385     -35.727   6.978 -53.781  1.00 75.39           C  
ATOM   3725  O   ALA A 385     -35.754   6.346 -52.725  1.00 76.89           O  
ATOM   3726  CB  ALA A 385     -33.537   6.559 -54.966  1.00 77.70           C  
ATOM   3727  H   ALA A 385     -34.948   7.384 -56.837  1.00 92.49           H  
ATOM   3728  HA  ALA A 385     -35.231   5.255 -54.942  1.00 83.62           H  
ATOM   3729  HB1 ALA A 385     -33.110   6.222 -54.021  1.00 77.70           H  
ATOM   3730  HB2 ALA A 385     -33.039   6.008 -55.764  1.00 77.70           H  
ATOM   3731  HB3 ALA A 385     -33.288   7.615 -55.084  1.00 77.70           H  
ATOM   3732  N   HIS A 386     -36.245   8.208 -53.937  1.00 61.82           N  
ATOM   3733  CA  HIS A 386     -36.798   9.025 -52.850  1.00 64.27           C  
ATOM   3734  C   HIS A 386     -38.322   9.207 -52.967  1.00 57.31           C  
ATOM   3735  O   HIS A 386     -38.857  10.166 -52.409  1.00 59.40           O  
ATOM   3736  CB  HIS A 386     -36.042  10.368 -52.779  1.00 53.26           C  
ATOM   3737  CG  HIS A 386     -34.541  10.215 -52.720  1.00 63.03           C  
ATOM   3738  CD2 HIS A 386     -33.689   9.930 -51.677  1.00 63.23           C  
ATOM   3739  ND1 HIS A 386     -33.735  10.344 -53.837  1.00 70.41           N  
ATOM   3740  CE1 HIS A 386     -32.477  10.137 -53.442  1.00 65.35           C  
ATOM   3741  NE2 HIS A 386     -32.373   9.884 -52.143  1.00 66.10           N  
ATOM   3742  H   HIS A 386     -36.197   8.654 -54.842  1.00 61.82           H  
ATOM   3743  HA  HIS A 386     -36.637   8.523 -51.894  1.00 64.27           H  
ATOM   3744  HB2 HIS A 386     -36.297  10.993 -53.636  1.00 53.26           H  
ATOM   3745  HB3 HIS A 386     -36.354  10.928 -51.898  1.00 53.26           H  
ATOM   3746  HD1 HIS A 386     -34.049  10.547 -54.777  1.00 70.41           H  
ATOM   3747  HD2 HIS A 386     -33.918   9.754 -50.636  1.00 63.23           H  
ATOM   3748  HE1 HIS A 386     -31.630  10.174 -54.112  1.00 65.35           H  
ATOM   3749  N   ARG A 387     -38.993   8.265 -53.657  1.00 56.32           N  
ATOM   3750  CA  ARG A 387     -40.445   8.194 -53.846  1.00 61.33           C  
ATOM   3751  C   ARG A 387     -41.252   8.171 -52.530  1.00 52.98           C  
ATOM   3752  O   ARG A 387     -42.318   8.783 -52.478  1.00 60.49           O  
ATOM   3753  CB  ARG A 387     -40.763   6.968 -54.735  1.00 60.39           C  
ATOM   3754  CG  ARG A 387     -42.262   6.710 -54.988  1.00 63.43           C  
ATOM   3755  CD  ARG A 387     -42.516   5.532 -55.941  1.00 55.04           C  
ATOM   3756  NE  ARG A 387     -43.945   5.175 -55.985  1.00 52.01           N  
ATOM   3757  CZ  ARG A 387     -44.513   4.162 -56.667  1.00 52.20           C  
ATOM   3758  NH1 ARG A 387     -43.798   3.335 -57.446  1.00 48.19           N  
ATOM   3759  NH2 ARG A 387     -45.835   3.973 -56.564  1.00 45.13           N1+
ATOM   3760  H   ARG A 387     -38.463   7.524 -54.094  1.00 56.32           H  
ATOM   3761  HA  ARG A 387     -40.741   9.093 -54.390  1.00 61.33           H  
ATOM   3762  HB2 ARG A 387     -40.249   7.076 -55.692  1.00 60.39           H  
ATOM   3763  HB3 ARG A 387     -40.341   6.076 -54.270  1.00 60.39           H  
ATOM   3764  HG2 ARG A 387     -42.836   6.588 -54.068  1.00 63.43           H  
ATOM   3765  HG3 ARG A 387     -42.642   7.615 -55.464  1.00 63.43           H  
ATOM   3766  HD2 ARG A 387     -42.283   5.863 -56.953  1.00 55.04           H  
ATOM   3767  HD3 ARG A 387     -41.865   4.683 -55.728  1.00 55.04           H  
ATOM   3768  HE  ARG A 387     -44.547   5.760 -55.425  1.00 52.01           H  
ATOM   3769 HH11 ARG A 387     -42.801   3.469 -57.538  1.00 48.19           H  
ATOM   3770 HH12 ARG A 387     -44.246   2.584 -57.951  1.00 48.19           H  
ATOM   3771 HH21 ARG A 387     -46.396   4.583 -55.988  1.00 45.13           H  
ATOM   3772 HH22 ARG A 387     -46.285   3.221 -57.065  1.00 45.13           H  
ATOM   3773  N   PHE A 388     -40.727   7.476 -51.507  1.00 50.41           N  
ATOM   3774  CA  PHE A 388     -41.373   7.289 -50.207  1.00 56.32           C  
ATOM   3775  C   PHE A 388     -40.533   7.838 -49.043  1.00 47.53           C  
ATOM   3776  O   PHE A 388     -40.813   7.474 -47.903  1.00 49.44           O  
ATOM   3777  CB  PHE A 388     -41.706   5.790 -50.014  1.00 46.57           C  
ATOM   3778  CG  PHE A 388     -42.688   5.189 -51.008  1.00 59.56           C  
ATOM   3779  CD1 PHE A 388     -43.905   5.839 -51.309  1.00 50.91           C  
ATOM   3780  CD2 PHE A 388     -42.459   3.898 -51.530  1.00 57.10           C  
ATOM   3781  CE1 PHE A 388     -44.832   5.232 -52.145  1.00 56.01           C  
ATOM   3782  CE2 PHE A 388     -43.398   3.308 -52.366  1.00 55.80           C  
ATOM   3783  CZ  PHE A 388     -44.579   3.972 -52.672  1.00 47.08           C  
ATOM   3784  H   PHE A 388     -39.843   6.999 -51.631  1.00 50.41           H  
ATOM   3785  HA  PHE A 388     -42.300   7.860 -50.158  1.00 56.32           H  
ATOM   3786  HB2 PHE A 388     -40.778   5.219 -50.059  1.00 46.57           H  
ATOM   3787  HB3 PHE A 388     -42.119   5.608 -49.021  1.00 46.57           H  
ATOM   3788  HD1 PHE A 388     -44.127   6.810 -50.896  1.00 50.91           H  
ATOM   3789  HD2 PHE A 388     -41.555   3.361 -51.284  1.00 57.10           H  
ATOM   3790  HE1 PHE A 388     -45.758   5.737 -52.378  1.00 56.01           H  
ATOM   3791  HE2 PHE A 388     -43.215   2.323 -52.771  1.00 55.80           H  
ATOM   3792  HZ  PHE A 388     -45.306   3.503 -53.318  1.00 47.08           H  
ATOM   3793  N   LEU A 389     -39.547   8.717 -49.313  1.00 37.21           N  
ATOM   3794  CA  LEU A 389     -38.727   9.359 -48.279  1.00 39.08           C  
ATOM   3795  C   LEU A 389     -39.545  10.239 -47.313  1.00 42.66           C  
ATOM   3796  O   LEU A 389     -39.241  10.238 -46.122  1.00 42.69           O  
ATOM   3797  CB  LEU A 389     -37.550  10.125 -48.926  1.00 42.05           C  
ATOM   3798  CG  LEU A 389     -36.581  10.821 -47.934  1.00 46.25           C  
ATOM   3799  CD1 LEU A 389     -35.911   9.833 -46.952  1.00 38.83           C  
ATOM   3800  CD2 LEU A 389     -35.551  11.686 -48.680  1.00 49.16           C  
ATOM   3801  H   LEU A 389     -39.377   9.001 -50.268  1.00 37.21           H  
ATOM   3802  HA  LEU A 389     -38.304   8.550 -47.682  1.00 39.08           H  
ATOM   3803  HB2 LEU A 389     -36.979   9.438 -49.552  1.00 42.05           H  
ATOM   3804  HB3 LEU A 389     -37.959  10.873 -49.606  1.00 42.05           H  
ATOM   3805  HG  LEU A 389     -37.161  11.526 -47.339  1.00 46.25           H  
ATOM   3806 HD11 LEU A 389     -34.840  10.005 -46.849  1.00 38.83           H  
ATOM   3807 HD12 LEU A 389     -36.341   9.929 -45.954  1.00 38.83           H  
ATOM   3808 HD13 LEU A 389     -36.037   8.796 -47.262  1.00 38.83           H  
ATOM   3809 HD21 LEU A 389     -34.534  11.302 -48.601  1.00 49.16           H  
ATOM   3810 HD22 LEU A 389     -35.782  11.754 -49.741  1.00 49.16           H  
ATOM   3811 HD23 LEU A 389     -35.547  12.703 -48.286  1.00 49.16           H  
ATOM   3812  N   PHE A 390     -40.588  10.922 -47.820  1.00 34.12           N  
ATOM   3813  CA  PHE A 390     -41.545  11.670 -47.004  1.00 36.93           C  
ATOM   3814  C   PHE A 390     -42.336  10.776 -46.031  1.00 40.46           C  
ATOM   3815  O   PHE A 390     -42.422  11.109 -44.852  1.00 42.27           O  
ATOM   3816  CB  PHE A 390     -42.462  12.543 -47.893  1.00 33.38           C  
ATOM   3817  CG  PHE A 390     -43.587  13.242 -47.149  1.00 41.73           C  
ATOM   3818  CD1 PHE A 390     -43.290  14.285 -46.248  1.00 34.97           C  
ATOM   3819  CD2 PHE A 390     -44.906  12.745 -47.214  1.00 37.85           C  
ATOM   3820  CE1 PHE A 390     -44.293  14.829 -45.459  1.00 43.45           C  
ATOM   3821  CE2 PHE A 390     -45.898  13.311 -46.426  1.00 33.88           C  
ATOM   3822  CZ  PHE A 390     -45.594  14.349 -45.556  1.00 43.36           C  
ATOM   3823  H   PHE A 390     -40.779  10.886 -48.814  1.00 34.12           H  
ATOM   3824  HA  PHE A 390     -40.963  12.356 -46.385  1.00 36.93           H  
ATOM   3825  HB2 PHE A 390     -41.861  13.310 -48.380  1.00 33.38           H  
ATOM   3826  HB3 PHE A 390     -42.888  11.946 -48.701  1.00 33.38           H  
ATOM   3827  HD1 PHE A 390     -42.277  14.643 -46.154  1.00 34.97           H  
ATOM   3828  HD2 PHE A 390     -45.145  11.918 -47.867  1.00 37.85           H  
ATOM   3829  HE1 PHE A 390     -44.061  15.622 -44.764  1.00 43.45           H  
ATOM   3830  HE2 PHE A 390     -46.909  12.934 -46.480  1.00 33.88           H  
ATOM   3831  HZ  PHE A 390     -46.372  14.772 -44.940  1.00 43.36           H  
ATOM   3832  N   LEU A 391     -42.866   9.649 -46.535  1.00 38.60           N  
ATOM   3833  CA  LEU A 391     -43.631   8.676 -45.751  1.00 39.28           C  
ATOM   3834  C   LEU A 391     -42.776   7.932 -44.709  1.00 34.16           C  
ATOM   3835  O   LEU A 391     -43.282   7.651 -43.623  1.00 38.39           O  
ATOM   3836  CB  LEU A 391     -44.339   7.685 -46.700  1.00 44.91           C  
ATOM   3837  CG  LEU A 391     -45.417   8.327 -47.605  1.00 53.15           C  
ATOM   3838  CD1 LEU A 391     -45.954   7.307 -48.630  1.00 44.72           C  
ATOM   3839  CD2 LEU A 391     -46.555   8.985 -46.796  1.00 42.86           C  
ATOM   3840  H   LEU A 391     -42.736   9.432 -47.512  1.00 38.60           H  
ATOM   3841  HA  LEU A 391     -44.386   9.229 -45.189  1.00 39.28           H  
ATOM   3842  HB2 LEU A 391     -43.588   7.193 -47.320  1.00 44.91           H  
ATOM   3843  HB3 LEU A 391     -44.808   6.891 -46.115  1.00 44.91           H  
ATOM   3844  HG  LEU A 391     -44.934   9.115 -48.185  1.00 53.15           H  
ATOM   3845 HD11 LEU A 391     -45.938   7.726 -49.636  1.00 44.72           H  
ATOM   3846 HD12 LEU A 391     -45.358   6.394 -48.650  1.00 44.72           H  
ATOM   3847 HD13 LEU A 391     -46.981   7.005 -48.420  1.00 44.72           H  
ATOM   3848 HD21 LEU A 391     -47.538   8.803 -47.230  1.00 42.86           H  
ATOM   3849 HD22 LEU A 391     -46.589   8.624 -45.768  1.00 42.86           H  
ATOM   3850 HD23 LEU A 391     -46.424  10.067 -46.756  1.00 42.86           H  
ATOM   3851  N   LYS A 392     -41.494   7.679 -45.031  1.00 37.54           N  
ATOM   3852  CA  LYS A 392     -40.485   7.160 -44.106  1.00 34.08           C  
ATOM   3853  C   LYS A 392     -40.166   8.152 -42.978  1.00 37.83           C  
ATOM   3854  O   LYS A 392     -40.081   7.727 -41.831  1.00 36.93           O  
ATOM   3855  CB  LYS A 392     -39.207   6.776 -44.879  1.00 37.09           C  
ATOM   3856  CG  LYS A 392     -39.361   5.496 -45.716  1.00 45.87           C  
ATOM   3857  CD  LYS A 392     -38.171   5.269 -46.659  1.00 53.39           C  
ATOM   3858  CE  LYS A 392     -38.340   4.006 -47.519  1.00 54.18           C  
ATOM   3859  NZ  LYS A 392     -37.216   3.830 -48.456  1.00 55.33           N1+
ATOM   3860  H   LYS A 392     -41.164   7.917 -45.958  1.00 37.54           H  
ATOM   3861  HA  LYS A 392     -40.892   6.257 -43.647  1.00 34.08           H  
ATOM   3862  HB2 LYS A 392     -38.900   7.609 -45.512  1.00 37.09           H  
ATOM   3863  HB3 LYS A 392     -38.385   6.616 -44.179  1.00 37.09           H  
ATOM   3864  HG2 LYS A 392     -39.462   4.641 -45.046  1.00 45.87           H  
ATOM   3865  HG3 LYS A 392     -40.284   5.530 -46.294  1.00 45.87           H  
ATOM   3866  HD2 LYS A 392     -38.055   6.142 -47.304  1.00 53.39           H  
ATOM   3867  HD3 LYS A 392     -37.256   5.197 -46.070  1.00 53.39           H  
ATOM   3868  HE2 LYS A 392     -38.410   3.123 -46.882  1.00 54.18           H  
ATOM   3869  HE3 LYS A 392     -39.264   4.063 -48.095  1.00 54.18           H  
ATOM   3870  HZ1 LYS A 392     -37.176   4.621 -49.085  1.00 55.33           H  
ATOM   3871  HZ2 LYS A 392     -36.350   3.766 -47.940  1.00 55.33           H  
ATOM   3872  HZ3 LYS A 392     -37.352   2.985 -48.992  1.00 55.33           H  
ATOM   3873  N   ILE A 393     -40.040   9.448 -43.310  1.00 37.61           N  
ATOM   3874  CA  ILE A 393     -39.828  10.537 -42.355  1.00 36.15           C  
ATOM   3875  C   ILE A 393     -41.001  10.726 -41.365  1.00 40.69           C  
ATOM   3876  O   ILE A 393     -40.745  10.902 -40.175  1.00 36.07           O  
ATOM   3877  CB  ILE A 393     -39.483  11.872 -43.089  1.00 37.09           C  
ATOM   3878  CG1 ILE A 393     -38.008  11.867 -43.552  1.00 35.77           C  
ATOM   3879  CG2 ILE A 393     -39.776  13.157 -42.292  1.00 26.50           C  
ATOM   3880  CD1 ILE A 393     -37.682  12.953 -44.591  1.00 34.33           C  
ATOM   3881  H   ILE A 393     -40.114   9.721 -44.281  1.00 37.61           H  
ATOM   3882  HA  ILE A 393     -38.961  10.259 -41.753  1.00 36.15           H  
ATOM   3883  HB  ILE A 393     -40.095  11.921 -43.989  1.00 37.09           H  
ATOM   3884 HG12 ILE A 393     -37.355  11.990 -42.686  1.00 35.77           H  
ATOM   3885 HG13 ILE A 393     -37.750  10.896 -43.975  1.00 35.77           H  
ATOM   3886 HG21 ILE A 393     -39.332  14.035 -42.755  1.00 26.50           H  
ATOM   3887 HG22 ILE A 393     -40.846  13.347 -42.197  1.00 26.50           H  
ATOM   3888 HG23 ILE A 393     -39.361  13.070 -41.294  1.00 26.50           H  
ATOM   3889 HD11 ILE A 393     -36.908  12.617 -45.279  1.00 34.33           H  
ATOM   3890 HD12 ILE A 393     -38.556  13.213 -45.188  1.00 34.33           H  
ATOM   3891 HD13 ILE A 393     -37.321  13.863 -44.113  1.00 34.33           H  
ATOM   3892  N   MET A 394     -42.251  10.651 -41.856  1.00 30.90           N  
ATOM   3893  CA  MET A 394     -43.461  10.731 -41.030  1.00 35.87           C  
ATOM   3894  C   MET A 394     -43.663   9.495 -40.131  1.00 40.75           C  
ATOM   3895  O   MET A 394     -44.160   9.650 -39.015  1.00 35.51           O  
ATOM   3896  CB  MET A 394     -44.698  10.982 -41.918  1.00 42.35           C  
ATOM   3897  CG  MET A 394     -44.703  12.337 -42.652  1.00 43.20           C  
ATOM   3898  SD  MET A 394     -44.638  13.830 -41.623  1.00 49.20           S  
ATOM   3899  CE  MET A 394     -46.262  13.751 -40.822  1.00 52.03           C  
ATOM   3900  H   MET A 394     -42.390  10.525 -42.850  1.00 30.90           H  
ATOM   3901  HA  MET A 394     -43.347  11.583 -40.358  1.00 35.87           H  
ATOM   3902  HB2 MET A 394     -44.779  10.183 -42.657  1.00 42.35           H  
ATOM   3903  HB3 MET A 394     -45.604  10.910 -41.314  1.00 42.35           H  
ATOM   3904  HG2 MET A 394     -43.858  12.399 -43.330  1.00 43.20           H  
ATOM   3905  HG3 MET A 394     -45.592  12.400 -43.280  1.00 43.20           H  
ATOM   3906  HE1 MET A 394     -46.430  14.646 -40.223  1.00 52.03           H  
ATOM   3907  HE2 MET A 394     -47.052  13.685 -41.570  1.00 52.03           H  
ATOM   3908  HE3 MET A 394     -46.325  12.884 -40.166  1.00 52.03           H  
ATOM   3909  N   ALA A 395     -43.235   8.309 -40.601  1.00 38.11           N  
ATOM   3910  CA  ALA A 395     -43.208   7.069 -39.820  1.00 35.16           C  
ATOM   3911  C   ALA A 395     -42.129   7.076 -38.721  1.00 37.34           C  
ATOM   3912  O   ALA A 395     -42.353   6.495 -37.661  1.00 36.29           O  
ATOM   3913  CB  ALA A 395     -43.013   5.876 -40.767  1.00 37.71           C  
ATOM   3914  H   ALA A 395     -42.860   8.252 -41.538  1.00 38.11           H  
ATOM   3915  HA  ALA A 395     -44.177   6.956 -39.332  1.00 35.16           H  
ATOM   3916  HB1 ALA A 395     -43.002   4.934 -40.218  1.00 37.71           H  
ATOM   3917  HB2 ALA A 395     -43.824   5.820 -41.494  1.00 37.71           H  
ATOM   3918  HB3 ALA A 395     -42.076   5.948 -41.320  1.00 37.71           H  
ATOM   3919  N   MET A 396     -41.000   7.758 -38.978  1.00 37.80           N  
ATOM   3920  CA  MET A 396     -39.919   7.974 -38.018  1.00 36.87           C  
ATOM   3921  C   MET A 396     -40.279   9.007 -36.938  1.00 37.85           C  
ATOM   3922  O   MET A 396     -39.844   8.831 -35.804  1.00 34.35           O  
ATOM   3923  CB  MET A 396     -38.623   8.344 -38.766  1.00 47.36           C  
ATOM   3924  CG  MET A 396     -37.984   7.143 -39.488  1.00 36.60           C  
ATOM   3925  SD  MET A 396     -37.261   5.887 -38.401  1.00 56.51           S  
ATOM   3926  CE  MET A 396     -35.738   6.745 -37.962  1.00 43.05           C  
ATOM   3927  H   MET A 396     -40.877   8.183 -39.888  1.00 37.80           H  
ATOM   3928  HA  MET A 396     -39.749   7.034 -37.490  1.00 36.87           H  
ATOM   3929  HB2 MET A 396     -38.817   9.139 -39.485  1.00 47.36           H  
ATOM   3930  HB3 MET A 396     -37.899   8.762 -38.067  1.00 47.36           H  
ATOM   3931  HG2 MET A 396     -38.727   6.626 -40.090  1.00 36.60           H  
ATOM   3932  HG3 MET A 396     -37.217   7.490 -40.181  1.00 36.60           H  
ATOM   3933  HE1 MET A 396     -35.174   6.160 -37.241  1.00 43.05           H  
ATOM   3934  HE2 MET A 396     -35.135   6.892 -38.855  1.00 43.05           H  
ATOM   3935  HE3 MET A 396     -35.949   7.719 -37.525  1.00 43.05           H  
ATOM   3936  N   LEU A 397     -41.099  10.019 -37.277  1.00 32.64           N  
ATOM   3937  CA  LEU A 397     -41.684  10.968 -36.322  1.00 35.74           C  
ATOM   3938  C   LEU A 397     -42.741  10.318 -35.411  1.00 39.02           C  
ATOM   3939  O   LEU A 397     -42.850  10.716 -34.251  1.00 35.88           O  
ATOM   3940  CB  LEU A 397     -42.281  12.173 -37.084  1.00 40.88           C  
ATOM   3941  CG  LEU A 397     -41.220  13.172 -37.589  1.00 43.29           C  
ATOM   3942  CD1 LEU A 397     -41.820  14.158 -38.614  1.00 38.01           C  
ATOM   3943  CD2 LEU A 397     -40.510  13.893 -36.421  1.00 40.08           C  
ATOM   3944  H   LEU A 397     -41.391  10.118 -38.240  1.00 32.64           H  
ATOM   3945  HA  LEU A 397     -40.885  11.324 -35.670  1.00 35.74           H  
ATOM   3946  HB2 LEU A 397     -42.869  11.800 -37.924  1.00 40.88           H  
ATOM   3947  HB3 LEU A 397     -42.987  12.715 -36.453  1.00 40.88           H  
ATOM   3948  HG  LEU A 397     -40.463  12.600 -38.123  1.00 43.29           H  
ATOM   3949 HD11 LEU A 397     -41.327  14.058 -39.581  1.00 38.01           H  
ATOM   3950 HD12 LEU A 397     -42.882  13.977 -38.782  1.00 38.01           H  
ATOM   3951 HD13 LEU A 397     -41.722  15.200 -38.308  1.00 38.01           H  
ATOM   3952 HD21 LEU A 397     -40.341  14.950 -36.618  1.00 40.08           H  
ATOM   3953 HD22 LEU A 397     -41.081  13.827 -35.494  1.00 40.08           H  
ATOM   3954 HD23 LEU A 397     -39.535  13.448 -36.224  1.00 40.08           H  
ATOM   3955  N   THR A 398     -43.471   9.316 -35.932  1.00 35.96           N  
ATOM   3956  CA  THR A 398     -44.427   8.509 -35.169  1.00 38.37           C  
ATOM   3957  C   THR A 398     -43.718   7.541 -34.196  1.00 37.24           C  
ATOM   3958  O   THR A 398     -44.191   7.375 -33.071  1.00 39.51           O  
ATOM   3959  CB  THR A 398     -45.354   7.691 -36.108  1.00 44.19           C  
ATOM   3960  CG2 THR A 398     -46.387   6.793 -35.403  1.00 34.88           C  
ATOM   3961  OG1 THR A 398     -46.067   8.582 -36.946  1.00 45.44           O  
ATOM   3962  H   THR A 398     -43.330   9.050 -36.897  1.00 35.96           H  
ATOM   3963  HA  THR A 398     -45.047   9.186 -34.577  1.00 38.37           H  
ATOM   3964  HB  THR A 398     -44.750   7.063 -36.762  1.00 44.19           H  
ATOM   3965  HG1 THR A 398     -45.442   9.033 -37.523  1.00 45.44           H  
ATOM   3966 HG21 THR A 398     -47.071   6.344 -36.124  1.00 34.88           H  
ATOM   3967 HG22 THR A 398     -45.915   5.972 -34.863  1.00 34.88           H  
ATOM   3968 HG23 THR A 398     -46.985   7.363 -34.690  1.00 34.88           H  
ATOM   3969  N   GLU A 399     -42.582   6.961 -34.624  1.00 31.41           N  
ATOM   3970  CA  GLU A 399     -41.726   6.107 -33.798  1.00 32.90           C  
ATOM   3971  C   GLU A 399     -40.970   6.890 -32.709  1.00 45.33           C  
ATOM   3972  O   GLU A 399     -40.873   6.404 -31.585  1.00 40.34           O  
ATOM   3973  CB  GLU A 399     -40.795   5.269 -34.709  1.00 39.51           C  
ATOM   3974  CG  GLU A 399     -39.717   4.402 -34.005  1.00 49.27           C  
ATOM   3975  CD  GLU A 399     -40.222   3.308 -33.043  1.00 72.02           C  
ATOM   3976  OE1 GLU A 399     -41.421   2.953 -33.091  1.00 73.50           O  
ATOM   3977  OE2 GLU A 399     -39.371   2.816 -32.269  1.00 64.07           O1-
ATOM   3978  H   GLU A 399     -42.265   7.124 -35.570  1.00 31.41           H  
ATOM   3979  HA  GLU A 399     -42.390   5.417 -33.275  1.00 32.90           H  
ATOM   3980  HB2 GLU A 399     -41.408   4.623 -35.339  1.00 39.51           H  
ATOM   3981  HB3 GLU A 399     -40.288   5.940 -35.403  1.00 39.51           H  
ATOM   3982  HG2 GLU A 399     -39.124   3.905 -34.773  1.00 49.27           H  
ATOM   3983  HG3 GLU A 399     -39.016   5.048 -33.476  1.00 49.27           H  
ATOM   3984  N   LEU A 400     -40.497   8.103 -33.041  1.00 33.34           N  
ATOM   3985  CA  LEU A 400     -39.851   9.052 -32.128  1.00 34.59           C  
ATOM   3986  C   LEU A 400     -40.763   9.505 -30.972  1.00 39.54           C  
ATOM   3987  O   LEU A 400     -40.258   9.791 -29.888  1.00 34.66           O  
ATOM   3988  CB  LEU A 400     -39.324  10.233 -32.975  1.00 40.88           C  
ATOM   3989  CG  LEU A 400     -38.606  11.389 -32.248  1.00 39.95           C  
ATOM   3990  CD1 LEU A 400     -37.379  10.919 -31.436  1.00 32.45           C  
ATOM   3991  CD2 LEU A 400     -38.241  12.500 -33.252  1.00 40.91           C  
ATOM   3992  H   LEU A 400     -40.592   8.417 -33.998  1.00 33.34           H  
ATOM   3993  HA  LEU A 400     -39.004   8.534 -31.682  1.00 34.59           H  
ATOM   3994  HB2 LEU A 400     -38.647   9.833 -33.726  1.00 40.88           H  
ATOM   3995  HB3 LEU A 400     -40.163  10.657 -33.527  1.00 40.88           H  
ATOM   3996  HG  LEU A 400     -39.310  11.831 -31.546  1.00 39.95           H  
ATOM   3997 HD11 LEU A 400     -36.456  11.384 -31.776  1.00 32.45           H  
ATOM   3998 HD12 LEU A 400     -37.497  11.170 -30.382  1.00 32.45           H  
ATOM   3999 HD13 LEU A 400     -37.217   9.844 -31.502  1.00 32.45           H  
ATOM   4000 HD21 LEU A 400     -37.326  13.022 -32.977  1.00 40.91           H  
ATOM   4001 HD22 LEU A 400     -38.104  12.110 -34.261  1.00 40.91           H  
ATOM   4002 HD23 LEU A 400     -39.032  13.247 -33.311  1.00 40.91           H  
ATOM   4003  N   ARG A 401     -42.083   9.516 -31.218  1.00 34.70           N  
ATOM   4004  CA  ARG A 401     -43.124   9.800 -30.237  1.00 40.63           C  
ATOM   4005  C   ARG A 401     -43.429   8.616 -29.303  1.00 42.67           C  
ATOM   4006  O   ARG A 401     -43.746   8.850 -28.136  1.00 47.67           O  
ATOM   4007  CB  ARG A 401     -44.357  10.312 -31.000  1.00 42.26           C  
ATOM   4008  CG  ARG A 401     -45.568  10.664 -30.127  1.00 49.30           C  
ATOM   4009  CD  ARG A 401     -46.726  11.184 -30.981  1.00 49.60           C  
ATOM   4010  NE  ARG A 401     -47.826  11.705 -30.158  1.00 73.57           N  
ATOM   4011  CZ  ARG A 401     -48.965  12.249 -30.622  1.00 84.39           C  
ATOM   4012  NH1 ARG A 401     -49.228  12.320 -31.935  1.00 89.10           N  
ATOM   4013  NH2 ARG A 401     -49.855  12.732 -29.748  1.00 77.44           N1+
ATOM   4014  H   ARG A 401     -42.405   9.284 -32.147  1.00 34.70           H  
ATOM   4015  HA  ARG A 401     -42.768  10.596 -29.589  1.00 40.63           H  
ATOM   4016  HB2 ARG A 401     -44.066  11.195 -31.572  1.00 42.26           H  
ATOM   4017  HB3 ARG A 401     -44.667   9.571 -31.736  1.00 42.26           H  
ATOM   4018  HG2 ARG A 401     -45.908   9.741 -29.655  1.00 49.30           H  
ATOM   4019  HG3 ARG A 401     -45.310  11.345 -29.317  1.00 49.30           H  
ATOM   4020  HD2 ARG A 401     -46.389  11.894 -31.737  1.00 49.60           H  
ATOM   4021  HD3 ARG A 401     -47.153  10.334 -31.515  1.00 49.60           H  
ATOM   4022  HE  ARG A 401     -47.697  11.637 -29.159  1.00 73.57           H  
ATOM   4023 HH11 ARG A 401     -48.572  11.949 -32.606  1.00 89.10           H  
ATOM   4024 HH12 ARG A 401     -50.065  12.786 -32.269  1.00 89.10           H  
ATOM   4025 HH21 ARG A 401     -49.691  12.674 -28.754  1.00 77.44           H  
ATOM   4026 HH22 ARG A 401     -50.710  13.156 -30.082  1.00 77.44           H  
ATOM   4027  N   SER A 402     -43.291   7.377 -29.807  1.00 38.08           N  
ATOM   4028  CA  SER A 402     -43.365   6.155 -29.001  1.00 43.78           C  
ATOM   4029  C   SER A 402     -42.147   6.024 -28.062  1.00 35.88           C  
ATOM   4030  O   SER A 402     -42.312   5.620 -26.910  1.00 37.34           O  
ATOM   4031  CB  SER A 402     -43.523   4.939 -29.939  1.00 39.69           C  
ATOM   4032  OG  SER A 402     -43.708   3.736 -29.218  1.00 62.24           O  
ATOM   4033  H   SER A 402     -43.028   7.258 -30.775  1.00 38.08           H  
ATOM   4034  HA  SER A 402     -44.261   6.219 -28.380  1.00 43.78           H  
ATOM   4035  HB2 SER A 402     -44.381   5.079 -30.596  1.00 39.69           H  
ATOM   4036  HB3 SER A 402     -42.651   4.820 -30.582  1.00 39.69           H  
ATOM   4037  HG  SER A 402     -43.652   3.002 -29.836  1.00 62.24           H  
ATOM   4038  N   ILE A 403     -40.964   6.426 -28.560  1.00 36.66           N  
ATOM   4039  CA  ILE A 403     -39.714   6.501 -27.804  1.00 41.06           C  
ATOM   4040  C   ILE A 403     -39.743   7.642 -26.762  1.00 40.78           C  
ATOM   4041  O   ILE A 403     -39.218   7.443 -25.670  1.00 37.77           O  
ATOM   4042  CB  ILE A 403     -38.478   6.661 -28.744  1.00 45.52           C  
ATOM   4043  CG1 ILE A 403     -38.349   5.455 -29.704  1.00 37.92           C  
ATOM   4044  CG2 ILE A 403     -37.132   6.854 -28.008  1.00 41.25           C  
ATOM   4045  CD1 ILE A 403     -37.510   5.737 -30.956  1.00 38.33           C  
ATOM   4046  H   ILE A 403     -40.911   6.720 -29.527  1.00 36.66           H  
ATOM   4047  HA  ILE A 403     -39.600   5.560 -27.263  1.00 41.06           H  
ATOM   4048  HB  ILE A 403     -38.649   7.551 -29.352  1.00 45.52           H  
ATOM   4049 HG12 ILE A 403     -37.921   4.613 -29.166  1.00 37.92           H  
ATOM   4050 HG13 ILE A 403     -39.324   5.103 -30.035  1.00 37.92           H  
ATOM   4051 HG21 ILE A 403     -36.317   7.048 -28.703  1.00 41.25           H  
ATOM   4052 HG22 ILE A 403     -37.150   7.695 -27.324  1.00 41.25           H  
ATOM   4053 HG23 ILE A 403     -36.867   5.969 -27.429  1.00 41.25           H  
ATOM   4054 HD11 ILE A 403     -37.444   4.842 -31.573  1.00 38.33           H  
ATOM   4055 HD12 ILE A 403     -37.953   6.521 -31.567  1.00 38.33           H  
ATOM   4056 HD13 ILE A 403     -36.493   6.036 -30.709  1.00 38.33           H  
ATOM   4057  N   ASN A 404     -40.402   8.776 -27.074  1.00 42.13           N  
ATOM   4058  CA  ASN A 404     -40.647   9.878 -26.134  1.00 36.06           C  
ATOM   4059  C   ASN A 404     -41.512   9.431 -24.944  1.00 36.18           C  
ATOM   4060  O   ASN A 404     -41.146   9.727 -23.809  1.00 38.25           O  
ATOM   4061  CB  ASN A 404     -41.285  11.084 -26.870  1.00 41.30           C  
ATOM   4062  CG  ASN A 404     -41.384  12.381 -26.050  1.00 42.56           C  
ATOM   4063  ND2 ASN A 404     -42.043  13.391 -26.612  1.00 47.21           N  
ATOM   4064  OD1 ASN A 404     -40.881  12.487 -24.932  1.00 39.31           O  
ATOM   4065  H   ASN A 404     -40.786   8.888 -28.003  1.00 42.13           H  
ATOM   4066  HA  ASN A 404     -39.685  10.190 -25.723  1.00 36.06           H  
ATOM   4067  HB2 ASN A 404     -40.700  11.316 -27.759  1.00 41.30           H  
ATOM   4068  HB3 ASN A 404     -42.280  10.825 -27.227  1.00 41.30           H  
ATOM   4069 HD21 ASN A 404     -42.431  13.295 -27.544  1.00 47.21           H  
ATOM   4070 HD22 ASN A 404     -42.130  14.278 -26.135  1.00 47.21           H  
ATOM   4071  N   ALA A 405     -42.609   8.704 -25.217  1.00 36.71           N  
ATOM   4072  CA  ALA A 405     -43.505   8.156 -24.198  1.00 46.49           C  
ATOM   4073  C   ALA A 405     -42.807   7.161 -23.252  1.00 48.29           C  
ATOM   4074  O   ALA A 405     -43.025   7.240 -22.044  1.00 50.90           O  
ATOM   4075  CB  ALA A 405     -44.726   7.522 -24.879  1.00 28.14           C  
ATOM   4076  H   ALA A 405     -42.841   8.493 -26.179  1.00 36.71           H  
ATOM   4077  HA  ALA A 405     -43.857   8.995 -23.596  1.00 46.49           H  
ATOM   4078  HB1 ALA A 405     -45.418   7.107 -24.146  1.00 28.14           H  
ATOM   4079  HB2 ALA A 405     -45.273   8.262 -25.464  1.00 28.14           H  
ATOM   4080  HB3 ALA A 405     -44.436   6.718 -25.556  1.00 28.14           H  
ATOM   4081  N   GLN A 406     -41.941   6.301 -23.817  1.00 36.58           N  
ATOM   4082  CA  GLN A 406     -41.064   5.377 -23.097  1.00 42.16           C  
ATOM   4083  C   GLN A 406     -40.048   6.095 -22.190  1.00 42.94           C  
ATOM   4084  O   GLN A 406     -39.979   5.776 -21.005  1.00 45.54           O  
ATOM   4085  CB  GLN A 406     -40.387   4.427 -24.115  1.00 42.25           C  
ATOM   4086  CG  GLN A 406     -39.286   3.505 -23.538  1.00 61.83           C  
ATOM   4087  CD  GLN A 406     -38.695   2.534 -24.565  1.00 85.27           C  
ATOM   4088  NE2 GLN A 406     -38.370   3.016 -25.767  1.00 72.55           N  
ATOM   4089  OE1 GLN A 406     -38.510   1.357 -24.265  1.00 72.32           O  
ATOM   4090  H   GLN A 406     -41.834   6.311 -24.823  1.00 36.58           H  
ATOM   4091  HA  GLN A 406     -41.699   4.768 -22.451  1.00 42.16           H  
ATOM   4092  HB2 GLN A 406     -41.159   3.812 -24.580  1.00 42.25           H  
ATOM   4093  HB3 GLN A 406     -39.962   5.025 -24.921  1.00 42.25           H  
ATOM   4094  HG2 GLN A 406     -38.456   4.089 -23.139  1.00 61.83           H  
ATOM   4095  HG3 GLN A 406     -39.691   2.930 -22.704  1.00 61.83           H  
ATOM   4096 HE21 GLN A 406     -38.528   3.987 -25.992  1.00 72.55           H  
ATOM   4097 HE22 GLN A 406     -37.966   2.404 -26.461  1.00 72.55           H  
ATOM   4098  N   HIE A 407     -39.281   7.037 -22.766  1.00 46.23           N  
ATOM   4099  CA  HIE A 407     -38.193   7.750 -22.093  1.00 49.07           C  
ATOM   4100  C   HIE A 407     -38.654   8.792 -21.058  1.00 46.18           C  
ATOM   4101  O   HIE A 407     -37.915   9.041 -20.107  1.00 40.77           O  
ATOM   4102  CB  HIE A 407     -37.220   8.347 -23.127  1.00 36.65           C  
ATOM   4103  CG  HIE A 407     -36.238   7.331 -23.658  1.00 59.27           C  
ATOM   4104  CD2 HIE A 407     -36.468   6.235 -24.465  1.00 56.62           C  
ATOM   4105  ND1 HIE A 407     -34.880   7.364 -23.322  1.00 67.27           N  
ATOM   4106  CE1 HIE A 407     -34.351   6.317 -23.939  1.00 70.11           C  
ATOM   4107  NE2 HIE A 407     -35.247   5.609 -24.624  1.00 61.83           N  
ATOM   4108  H   HIE A 407     -39.403   7.244 -23.750  1.00 46.23           H  
ATOM   4109  HA  HIE A 407     -37.626   7.007 -21.536  1.00 49.07           H  
ATOM   4110  HB2 HIE A 407     -37.761   8.799 -23.960  1.00 36.65           H  
ATOM   4111  HB3 HIE A 407     -36.637   9.154 -22.683  1.00 36.65           H  
ATOM   4112  HD2 HIE A 407     -37.372   5.851 -24.911  1.00 56.62           H  
ATOM   4113  HE1 HIE A 407     -33.303   6.060 -23.886  1.00 70.11           H  
ATOM   4114  HE2 HIE A 407     -35.058   4.761 -25.146  1.00 61.83           H  
ATOM   4115  N   THR A 408     -39.865   9.348 -21.221  1.00 33.08           N  
ATOM   4116  CA  THR A 408     -40.499  10.234 -20.242  1.00 40.32           C  
ATOM   4117  C   THR A 408     -40.917   9.465 -18.974  1.00 47.74           C  
ATOM   4118  O   THR A 408     -40.637   9.942 -17.876  1.00 44.74           O  
ATOM   4119  CB  THR A 408     -41.743  10.939 -20.847  1.00 48.33           C  
ATOM   4120  CG2 THR A 408     -42.639  11.714 -19.863  1.00 38.46           C  
ATOM   4121  OG1 THR A 408     -41.295  11.843 -21.836  1.00 46.07           O  
ATOM   4122  H   THR A 408     -40.412   9.118 -22.041  1.00 33.08           H  
ATOM   4123  HA  THR A 408     -39.775  10.999 -19.950  1.00 40.32           H  
ATOM   4124  HB  THR A 408     -42.364  10.199 -21.355  1.00 48.33           H  
ATOM   4125  HG1 THR A 408     -40.928  11.330 -22.565  1.00 46.07           H  
ATOM   4126 HG21 THR A 408     -43.368  12.328 -20.393  1.00 38.46           H  
ATOM   4127 HG22 THR A 408     -43.203  11.040 -19.218  1.00 38.46           H  
ATOM   4128 HG23 THR A 408     -42.050  12.370 -19.225  1.00 38.46           H  
ATOM   4129  N   GLN A 409     -41.517   8.273 -19.148  1.00 39.12           N  
ATOM   4130  CA  GLN A 409     -41.845   7.343 -18.064  1.00 55.49           C  
ATOM   4131  C   GLN A 409     -40.599   6.802 -17.346  1.00 47.79           C  
ATOM   4132  O   GLN A 409     -40.611   6.694 -16.122  1.00 44.11           O  
ATOM   4133  CB  GLN A 409     -42.700   6.185 -18.614  1.00 54.18           C  
ATOM   4134  CG  GLN A 409     -44.130   6.612 -18.988  1.00 72.20           C  
ATOM   4135  CD  GLN A 409     -44.891   5.539 -19.771  1.00 93.16           C  
ATOM   4136  NE2 GLN A 409     -45.887   5.960 -20.552  1.00 75.31           N  
ATOM   4137  OE1 GLN A 409     -44.601   4.348 -19.667  1.00 86.58           O  
ATOM   4138  H   GLN A 409     -41.705   7.943 -20.085  1.00 39.12           H  
ATOM   4139  HA  GLN A 409     -42.436   7.886 -17.324  1.00 55.49           H  
ATOM   4140  HB2 GLN A 409     -42.202   5.751 -19.482  1.00 54.18           H  
ATOM   4141  HB3 GLN A 409     -42.764   5.390 -17.872  1.00 54.18           H  
ATOM   4142  HG2 GLN A 409     -44.693   6.860 -18.088  1.00 72.20           H  
ATOM   4143  HG3 GLN A 409     -44.094   7.520 -19.589  1.00 72.20           H  
ATOM   4144 HE21 GLN A 409     -46.098   6.947 -20.624  1.00 75.31           H  
ATOM   4145 HE22 GLN A 409     -46.429   5.296 -21.084  1.00 75.31           H  
ATOM   4146  N   ARG A 410     -39.542   6.517 -18.125  1.00 43.78           N  
ATOM   4147  CA  ARG A 410     -38.223   6.087 -17.669  1.00 52.63           C  
ATOM   4148  C   ARG A 410     -37.554   7.116 -16.743  1.00 48.30           C  
ATOM   4149  O   ARG A 410     -37.076   6.737 -15.675  1.00 45.09           O  
ATOM   4150  CB  ARG A 410     -37.364   5.786 -18.913  1.00 49.59           C  
ATOM   4151  CG  ARG A 410     -35.986   5.187 -18.621  1.00 62.76           C  
ATOM   4152  CD  ARG A 410     -35.139   4.869 -19.866  1.00 75.78           C  
ATOM   4153  NE  ARG A 410     -35.646   3.705 -20.619  1.00 65.15           N  
ATOM   4154  CZ  ARG A 410     -35.044   3.085 -21.652  1.00 71.68           C  
ATOM   4155  NH1 ARG A 410     -33.845   3.468 -22.113  1.00 76.43           N  
ATOM   4156  NH2 ARG A 410     -35.655   2.053 -22.244  1.00 73.62           N1+
ATOM   4157  H   ARG A 410     -39.642   6.619 -19.127  1.00 43.78           H  
ATOM   4158  HA  ARG A 410     -38.355   5.163 -17.103  1.00 52.63           H  
ATOM   4159  HB2 ARG A 410     -37.909   5.114 -19.575  1.00 49.59           H  
ATOM   4160  HB3 ARG A 410     -37.206   6.709 -19.459  1.00 49.59           H  
ATOM   4161  HG2 ARG A 410     -35.404   5.762 -17.902  1.00 62.76           H  
ATOM   4162  HG3 ARG A 410     -36.230   4.249 -18.138  1.00 62.76           H  
ATOM   4163  HD2 ARG A 410     -35.246   5.698 -20.567  1.00 75.78           H  
ATOM   4164  HD3 ARG A 410     -34.079   4.807 -19.622  1.00 75.78           H  
ATOM   4165  HE  ARG A 410     -36.540   3.349 -20.312  1.00 65.15           H  
ATOM   4166 HH11 ARG A 410     -33.349   4.228 -21.671  1.00 76.43           H  
ATOM   4167 HH12 ARG A 410     -33.440   2.998 -22.913  1.00 76.43           H  
ATOM   4168 HH21 ARG A 410     -36.560   1.734 -21.933  1.00 73.62           H  
ATOM   4169 HH22 ARG A 410     -35.209   1.585 -23.025  1.00 73.62           H  
ATOM   4170  N   LEU A 411     -37.569   8.396 -17.159  1.00 42.08           N  
ATOM   4171  CA  LEU A 411     -37.032   9.523 -16.400  1.00 55.00           C  
ATOM   4172  C   LEU A 411     -37.773   9.755 -15.074  1.00 43.18           C  
ATOM   4173  O   LEU A 411     -37.111  10.003 -14.069  1.00 42.00           O  
ATOM   4174  CB  LEU A 411     -36.985  10.786 -17.294  1.00 38.63           C  
ATOM   4175  CG  LEU A 411     -36.320  12.014 -16.624  1.00 55.42           C  
ATOM   4176  CD1 LEU A 411     -35.538  12.867 -17.646  1.00 52.62           C  
ATOM   4177  CD2 LEU A 411     -37.304  12.860 -15.784  1.00 44.99           C  
ATOM   4178  H   LEU A 411     -37.976   8.621 -18.057  1.00 42.08           H  
ATOM   4179  HA  LEU A 411     -36.001   9.266 -16.148  1.00 55.00           H  
ATOM   4180  HB2 LEU A 411     -36.403  10.517 -18.177  1.00 38.63           H  
ATOM   4181  HB3 LEU A 411     -37.977  11.042 -17.672  1.00 38.63           H  
ATOM   4182  HG  LEU A 411     -35.581  11.634 -15.923  1.00 55.42           H  
ATOM   4183 HD11 LEU A 411     -35.573  13.932 -17.426  1.00 52.62           H  
ATOM   4184 HD12 LEU A 411     -34.485  12.588 -17.653  1.00 52.62           H  
ATOM   4185 HD13 LEU A 411     -35.913  12.734 -18.660  1.00 52.62           H  
ATOM   4186 HD21 LEU A 411     -37.165  13.929 -15.921  1.00 44.99           H  
ATOM   4187 HD22 LEU A 411     -38.346  12.635 -16.016  1.00 44.99           H  
ATOM   4188 HD23 LEU A 411     -37.161  12.676 -14.719  1.00 44.99           H  
ATOM   4189  N   LEU A 412     -39.112   9.647 -15.090  1.00 41.27           N  
ATOM   4190  CA  LEU A 412     -39.967   9.820 -13.914  1.00 46.92           C  
ATOM   4191  C   LEU A 412     -39.786   8.716 -12.855  1.00 47.39           C  
ATOM   4192  O   LEU A 412     -39.885   9.030 -11.670  1.00 48.93           O  
ATOM   4193  CB  LEU A 412     -41.440   9.953 -14.356  1.00 43.48           C  
ATOM   4194  CG  LEU A 412     -41.766  11.295 -15.055  1.00 61.54           C  
ATOM   4195  CD1 LEU A 412     -43.145  11.248 -15.746  1.00 48.29           C  
ATOM   4196  CD2 LEU A 412     -41.624  12.506 -14.107  1.00 52.33           C  
ATOM   4197  H   LEU A 412     -39.586   9.446 -15.961  1.00 41.27           H  
ATOM   4198  HA  LEU A 412     -39.668  10.753 -13.435  1.00 46.92           H  
ATOM   4199  HB2 LEU A 412     -41.679   9.121 -15.020  1.00 43.48           H  
ATOM   4200  HB3 LEU A 412     -42.103   9.844 -13.495  1.00 43.48           H  
ATOM   4201  HG  LEU A 412     -41.033  11.441 -15.848  1.00 61.54           H  
ATOM   4202 HD11 LEU A 412     -43.054  11.520 -16.797  1.00 48.29           H  
ATOM   4203 HD12 LEU A 412     -43.588  10.252 -15.711  1.00 48.29           H  
ATOM   4204 HD13 LEU A 412     -43.867  11.930 -15.299  1.00 48.29           H  
ATOM   4205 HD21 LEU A 412     -42.468  13.194 -14.165  1.00 52.33           H  
ATOM   4206 HD22 LEU A 412     -41.534  12.203 -13.064  1.00 52.33           H  
ATOM   4207 HD23 LEU A 412     -40.730  13.079 -14.354  1.00 52.33           H  
ATOM   4208  N   ARG A 413     -39.476   7.475 -13.275  1.00 40.52           N  
ATOM   4209  CA  ARG A 413     -39.112   6.371 -12.378  1.00 44.80           C  
ATOM   4210  C   ARG A 413     -37.741   6.577 -11.714  1.00 54.76           C  
ATOM   4211  O   ARG A 413     -37.613   6.291 -10.523  1.00 54.47           O  
ATOM   4212  CB  ARG A 413     -39.129   5.031 -13.139  1.00 44.21           C  
ATOM   4213  CG  ARG A 413     -40.547   4.511 -13.439  1.00 46.20           C  
ATOM   4214  CD  ARG A 413     -40.570   3.070 -13.978  1.00 57.04           C  
ATOM   4215  NE  ARG A 413     -39.992   2.948 -15.329  1.00 66.92           N  
ATOM   4216  CZ  ARG A 413     -40.638   2.883 -16.506  1.00 68.01           C  
ATOM   4217  NH1 ARG A 413     -41.974   2.949 -16.598  1.00 68.61           N  
ATOM   4218  NH2 ARG A 413     -39.920   2.739 -17.626  1.00 61.43           N1+
ATOM   4219  H   ARG A 413     -39.424   7.283 -14.267  1.00 40.52           H  
ATOM   4220  HA  ARG A 413     -39.848   6.321 -11.573  1.00 44.80           H  
ATOM   4221  HB2 ARG A 413     -38.549   5.114 -14.059  1.00 44.21           H  
ATOM   4222  HB3 ARG A 413     -38.616   4.276 -12.546  1.00 44.21           H  
ATOM   4223  HG2 ARG A 413     -41.205   4.589 -12.572  1.00 46.20           H  
ATOM   4224  HG3 ARG A 413     -40.981   5.172 -14.186  1.00 46.20           H  
ATOM   4225  HD2 ARG A 413     -39.906   2.472 -13.354  1.00 57.04           H  
ATOM   4226  HD3 ARG A 413     -41.551   2.608 -13.874  1.00 57.04           H  
ATOM   4227  HE  ARG A 413     -38.977   2.935 -15.353  1.00 66.92           H  
ATOM   4228 HH11 ARG A 413     -42.534   3.062 -15.765  1.00 68.61           H  
ATOM   4229 HH12 ARG A 413     -42.425   2.881 -17.500  1.00 68.61           H  
ATOM   4230 HH21 ARG A 413     -38.913   2.639 -17.574  1.00 61.43           H  
ATOM   4231 HH22 ARG A 413     -40.383   2.695 -18.525  1.00 61.43           H  
ATOM   4232  N   ILE A 414     -36.753   7.070 -12.480  1.00 44.71           N  
ATOM   4233  CA  ILE A 414     -35.404   7.378 -11.994  1.00 50.90           C  
ATOM   4234  C   ILE A 414     -35.412   8.563 -11.004  1.00 49.74           C  
ATOM   4235  O   ILE A 414     -34.768   8.468  -9.962  1.00 53.59           O  
ATOM   4236  CB  ILE A 414     -34.423   7.669 -13.171  1.00 50.51           C  
ATOM   4237  CG1 ILE A 414     -34.220   6.415 -14.055  1.00 58.00           C  
ATOM   4238  CG2 ILE A 414     -33.045   8.216 -12.738  1.00 59.17           C  
ATOM   4239  CD1 ILE A 414     -33.702   6.722 -15.467  1.00 42.43           C  
ATOM   4240  H   ILE A 414     -36.930   7.266 -13.456  1.00 44.71           H  
ATOM   4241  HA  ILE A 414     -35.035   6.502 -11.456  1.00 50.90           H  
ATOM   4242  HB  ILE A 414     -34.889   8.433 -13.796  1.00 50.51           H  
ATOM   4243 HG12 ILE A 414     -33.526   5.734 -13.565  1.00 58.00           H  
ATOM   4244 HG13 ILE A 414     -35.147   5.852 -14.154  1.00 58.00           H  
ATOM   4245 HG21 ILE A 414     -32.410   8.398 -13.603  1.00 59.17           H  
ATOM   4246 HG22 ILE A 414     -33.112   9.165 -12.208  1.00 59.17           H  
ATOM   4247 HG23 ILE A 414     -32.527   7.512 -12.086  1.00 59.17           H  
ATOM   4248 HD11 ILE A 414     -33.728   5.827 -16.088  1.00 42.43           H  
ATOM   4249 HD12 ILE A 414     -34.309   7.483 -15.958  1.00 42.43           H  
ATOM   4250 HD13 ILE A 414     -32.672   7.074 -15.448  1.00 42.43           H  
ATOM   4251  N   GLN A 415     -36.181   9.616 -11.333  1.00 52.66           N  
ATOM   4252  CA  GLN A 415     -36.420  10.818 -10.530  1.00 57.09           C  
ATOM   4253  C   GLN A 415     -37.087  10.539  -9.169  1.00 56.14           C  
ATOM   4254  O   GLN A 415     -36.777  11.231  -8.200  1.00 57.93           O  
ATOM   4255  CB  GLN A 415     -37.259  11.796 -11.389  1.00 48.55           C  
ATOM   4256  CG  GLN A 415     -37.700  13.122 -10.730  1.00 35.39           C  
ATOM   4257  CD  GLN A 415     -36.546  14.062 -10.377  1.00 56.50           C  
ATOM   4258  NE2 GLN A 415     -36.775  14.967  -9.425  1.00 45.84           N  
ATOM   4259  OE1 GLN A 415     -35.468  13.994 -10.964  1.00 50.73           O  
ATOM   4260  H   GLN A 415     -36.661   9.596 -12.224  1.00 52.66           H  
ATOM   4261  HA  GLN A 415     -35.449  11.274 -10.335  1.00 57.09           H  
ATOM   4262  HB2 GLN A 415     -36.707  12.028 -12.301  1.00 48.55           H  
ATOM   4263  HB3 GLN A 415     -38.159  11.280 -11.721  1.00 48.55           H  
ATOM   4264  HG2 GLN A 415     -38.357  13.646 -11.420  1.00 35.39           H  
ATOM   4265  HG3 GLN A 415     -38.303  12.932  -9.842  1.00 35.39           H  
ATOM   4266 HE21 GLN A 415     -37.669  15.003  -8.956  1.00 45.84           H  
ATOM   4267 HE22 GLN A 415     -36.050  15.623  -9.158  1.00 45.84           H  
ATOM   4268  N   ASP A 416     -37.986   9.539  -9.131  1.00 57.87           N  
ATOM   4269  CA  ASP A 416     -38.773   9.134  -7.964  1.00 58.98           C  
ATOM   4270  C   ASP A 416     -37.888   8.612  -6.811  1.00 59.99           C  
ATOM   4271  O   ASP A 416     -38.093   9.024  -5.669  1.00 71.48           O  
ATOM   4272  CB  ASP A 416     -39.866   8.117  -8.387  1.00 67.42           C  
ATOM   4273  CG  ASP A 416     -40.897   7.659  -7.340  1.00 67.22           C  
ATOM   4274  OD1 ASP A 416     -41.145   8.392  -6.358  1.00 68.92           O  
ATOM   4275  OD2 ASP A 416     -41.537   6.620  -7.616  1.00 72.60           O1-
ATOM   4276  H   ASP A 416     -38.177   9.026  -9.981  1.00 57.87           H  
ATOM   4277  HA  ASP A 416     -39.274  10.035  -7.605  1.00 58.98           H  
ATOM   4278  HB2 ASP A 416     -40.437   8.551  -9.207  1.00 67.42           H  
ATOM   4279  HB3 ASP A 416     -39.386   7.237  -8.817  1.00 67.42           H  
ATOM   4280  N   ILE A 417     -36.907   7.751  -7.135  1.00 60.62           N  
ATOM   4281  CA  ILE A 417     -35.982   7.161  -6.160  1.00 57.88           C  
ATOM   4282  C   ILE A 417     -34.611   7.871  -6.094  1.00 67.23           C  
ATOM   4283  O   ILE A 417     -33.846   7.589  -5.171  1.00 69.11           O  
ATOM   4284  CB  ILE A 417     -35.756   5.647  -6.434  1.00 77.59           C  
ATOM   4285  CG1 ILE A 417     -35.049   5.320  -7.773  1.00 72.79           C  
ATOM   4286  CG2 ILE A 417     -37.076   4.865  -6.285  1.00 65.88           C  
ATOM   4287  CD1 ILE A 417     -34.675   3.837  -7.898  1.00 81.36           C  
ATOM   4288  H   ILE A 417     -36.792   7.463  -8.096  1.00 60.62           H  
ATOM   4289  HA  ILE A 417     -36.409   7.244  -5.159  1.00 57.88           H  
ATOM   4290  HB  ILE A 417     -35.104   5.280  -5.639  1.00 77.59           H  
ATOM   4291 HG12 ILE A 417     -35.695   5.602  -8.605  1.00 72.79           H  
ATOM   4292 HG13 ILE A 417     -34.139   5.908  -7.894  1.00 72.79           H  
ATOM   4293 HG21 ILE A 417     -36.906   3.789  -6.292  1.00 65.88           H  
ATOM   4294 HG22 ILE A 417     -37.571   5.102  -5.343  1.00 65.88           H  
ATOM   4295 HG23 ILE A 417     -37.772   5.098  -7.092  1.00 65.88           H  
ATOM   4296 HD11 ILE A 417     -33.726   3.704  -8.415  1.00 81.36           H  
ATOM   4297 HD12 ILE A 417     -34.570   3.368  -6.922  1.00 81.36           H  
ATOM   4298 HD13 ILE A 417     -35.440   3.285  -8.444  1.00 81.36           H  
ATOM   4299  N   HIS A 418     -34.323   8.777  -7.044  1.00 60.50           N  
ATOM   4300  CA  HIS A 418     -33.080   9.543  -7.109  1.00 60.15           C  
ATOM   4301  C   HIS A 418     -33.328  10.865  -7.864  1.00 58.92           C  
ATOM   4302  O   HIS A 418     -33.136  10.893  -9.081  1.00 54.23           O  
ATOM   4303  CB  HIS A 418     -31.954   8.686  -7.734  1.00 61.29           C  
ATOM   4304  CG  HIS A 418     -30.595   9.344  -7.709  1.00 67.90           C  
ATOM   4305  CD2 HIS A 418     -29.582   9.294  -6.780  1.00 66.07           C  
ATOM   4306  ND1 HIS A 418     -30.129  10.166  -8.721  1.00 65.68           N  
ATOM   4307  CE1 HIS A 418     -28.908  10.575  -8.366  1.00 65.34           C  
ATOM   4308  NE2 HIS A 418     -28.505  10.076  -7.202  1.00 56.10           N  
ATOM   4309  H   HIS A 418     -34.989   8.954  -7.784  1.00 60.50           H  
ATOM   4310  HA  HIS A 418     -32.757   9.778  -6.094  1.00 60.15           H  
ATOM   4311  HB2 HIS A 418     -31.866   7.745  -7.191  1.00 61.29           H  
ATOM   4312  HB3 HIS A 418     -32.199   8.413  -8.762  1.00 61.29           H  
ATOM   4313  HD1 HIS A 418     -30.631  10.424  -9.559  1.00 65.68           H  
ATOM   4314  HD2 HIS A 418     -29.551   8.755  -5.846  1.00 66.07           H  
ATOM   4315  HE1 HIS A 418     -28.305  11.236  -8.971  1.00 65.34           H  
ATOM   4316  N   PRO A 419     -33.744  11.936  -7.145  1.00 68.26           N  
ATOM   4317  CA  PRO A 419     -33.897  13.290  -7.717  1.00 50.67           C  
ATOM   4318  C   PRO A 419     -32.627  13.835  -8.397  1.00 55.31           C  
ATOM   4319  O   PRO A 419     -31.568  13.856  -7.767  1.00 56.25           O  
ATOM   4320  CB  PRO A 419     -34.328  14.150  -6.515  1.00 58.53           C  
ATOM   4321  CG  PRO A 419     -34.987  13.171  -5.560  1.00 51.04           C  
ATOM   4322  CD  PRO A 419     -34.153  11.912  -5.740  1.00 58.17           C  
ATOM   4323  HA  PRO A 419     -34.715  13.231  -8.432  1.00 50.67           H  
ATOM   4324  HB2 PRO A 419     -33.464  14.603  -6.024  1.00 58.53           H  
ATOM   4325  HB3 PRO A 419     -35.004  14.956  -6.799  1.00 58.53           H  
ATOM   4326  HG2 PRO A 419     -35.024  13.525  -4.529  1.00 51.04           H  
ATOM   4327  HG3 PRO A 419     -36.009  12.978  -5.889  1.00 51.04           H  
ATOM   4328  HD2 PRO A 419     -33.262  11.948  -5.112  1.00 58.17           H  
ATOM   4329  HD3 PRO A 419     -34.732  11.028  -5.470  1.00 58.17           H  
ATOM   4330  N   PHE A 420     -32.756  14.227  -9.675  1.00 47.53           N  
ATOM   4331  CA  PHE A 420     -31.633  14.671 -10.509  1.00 56.97           C  
ATOM   4332  C   PHE A 420     -32.027  15.783 -11.501  1.00 49.04           C  
ATOM   4333  O   PHE A 420     -31.132  16.496 -11.957  1.00 56.63           O  
ATOM   4334  CB  PHE A 420     -31.016  13.439 -11.215  1.00 48.12           C  
ATOM   4335  CG  PHE A 420     -31.720  12.929 -12.466  1.00 51.74           C  
ATOM   4336  CD1 PHE A 420     -32.874  12.121 -12.378  1.00 47.34           C  
ATOM   4337  CD2 PHE A 420     -31.290  13.364 -13.736  1.00 50.21           C  
ATOM   4338  CE1 PHE A 420     -33.501  11.682 -13.537  1.00 48.73           C  
ATOM   4339  CE2 PHE A 420     -31.924  12.915 -14.883  1.00 55.72           C  
ATOM   4340  CZ  PHE A 420     -33.008  12.056 -14.782  1.00 46.83           C  
ATOM   4341  H   PHE A 420     -33.658  14.157 -10.128  1.00 47.53           H  
ATOM   4342  HA  PHE A 420     -30.871  15.104  -9.859  1.00 56.97           H  
ATOM   4343  HB2 PHE A 420     -29.989  13.681 -11.491  1.00 48.12           H  
ATOM   4344  HB3 PHE A 420     -30.928  12.611 -10.510  1.00 48.12           H  
ATOM   4345  HD1 PHE A 420     -33.261  11.823 -11.417  1.00 47.34           H  
ATOM   4346  HD2 PHE A 420     -30.440  14.021 -13.815  1.00 50.21           H  
ATOM   4347  HE1 PHE A 420     -34.366  11.037 -13.470  1.00 48.73           H  
ATOM   4348  HE2 PHE A 420     -31.563  13.220 -15.854  1.00 55.72           H  
ATOM   4349  HZ  PHE A 420     -33.467  11.685 -15.683  1.00 46.83           H  
ATOM   4350  N   ALA A 421     -33.327  15.915 -11.827  1.00 46.93           N  
ATOM   4351  CA  ALA A 421     -33.864  16.915 -12.750  1.00 51.81           C  
ATOM   4352  C   ALA A 421     -33.695  18.347 -12.216  1.00 45.08           C  
ATOM   4353  O   ALA A 421     -34.002  18.600 -11.050  1.00 41.68           O  
ATOM   4354  CB  ALA A 421     -35.350  16.608 -12.997  1.00 51.39           C  
ATOM   4355  H   ALA A 421     -34.008  15.281 -11.431  1.00 46.93           H  
ATOM   4356  HA  ALA A 421     -33.329  16.821 -13.697  1.00 51.81           H  
ATOM   4357  HB1 ALA A 421     -35.800  17.325 -13.684  1.00 51.39           H  
ATOM   4358  HB2 ALA A 421     -35.479  15.616 -13.432  1.00 51.39           H  
ATOM   4359  HB3 ALA A 421     -35.926  16.642 -12.071  1.00 51.39           H  
ATOM   4360  N   THR A 422     -33.246  19.259 -13.093  1.00 37.25           N  
ATOM   4361  CA  THR A 422     -33.126  20.696 -12.817  1.00 52.42           C  
ATOM   4362  C   THR A 422     -34.519  21.372 -12.680  1.00 50.77           C  
ATOM   4363  O   THR A 422     -35.506  20.767 -13.097  1.00 53.51           O  
ATOM   4364  CB  THR A 422     -32.306  21.408 -13.937  1.00 53.54           C  
ATOM   4365  CG2 THR A 422     -31.030  20.664 -14.363  1.00 36.84           C  
ATOM   4366  OG1 THR A 422     -33.085  21.760 -15.068  1.00 45.73           O  
ATOM   4367  H   THR A 422     -33.024  18.975 -14.037  1.00 37.25           H  
ATOM   4368  HA  THR A 422     -32.586  20.789 -11.875  1.00 52.42           H  
ATOM   4369  HB  THR A 422     -31.953  22.353 -13.530  1.00 53.54           H  
ATOM   4370  HG1 THR A 422     -32.533  21.694 -15.857  1.00 45.73           H  
ATOM   4371 HG21 THR A 422     -30.398  21.292 -14.992  1.00 36.84           H  
ATOM   4372 HG22 THR A 422     -30.435  20.371 -13.498  1.00 36.84           H  
ATOM   4373 HG23 THR A 422     -31.264  19.766 -14.932  1.00 36.84           H  
ATOM   4374  N   PRO A 423     -34.596  22.616 -12.147  1.00 52.14           N  
ATOM   4375  CA  PRO A 423     -35.863  23.374 -12.068  1.00 54.00           C  
ATOM   4376  C   PRO A 423     -36.666  23.531 -13.375  1.00 48.64           C  
ATOM   4377  O   PRO A 423     -37.888  23.420 -13.320  1.00 50.50           O  
ATOM   4378  CB  PRO A 423     -35.446  24.728 -11.479  1.00 51.93           C  
ATOM   4379  CG  PRO A 423     -34.231  24.399 -10.631  1.00 51.96           C  
ATOM   4380  CD  PRO A 423     -33.521  23.338 -11.461  1.00 50.85           C  
ATOM   4381  HA  PRO A 423     -36.489  22.853 -11.340  1.00 54.00           H  
ATOM   4382  HB2 PRO A 423     -35.153  25.419 -12.271  1.00 51.93           H  
ATOM   4383  HB3 PRO A 423     -36.241  25.200 -10.901  1.00 51.93           H  
ATOM   4384  HG2 PRO A 423     -33.607  25.266 -10.410  1.00 51.96           H  
ATOM   4385  HG3 PRO A 423     -34.556  23.966  -9.684  1.00 51.96           H  
ATOM   4386  HD2 PRO A 423     -32.882  23.824 -12.197  1.00 50.85           H  
ATOM   4387  HD3 PRO A 423     -32.901  22.706 -10.825  1.00 50.85           H  
ATOM   4388  N   LEU A 424     -35.987  23.738 -14.519  1.00 41.90           N  
ATOM   4389  CA  LEU A 424     -36.619  23.811 -15.841  1.00 47.23           C  
ATOM   4390  C   LEU A 424     -37.122  22.440 -16.342  1.00 43.80           C  
ATOM   4391  O   LEU A 424     -38.191  22.389 -16.950  1.00 49.71           O  
ATOM   4392  CB  LEU A 424     -35.651  24.498 -16.836  1.00 37.91           C  
ATOM   4393  CG  LEU A 424     -36.145  24.618 -18.299  1.00 43.25           C  
ATOM   4394  CD1 LEU A 424     -37.485  25.378 -18.423  1.00 48.36           C  
ATOM   4395  CD2 LEU A 424     -35.045  25.195 -19.217  1.00 44.89           C  
ATOM   4396  H   LEU A 424     -34.981  23.838 -14.496  1.00 41.90           H  
ATOM   4397  HA  LEU A 424     -37.498  24.450 -15.738  1.00 47.23           H  
ATOM   4398  HB2 LEU A 424     -35.410  25.494 -16.461  1.00 37.91           H  
ATOM   4399  HB3 LEU A 424     -34.710  23.945 -16.837  1.00 37.91           H  
ATOM   4400  HG  LEU A 424     -36.325  23.607 -18.658  1.00 43.25           H  
ATOM   4401 HD11 LEU A 424     -37.480  26.127 -19.212  1.00 48.36           H  
ATOM   4402 HD12 LEU A 424     -38.296  24.688 -18.653  1.00 48.36           H  
ATOM   4403 HD13 LEU A 424     -37.757  25.889 -17.500  1.00 48.36           H  
ATOM   4404 HD21 LEU A 424     -35.373  26.067 -19.781  1.00 44.89           H  
ATOM   4405 HD22 LEU A 424     -34.165  25.499 -18.651  1.00 44.89           H  
ATOM   4406 HD23 LEU A 424     -34.717  24.452 -19.945  1.00 44.89           H  
ATOM   4407  N   MET A 425     -36.377  21.357 -16.048  1.00 38.88           N  
ATOM   4408  CA  MET A 425     -36.794  19.978 -16.325  1.00 50.10           C  
ATOM   4409  C   MET A 425     -38.012  19.548 -15.490  1.00 49.22           C  
ATOM   4410  O   MET A 425     -38.851  18.815 -16.003  1.00 47.08           O  
ATOM   4411  CB  MET A 425     -35.628  18.999 -16.102  1.00 46.74           C  
ATOM   4412  CG  MET A 425     -34.505  19.110 -17.139  1.00 50.24           C  
ATOM   4413  SD  MET A 425     -33.063  18.077 -16.767  1.00 54.99           S  
ATOM   4414  CE  MET A 425     -33.738  16.411 -17.009  1.00 46.54           C  
ATOM   4415  H   MET A 425     -35.512  21.470 -15.537  1.00 38.88           H  
ATOM   4416  HA  MET A 425     -37.087  19.919 -17.375  1.00 50.10           H  
ATOM   4417  HB2 MET A 425     -35.211  19.138 -15.106  1.00 46.74           H  
ATOM   4418  HB3 MET A 425     -36.011  17.978 -16.123  1.00 46.74           H  
ATOM   4419  HG2 MET A 425     -34.878  18.844 -18.129  1.00 50.24           H  
ATOM   4420  HG3 MET A 425     -34.162  20.142 -17.207  1.00 50.24           H  
ATOM   4421  HE1 MET A 425     -32.945  15.670 -16.907  1.00 46.54           H  
ATOM   4422  HE2 MET A 425     -34.503  16.192 -16.265  1.00 46.54           H  
ATOM   4423  HE3 MET A 425     -34.173  16.315 -18.003  1.00 46.54           H  
ATOM   4424  N   GLN A 426     -38.126  20.035 -14.243  1.00 50.55           N  
ATOM   4425  CA  GLN A 426     -39.277  19.779 -13.375  1.00 58.58           C  
ATOM   4426  C   GLN A 426     -40.604  20.331 -13.927  1.00 56.80           C  
ATOM   4427  O   GLN A 426     -41.631  19.677 -13.767  1.00 53.43           O  
ATOM   4428  CB  GLN A 426     -38.992  20.276 -11.947  1.00 57.74           C  
ATOM   4429  CG  GLN A 426     -37.958  19.413 -11.197  1.00 61.04           C  
ATOM   4430  CD  GLN A 426     -37.534  20.045  -9.870  1.00 67.36           C  
ATOM   4431  NE2 GLN A 426     -36.242  19.972  -9.545  1.00 62.25           N  
ATOM   4432  OE1 GLN A 426     -38.361  20.575  -9.133  1.00 62.32           O  
ATOM   4433  H   GLN A 426     -37.398  20.628 -13.867  1.00 50.55           H  
ATOM   4434  HA  GLN A 426     -39.390  18.698 -13.335  1.00 58.58           H  
ATOM   4435  HB2 GLN A 426     -38.651  21.311 -11.986  1.00 57.74           H  
ATOM   4436  HB3 GLN A 426     -39.918  20.290 -11.370  1.00 57.74           H  
ATOM   4437  HG2 GLN A 426     -38.371  18.425 -10.994  1.00 61.04           H  
ATOM   4438  HG3 GLN A 426     -37.077  19.246 -11.815  1.00 61.04           H  
ATOM   4439 HE21 GLN A 426     -35.578  19.524 -10.163  1.00 62.25           H  
ATOM   4440 HE22 GLN A 426     -35.921  20.367  -8.674  1.00 62.25           H  
ATOM   4441  N   GLU A 427     -40.551  21.476 -14.626  1.00 55.18           N  
ATOM   4442  CA  GLU A 427     -41.688  22.057 -15.345  1.00 48.71           C  
ATOM   4443  C   GLU A 427     -42.003  21.331 -16.666  1.00 53.36           C  
ATOM   4444  O   GLU A 427     -43.156  21.356 -17.095  1.00 50.80           O  
ATOM   4445  CB  GLU A 427     -41.413  23.544 -15.617  1.00 51.04           C  
ATOM   4446  CG  GLU A 427     -41.117  24.363 -14.341  1.00 60.10           C  
ATOM   4447  CD  GLU A 427     -40.868  25.856 -14.579  1.00 72.41           C  
ATOM   4448  OE1 GLU A 427     -40.877  26.287 -15.753  1.00 72.60           O  
ATOM   4449  OE2 GLU A 427     -40.673  26.562 -13.566  1.00 70.44           O1-
ATOM   4450  H   GLU A 427     -39.673  21.968 -14.712  1.00 55.18           H  
ATOM   4451  HA  GLU A 427     -42.573  21.989 -14.709  1.00 48.71           H  
ATOM   4452  HB2 GLU A 427     -40.574  23.634 -16.311  1.00 51.04           H  
ATOM   4453  HB3 GLU A 427     -42.276  23.973 -16.128  1.00 51.04           H  
ATOM   4454  HG2 GLU A 427     -41.937  24.253 -13.632  1.00 60.10           H  
ATOM   4455  HG3 GLU A 427     -40.242  23.964 -13.836  1.00 60.10           H  
ATOM   4456  N   LEU A 428     -40.983  20.697 -17.276  1.00 51.55           N  
ATOM   4457  CA  LEU A 428     -41.077  19.912 -18.509  1.00 63.95           C  
ATOM   4458  C   LEU A 428     -41.921  18.639 -18.305  1.00 62.96           C  
ATOM   4459  O   LEU A 428     -42.808  18.372 -19.115  1.00 66.67           O  
ATOM   4460  CB  LEU A 428     -39.648  19.602 -19.025  1.00 66.97           C  
ATOM   4461  CG  LEU A 428     -39.493  19.274 -20.528  1.00 68.29           C  
ATOM   4462  CD1 LEU A 428     -37.996  19.232 -20.902  1.00 62.08           C  
ATOM   4463  CD2 LEU A 428     -40.198  17.977 -20.969  1.00 71.25           C  
ATOM   4464  H   LEU A 428     -40.065  20.739 -16.854  1.00 51.55           H  
ATOM   4465  HA  LEU A 428     -41.563  20.546 -19.248  1.00 63.95           H  
ATOM   4466  HB2 LEU A 428     -39.035  20.483 -18.825  1.00 66.97           H  
ATOM   4467  HB3 LEU A 428     -39.199  18.794 -18.450  1.00 66.97           H  
ATOM   4468  HG  LEU A 428     -39.938  20.096 -21.090  1.00 68.29           H  
ATOM   4469 HD11 LEU A 428     -37.812  19.758 -21.837  1.00 62.08           H  
ATOM   4470 HD12 LEU A 428     -37.365  19.699 -20.145  1.00 62.08           H  
ATOM   4471 HD13 LEU A 428     -37.630  18.213 -21.019  1.00 62.08           H  
ATOM   4472 HD21 LEU A 428     -39.656  17.457 -21.757  1.00 71.25           H  
ATOM   4473 HD22 LEU A 428     -40.308  17.272 -20.146  1.00 71.25           H  
ATOM   4474 HD23 LEU A 428     -41.190  18.193 -21.364  1.00 71.25           H  
ATOM   4475  N   PHE A 429     -41.630  17.891 -17.225  1.00 54.87           N  
ATOM   4476  CA  PHE A 429     -42.260  16.603 -16.912  1.00 69.61           C  
ATOM   4477  C   PHE A 429     -43.425  16.715 -15.910  1.00 66.16           C  
ATOM   4478  O   PHE A 429     -44.121  15.720 -15.711  1.00 73.56           O  
ATOM   4479  CB  PHE A 429     -41.192  15.635 -16.366  1.00 54.94           C  
ATOM   4480  CG  PHE A 429     -40.008  15.401 -17.286  1.00 54.87           C  
ATOM   4481  CD1 PHE A 429     -40.178  14.730 -18.513  1.00 55.11           C  
ATOM   4482  CD2 PHE A 429     -38.741  15.926 -16.961  1.00 55.09           C  
ATOM   4483  CE1 PHE A 429     -39.095  14.565 -19.364  1.00 63.47           C  
ATOM   4484  CE2 PHE A 429     -37.682  15.791 -17.844  1.00 65.65           C  
ATOM   4485  CZ  PHE A 429     -37.856  15.101 -19.033  1.00 69.57           C  
ATOM   4486  H   PHE A 429     -40.877  18.180 -16.615  1.00 54.87           H  
ATOM   4487  HA  PHE A 429     -42.669  16.167 -17.825  1.00 69.61           H  
ATOM   4488  HB2 PHE A 429     -40.824  16.003 -15.411  1.00 54.94           H  
ATOM   4489  HB3 PHE A 429     -41.646  14.664 -16.164  1.00 54.94           H  
ATOM   4490  HD1 PHE A 429     -41.146  14.346 -18.791  1.00 55.11           H  
ATOM   4491  HD2 PHE A 429     -38.582  16.420 -16.018  1.00 55.09           H  
ATOM   4492  HE1 PHE A 429     -39.223  14.022 -20.286  1.00 63.47           H  
ATOM   4493  HE2 PHE A 429     -36.714  16.197 -17.593  1.00 65.65           H  
ATOM   4494  HZ  PHE A 429     -37.010  14.973 -19.689  1.00 69.57           H  
ATOM   4495  N   GLY A 430     -43.624  17.895 -15.297  1.00 72.95           N  
ATOM   4496  CA  GLY A 430     -44.688  18.146 -14.320  1.00 70.34           C  
ATOM   4497  C   GLY A 430     -44.330  17.672 -12.898  1.00 78.53           C  
ATOM   4498  O   GLY A 430     -45.228  17.585 -12.060  1.00 77.21           O  
ATOM   4499  H   GLY A 430     -43.005  18.667 -15.503  1.00 72.95           H  
ATOM   4500  HA2 GLY A 430     -44.871  19.220 -14.287  1.00 70.34           H  
ATOM   4501  HA3 GLY A 430     -45.620  17.677 -14.641  1.00 70.34           H  
ATOM   4502  N   ILE A 431     -43.045  17.378 -12.623  1.00 82.66           N  
ATOM   4503  CA  ILE A 431     -42.493  17.012 -11.312  1.00 73.82           C  
ATOM   4504  C   ILE A 431     -42.653  18.171 -10.300  1.00 55.66           C  
ATOM   4505  O   ILE A 431     -42.402  19.324 -10.653  1.00 69.29           O  
ATOM   4506  CB  ILE A 431     -40.969  16.679 -11.420  1.00 64.17           C  
ATOM   4507  CG1 ILE A 431     -40.670  15.526 -12.409  1.00 68.86           C  
ATOM   4508  CG2 ILE A 431     -40.272  16.389 -10.069  1.00 62.44           C  
ATOM   4509  CD1 ILE A 431     -39.284  15.637 -13.068  1.00 57.30           C  
ATOM   4510  H   ILE A 431     -42.362  17.506 -13.355  1.00 82.66           H  
ATOM   4511  HA  ILE A 431     -43.030  16.134 -10.951  1.00 73.82           H  
ATOM   4512  HB  ILE A 431     -40.493  17.570 -11.823  1.00 64.17           H  
ATOM   4513 HG12 ILE A 431     -40.765  14.565 -11.902  1.00 68.86           H  
ATOM   4514 HG13 ILE A 431     -41.410  15.499 -13.207  1.00 68.86           H  
ATOM   4515 HG21 ILE A 431     -39.229  16.114 -10.213  1.00 62.44           H  
ATOM   4516 HG22 ILE A 431     -40.266  17.253  -9.406  1.00 62.44           H  
ATOM   4517 HG23 ILE A 431     -40.756  15.565  -9.545  1.00 62.44           H  
ATOM   4518 HD11 ILE A 431     -39.034  14.725 -13.610  1.00 57.30           H  
ATOM   4519 HD12 ILE A 431     -39.254  16.459 -13.781  1.00 57.30           H  
ATOM   4520 HD13 ILE A 431     -38.493  15.818 -12.342  1.00 57.30           H  
TER   
HETATM 4521  N   NMA A 431A    -43.038  17.826  -9.062  1.00  0.00           N  
HETATM 4522  CA  NMA A 431A    -43.206  18.774  -7.969  1.00  0.00           C  
HETATM 4523  H   NMA A 431A    -43.208  16.853  -8.852  1.00  0.00           H  
HETATM 4524 1HA  NMA A 431A    -43.349  19.799  -8.314  1.00  0.00           H  
HETATM 4525 2HA  NMA A 431A    -44.079  18.500  -7.376  1.00  0.00           H  
HETATM 4526 3HA  NMA A 431A    -42.333  18.751  -7.316  1.00  0.00           H  
HETATM 4527  C   ACE A 447     -47.950  29.227 -13.864  1.00  0.00           C  
HETATM 4528  O   ACE A 447     -46.800  29.323 -14.286  1.00  0.00           O  
HETATM 4529  CH3 ACE A 447     -49.121  29.258 -14.840  1.00  0.00           C  
HETATM 4530 1H   ACE A 447     -49.059  30.139 -15.477  1.00  0.00           H  
HETATM 4531 2H   ACE A 447     -49.098  28.376 -15.482  1.00  0.00           H  
HETATM 4532 3H   ACE A 447     -50.079  29.279 -14.319  1.00  0.00           H  
ATOM   4533  N   GLU A 448     -48.243  29.072 -12.561  1.00 79.55           N  
ATOM   4534  CA  GLU A 448     -47.246  28.950 -11.487  1.00 83.89           C  
ATOM   4535  C   GLU A 448     -46.374  27.680 -11.595  1.00 84.03           C  
ATOM   4536  O   GLU A 448     -45.226  27.705 -11.155  1.00 82.18           O  
ATOM   4537  CB  GLU A 448     -47.938  29.011 -10.110  1.00  0.00           C  
ATOM   4538  CG  GLU A 448     -48.778  30.292  -9.881  1.00  0.00           C  
ATOM   4539  CD  GLU A 448     -49.419  30.422  -8.487  1.00  0.00           C  
ATOM   4540  OE1 GLU A 448     -49.026  29.675  -7.562  1.00  0.00           O  
ATOM   4541  OE2 GLU A 448     -50.311  31.290  -8.367  1.00  0.00           O1-
ATOM   4542  HA  GLU A 448     -46.576  29.808 -11.566  1.00 83.89           H  
ATOM   4543  HB2 GLU A 448     -48.581  28.138  -9.986  1.00  0.00           H  
ATOM   4544  HB3 GLU A 448     -47.172  28.934  -9.335  1.00  0.00           H  
ATOM   4545  HG2 GLU A 448     -48.148  31.167 -10.041  1.00  0.00           H  
ATOM   4546  HG3 GLU A 448     -49.574  30.346 -10.625  1.00  0.00           H  
ATOM   4547  H1  GLU A 448     -49.209  29.020 -12.272  1.00 79.55           H  
ATOM   4548  N   ARG A 449     -46.920  26.621 -12.221  1.00 80.37           N  
ATOM   4549  CA  ARG A 449     -46.220  25.384 -12.584  1.00 88.28           C  
ATOM   4550  C   ARG A 449     -45.178  25.553 -13.707  1.00 90.10           C  
ATOM   4551  O   ARG A 449     -44.412  24.616 -13.926  1.00 80.96           O  
ATOM   4552  CB  ARG A 449     -47.259  24.333 -13.033  1.00 81.22           C  
ATOM   4553  CG  ARG A 449     -48.071  23.728 -11.882  1.00 89.27           C  
ATOM   4554  CD  ARG A 449     -49.037  22.639 -12.383  1.00 91.92           C  
ATOM   4555  NE  ARG A 449     -49.484  21.750 -11.297  1.00110.05           N  
ATOM   4556  CZ  ARG A 449     -48.849  20.641 -10.864  1.00116.54           C  
ATOM   4557  NH1 ARG A 449     -47.696  20.213 -11.408  1.00111.63           N  
ATOM   4558  NH2 ARG A 449     -49.383  19.939  -9.857  1.00112.84           N1+
ATOM   4559  H   ARG A 449     -47.871  26.696 -12.550  1.00 80.37           H  
ATOM   4560  HA  ARG A 449     -45.684  25.012 -11.709  1.00 88.28           H  
ATOM   4561  HB2 ARG A 449     -47.920  24.753 -13.794  1.00 81.22           H  
ATOM   4562  HB3 ARG A 449     -46.745  23.502 -13.520  1.00 81.22           H  
ATOM   4563  HG2 ARG A 449     -47.426  23.364 -11.081  1.00 89.27           H  
ATOM   4564  HG3 ARG A 449     -48.662  24.539 -11.452  1.00 89.27           H  
ATOM   4565  HD2 ARG A 449     -49.954  23.133 -12.705  1.00 91.92           H  
ATOM   4566  HD3 ARG A 449     -48.669  22.103 -13.258  1.00 91.92           H  
ATOM   4567  HE  ARG A 449     -50.327  22.035 -10.820  1.00110.05           H  
ATOM   4568 HH11 ARG A 449     -47.272  20.737 -12.160  1.00111.63           H  
ATOM   4569 HH12 ARG A 449     -47.241  19.375 -11.075  1.00111.63           H  
ATOM   4570 HH21 ARG A 449     -50.248  20.234  -9.429  1.00112.84           H  
ATOM   4571 HH22 ARG A 449     -48.926  19.105  -9.517  1.00112.84           H  
ATOM   4572  N   HIS A 450     -45.194  26.689 -14.422  1.00 69.00           N  
ATOM   4573  CA  HIS A 450     -44.394  26.936 -15.622  1.00 68.55           C  
ATOM   4574  C   HIS A 450     -43.670  28.288 -15.523  1.00 56.92           C  
ATOM   4575  O   HIS A 450     -43.559  28.982 -16.531  1.00 55.53           O  
ATOM   4576  CB  HIS A 450     -45.312  26.841 -16.862  1.00 64.04           C  
ATOM   4577  CG  HIS A 450     -46.082  25.549 -16.979  1.00 75.50           C  
ATOM   4578  CD2 HIS A 450     -45.674  24.233 -16.954  1.00 61.99           C  
ATOM   4579  ND1 HIS A 450     -47.457  25.513 -17.135  1.00 72.25           N  
ATOM   4580  CE1 HIS A 450     -47.812  24.228 -17.182  1.00 67.30           C  
ATOM   4581  NE2 HIS A 450     -46.785  23.394 -17.070  1.00 65.62           N  
ATOM   4582  H   HIS A 450     -45.844  27.423 -14.175  1.00 69.00           H  
ATOM   4583  HA  HIS A 450     -43.620  26.176 -15.721  1.00 68.55           H  
ATOM   4584  HB2 HIS A 450     -46.029  27.663 -16.854  1.00 64.04           H  
ATOM   4585  HB3 HIS A 450     -44.729  26.952 -17.775  1.00 64.04           H  
ATOM   4586  HD1 HIS A 450     -48.076  26.309 -17.214  1.00 72.25           H  
ATOM   4587  HD2 HIS A 450     -44.679  23.828 -16.845  1.00 61.99           H  
ATOM   4588  HE1 HIS A 450     -48.835  23.900 -17.303  1.00 67.30           H  
ATOM   4589  N   LYS A 451     -43.197  28.651 -14.318  1.00 55.08           N  
ATOM   4590  CA  LYS A 451     -42.597  29.949 -13.998  1.00 58.89           C  
ATOM   4591  C   LYS A 451     -41.353  30.316 -14.837  1.00 58.68           C  
ATOM   4592  O   LYS A 451     -41.272  31.448 -15.316  1.00 59.46           O  
ATOM   4593  CB  LYS A 451     -42.330  30.009 -12.476  1.00  0.00           C  
ATOM   4594  CG  LYS A 451     -41.714  31.319 -11.944  1.00  0.00           C  
ATOM   4595  CD  LYS A 451     -42.577  32.564 -12.212  1.00  0.00           C  
ATOM   4596  CE  LYS A 451     -41.961  33.842 -11.623  1.00  0.00           C  
ATOM   4597  NZ  LYS A 451     -42.796  35.026 -11.896  1.00  0.00           N1+
ATOM   4598  H   LYS A 451     -43.297  28.009 -13.544  1.00 55.08           H  
ATOM   4599  HA  LYS A 451     -43.366  30.687 -14.232  1.00 58.89           H  
ATOM   4600  HB2 LYS A 451     -43.268  29.830 -11.947  1.00  0.00           H  
ATOM   4601  HB3 LYS A 451     -41.674  29.182 -12.198  1.00  0.00           H  
ATOM   4602  HG2 LYS A 451     -41.563  31.216 -10.868  1.00  0.00           H  
ATOM   4603  HG3 LYS A 451     -40.718  31.463 -12.365  1.00  0.00           H  
ATOM   4604  HD2 LYS A 451     -42.708  32.696 -13.286  1.00  0.00           H  
ATOM   4605  HD3 LYS A 451     -43.574  32.404 -11.799  1.00  0.00           H  
ATOM   4606  HE2 LYS A 451     -41.839  33.741 -10.544  1.00  0.00           H  
ATOM   4607  HE3 LYS A 451     -40.970  34.011 -12.045  1.00  0.00           H  
ATOM   4608  HZ1 LYS A 451     -43.709  34.897 -11.483  1.00  0.00           H  
ATOM   4609  HZ2 LYS A 451     -42.361  35.846 -11.498  1.00  0.00           H  
ATOM   4610  HZ3 LYS A 451     -42.894  35.148 -12.894  1.00  0.00           H  
ATOM   4611  N   ILE A 452     -40.425  29.360 -15.016  1.00 52.39           N  
ATOM   4612  CA  ILE A 452     -39.219  29.521 -15.836  1.00 52.32           C  
ATOM   4613  C   ILE A 452     -39.542  29.451 -17.343  1.00 50.55           C  
ATOM   4614  O   ILE A 452     -38.971  30.231 -18.101  1.00 52.41           O  
ATOM   4615  CB  ILE A 452     -38.113  28.477 -15.484  1.00 50.38           C  
ATOM   4616  CG1 ILE A 452     -37.667  28.614 -14.009  1.00 53.30           C  
ATOM   4617  CG2 ILE A 452     -36.881  28.511 -16.416  1.00 44.06           C  
ATOM   4618  CD1 ILE A 452     -36.893  27.397 -13.484  1.00 58.17           C  
ATOM   4619  H   ILE A 452     -40.568  28.441 -14.611  1.00 52.39           H  
ATOM   4620  HA  ILE A 452     -38.809  30.513 -15.634  1.00 52.32           H  
ATOM   4621  HB  ILE A 452     -38.548  27.486 -15.592  1.00 50.38           H  
ATOM   4622 HG12 ILE A 452     -37.061  29.513 -13.892  1.00 53.30           H  
ATOM   4623 HG13 ILE A 452     -38.530  28.755 -13.359  1.00 53.30           H  
ATOM   4624 HG21 ILE A 452     -36.107  27.818 -16.088  1.00 44.06           H  
ATOM   4625 HG22 ILE A 452     -37.133  28.221 -17.435  1.00 44.06           H  
ATOM   4626 HG23 ILE A 452     -36.442  29.506 -16.455  1.00 44.06           H  
ATOM   4627 HD11 ILE A 452     -36.970  27.331 -12.399  1.00 58.17           H  
ATOM   4628 HD12 ILE A 452     -37.285  26.467 -13.895  1.00 58.17           H  
ATOM   4629 HD13 ILE A 452     -35.835  27.458 -13.737  1.00 58.17           H  
ATOM   4630  N   LEU A 453     -40.479  28.570 -17.741  1.00 49.57           N  
ATOM   4631  CA  LEU A 453     -41.011  28.451 -19.104  1.00 53.61           C  
ATOM   4632  C   LEU A 453     -41.664  29.753 -19.604  1.00 48.28           C  
ATOM   4633  O   LEU A 453     -41.352  30.175 -20.715  1.00 47.32           O  
ATOM   4634  CB  LEU A 453     -42.003  27.264 -19.182  1.00 59.29           C  
ATOM   4635  CG  LEU A 453     -41.367  25.928 -19.624  1.00 62.89           C  
ATOM   4636  CD1 LEU A 453     -42.311  24.735 -19.352  1.00 56.35           C  
ATOM   4637  CD2 LEU A 453     -40.886  25.975 -21.093  1.00 57.30           C  
ATOM   4638  H   LEU A 453     -40.878  27.941 -17.055  1.00 49.57           H  
ATOM   4639  HA  LEU A 453     -40.161  28.256 -19.760  1.00 53.61           H  
ATOM   4640  HB2 LEU A 453     -42.470  27.137 -18.206  1.00 59.29           H  
ATOM   4641  HB3 LEU A 453     -42.822  27.487 -19.866  1.00 59.29           H  
ATOM   4642  HG  LEU A 453     -40.490  25.778 -18.994  1.00 62.89           H  
ATOM   4643 HD11 LEU A 453     -41.806  23.975 -18.755  1.00 56.35           H  
ATOM   4644 HD12 LEU A 453     -43.202  25.032 -18.799  1.00 56.35           H  
ATOM   4645 HD13 LEU A 453     -42.658  24.248 -20.264  1.00 56.35           H  
ATOM   4646 HD21 LEU A 453     -41.344  25.209 -21.718  1.00 57.30           H  
ATOM   4647 HD22 LEU A 453     -41.101  26.934 -21.568  1.00 57.30           H  
ATOM   4648 HD23 LEU A 453     -39.809  25.823 -21.142  1.00 57.30           H  
ATOM   4649  N   HIS A 454     -42.502  30.386 -18.762  1.00 48.48           N  
ATOM   4650  CA  HIS A 454     -43.086  31.709 -18.996  1.00 51.69           C  
ATOM   4651  C   HIS A 454     -42.027  32.807 -19.156  1.00 46.65           C  
ATOM   4652  O   HIS A 454     -42.130  33.578 -20.105  1.00 41.82           O  
ATOM   4653  CB  HIS A 454     -44.080  32.080 -17.875  1.00 53.26           C  
ATOM   4654  CG  HIS A 454     -45.477  31.538 -18.051  1.00 54.91           C  
ATOM   4655  CD2 HIS A 454     -46.193  30.607 -17.335  1.00 59.38           C  
ATOM   4656  ND1 HIS A 454     -46.336  31.980 -19.043  1.00 56.17           N  
ATOM   4657  CE1 HIS A 454     -47.488  31.322 -18.889  1.00 54.59           C  
ATOM   4658  NE2 HIS A 454     -47.473  30.469 -17.873  1.00 47.92           N  
ATOM   4659  H   HIS A 454     -42.728  29.954 -17.875  1.00 48.48           H  
ATOM   4660  HA  HIS A 454     -43.632  31.667 -19.941  1.00 51.69           H  
ATOM   4661  HB2 HIS A 454     -43.698  31.754 -16.906  1.00 53.26           H  
ATOM   4662  HB3 HIS A 454     -44.181  33.165 -17.798  1.00 53.26           H  
ATOM   4663  HD1 HIS A 454     -46.134  32.679 -19.743  1.00 56.17           H  
ATOM   4664  HD2 HIS A 454     -45.891  30.037 -16.474  1.00 59.38           H  
ATOM   4665  HE1 HIS A 454     -48.348  31.467 -19.526  1.00 54.59           H  
ATOM   4666  N   ARG A 455     -41.020  32.835 -18.263  1.00 41.49           N  
ATOM   4667  CA  ARG A 455     -39.904  33.782 -18.308  1.00 43.26           C  
ATOM   4668  C   ARG A 455     -39.084  33.688 -19.609  1.00 46.66           C  
ATOM   4669  O   ARG A 455     -38.847  34.722 -20.229  1.00 51.62           O  
ATOM   4670  CB  ARG A 455     -39.034  33.635 -17.039  1.00 60.96           C  
ATOM   4671  CG  ARG A 455     -37.779  34.536 -17.017  1.00 68.33           C  
ATOM   4672  CD  ARG A 455     -37.000  34.516 -15.690  1.00 78.80           C  
ATOM   4673  NE  ARG A 455     -36.337  33.227 -15.415  1.00 86.52           N  
ATOM   4674  CZ  ARG A 455     -35.167  32.782 -15.913  1.00 86.14           C  
ATOM   4675  NH1 ARG A 455     -34.453  33.477 -16.812  1.00 82.67           N  
ATOM   4676  NH2 ARG A 455     -34.697  31.601 -15.494  1.00 84.79           N1+
ATOM   4677  H   ARG A 455     -41.005  32.158 -17.511  1.00 41.49           H  
ATOM   4678  HA  ARG A 455     -40.340  34.783 -18.283  1.00 43.26           H  
ATOM   4679  HB2 ARG A 455     -39.650  33.843 -16.164  1.00 60.96           H  
ATOM   4680  HB3 ARG A 455     -38.716  32.597 -16.940  1.00 60.96           H  
ATOM   4681  HG2 ARG A 455     -37.111  34.166 -17.795  1.00 68.33           H  
ATOM   4682  HG3 ARG A 455     -38.008  35.564 -17.301  1.00 68.33           H  
ATOM   4683  HD2 ARG A 455     -36.326  35.369 -15.598  1.00 78.80           H  
ATOM   4684  HD3 ARG A 455     -37.719  34.622 -14.877  1.00 78.80           H  
ATOM   4685  HE  ARG A 455     -36.841  32.618 -14.787  1.00 86.52           H  
ATOM   4686 HH11 ARG A 455     -34.817  34.340 -17.195  1.00 82.67           H  
ATOM   4687 HH12 ARG A 455     -33.579  33.122 -17.170  1.00 82.67           H  
ATOM   4688 HH21 ARG A 455     -35.210  31.059 -14.813  1.00 84.79           H  
ATOM   4689 HH22 ARG A 455     -33.820  31.247 -15.845  1.00 84.79           H  
ATOM   4690  N   LEU A 456     -38.702  32.463 -20.008  1.00 47.40           N  
ATOM   4691  CA  LEU A 456     -37.937  32.191 -21.228  1.00 47.15           C  
ATOM   4692  C   LEU A 456     -38.709  32.520 -22.520  1.00 42.03           C  
ATOM   4693  O   LEU A 456     -38.086  32.983 -23.472  1.00 41.50           O  
ATOM   4694  CB  LEU A 456     -37.466  30.722 -21.234  1.00 41.28           C  
ATOM   4695  CG  LEU A 456     -36.383  30.381 -20.186  1.00 49.59           C  
ATOM   4696  CD1 LEU A 456     -36.183  28.861 -20.104  1.00 52.57           C  
ATOM   4697  CD2 LEU A 456     -35.047  31.101 -20.446  1.00 43.70           C  
ATOM   4698  H   LEU A 456     -38.935  31.658 -19.440  1.00 47.40           H  
ATOM   4699  HA  LEU A 456     -37.061  32.841 -21.215  1.00 47.15           H  
ATOM   4700  HB2 LEU A 456     -38.333  30.075 -21.095  1.00 41.28           H  
ATOM   4701  HB3 LEU A 456     -37.063  30.476 -22.217  1.00 41.28           H  
ATOM   4702  HG  LEU A 456     -36.735  30.705 -19.207  1.00 49.59           H  
ATOM   4703 HD11 LEU A 456     -35.548  28.592 -19.260  1.00 52.57           H  
ATOM   4704 HD12 LEU A 456     -37.135  28.346 -19.977  1.00 52.57           H  
ATOM   4705 HD13 LEU A 456     -35.715  28.475 -21.010  1.00 52.57           H  
ATOM   4706 HD21 LEU A 456     -34.201  30.413 -20.432  1.00 43.70           H  
ATOM   4707 HD22 LEU A 456     -35.035  31.601 -21.414  1.00 43.70           H  
ATOM   4708 HD23 LEU A 456     -34.860  31.862 -19.686  1.00 43.70           H  
ATOM   4709  N   LEU A 457     -40.039  32.318 -22.523  1.00 36.02           N  
ATOM   4710  CA  LEU A 457     -40.934  32.695 -23.623  1.00 40.39           C  
ATOM   4711  C   LEU A 457     -41.165  34.220 -23.708  1.00 41.95           C  
ATOM   4712  O   LEU A 457     -41.343  34.728 -24.815  1.00 43.99           O  
ATOM   4713  CB  LEU A 457     -42.268  31.924 -23.480  1.00 47.10           C  
ATOM   4714  CG  LEU A 457     -42.169  30.422 -23.847  1.00 47.61           C  
ATOM   4715  CD1 LEU A 457     -43.353  29.609 -23.277  1.00 43.66           C  
ATOM   4716  CD2 LEU A 457     -41.986  30.200 -25.363  1.00 36.36           C  
ATOM   4717  H   LEU A 457     -40.482  31.913 -21.709  1.00 36.02           H  
ATOM   4718  HA  LEU A 457     -40.463  32.398 -24.561  1.00 40.39           H  
ATOM   4719  HB2 LEU A 457     -42.618  32.037 -22.452  1.00 47.10           H  
ATOM   4720  HB3 LEU A 457     -43.042  32.379 -24.100  1.00 47.10           H  
ATOM   4721  HG  LEU A 457     -41.276  30.028 -23.361  1.00 47.61           H  
ATOM   4722 HD11 LEU A 457     -42.995  28.709 -22.775  1.00 43.66           H  
ATOM   4723 HD12 LEU A 457     -43.924  30.173 -22.539  1.00 43.66           H  
ATOM   4724 HD13 LEU A 457     -44.059  29.290 -24.044  1.00 43.66           H  
ATOM   4725 HD21 LEU A 457     -42.747  29.543 -25.781  1.00 36.36           H  
ATOM   4726 HD22 LEU A 457     -42.028  31.131 -25.926  1.00 36.36           H  
ATOM   4727 HD23 LEU A 457     -41.021  29.743 -25.578  1.00 36.36           H  
ATOM   4728  N   GLN A 458     -41.130  34.920 -22.561  1.00 47.24           N  
ATOM   4729  CA  GLN A 458     -41.277  36.376 -22.442  1.00 52.35           C  
ATOM   4730  C   GLN A 458     -40.041  37.186 -22.879  1.00 50.30           C  
ATOM   4731  O   GLN A 458     -40.202  38.357 -23.223  1.00 53.95           O  
ATOM   4732  CB  GLN A 458     -41.695  36.734 -21.000  1.00 41.32           C  
ATOM   4733  CG  GLN A 458     -43.192  36.477 -20.719  1.00 48.55           C  
ATOM   4734  CD  GLN A 458     -43.562  36.443 -19.230  1.00 43.50           C  
ATOM   4735  NE2 GLN A 458     -42.787  37.104 -18.366  1.00 38.74           N  
ATOM   4736  OE1 GLN A 458     -44.553  35.819 -18.860  1.00 39.00           O  
ATOM   4737  H   GLN A 458     -40.999  34.423 -21.689  1.00 47.24           H  
ATOM   4738  HA  GLN A 458     -42.088  36.681 -23.107  1.00 52.35           H  
ATOM   4739  HB2 GLN A 458     -41.077  36.166 -20.304  1.00 41.32           H  
ATOM   4740  HB3 GLN A 458     -41.484  37.784 -20.791  1.00 41.32           H  
ATOM   4741  HG2 GLN A 458     -43.796  37.239 -21.212  1.00 48.55           H  
ATOM   4742  HG3 GLN A 458     -43.496  35.526 -21.156  1.00 48.55           H  
ATOM   4743 HE21 GLN A 458     -41.982  37.619 -18.691  1.00 38.74           H  
ATOM   4744 HE22 GLN A 458     -43.015  37.103 -17.383  1.00 38.74           H  
ATOM   4745  N   GLU A 459     -38.847  36.565 -22.883  1.00 55.22           N  
ATOM   4746  CA  GLU A 459     -37.582  37.167 -23.333  1.00 54.36           C  
ATOM   4747  C   GLU A 459     -37.532  37.519 -24.835  1.00 49.32           C  
ATOM   4748  O   GLU A 459     -36.720  38.361 -25.216  1.00 66.37           O  
ATOM   4749  CB  GLU A 459     -36.412  36.231 -22.959  1.00 64.90           C  
ATOM   4750  CG  GLU A 459     -36.057  36.244 -21.456  1.00 67.23           C  
ATOM   4751  CD  GLU A 459     -35.098  35.132 -20.991  1.00 75.97           C  
ATOM   4752  OE1 GLU A 459     -34.547  34.401 -21.847  1.00 76.63           O  
ATOM   4753  OE2 GLU A 459     -34.929  35.027 -19.756  1.00 81.16           O1-
ATOM   4754  H   GLU A 459     -38.790  35.610 -22.558  1.00 55.22           H  
ATOM   4755  HA  GLU A 459     -37.451  38.107 -22.793  1.00 54.36           H  
ATOM   4756  HB2 GLU A 459     -36.683  35.217 -23.251  1.00 64.90           H  
ATOM   4757  HB3 GLU A 459     -35.520  36.481 -23.536  1.00 64.90           H  
ATOM   4758  HG2 GLU A 459     -35.600  37.204 -21.211  1.00 67.23           H  
ATOM   4759  HG3 GLU A 459     -36.964  36.194 -20.858  1.00 67.23           H  
TER   
HETATM 4760  N   NMA A 459A    -38.389  36.887 -25.654  1.00  0.00           N  
HETATM 4761  CA  NMA A 459A    -38.454  37.130 -27.087  1.00  0.00           C  
HETATM 4762  H   NMA A 459A    -39.053  36.233 -25.262  1.00  0.00           H  
HETATM 4763 1HA  NMA A 459A    -38.908  38.101 -27.288  1.00  0.00           H  
HETATM 4764 2HA  NMA A 459A    -37.464  37.105 -27.544  1.00  0.00           H  
HETATM 4765 3HA  NMA A 459A    -39.065  36.365 -27.566  1.00  0.00           H  
HETATM 4766  O   DMS A 502     -10.699  14.824 -14.186  1.00 77.08           O  
HETATM 4767  C1  DMS A 502     -11.294  17.056 -15.630  1.00 68.34           C  
HETATM 4768  C2  DMS A 502     -13.268  15.195 -15.020  1.00 74.83           C  
HETATM 4769  S   DMS A 502     -11.465  15.220 -15.449  1.00 92.96           S  
HETATM 4770 H1_1 DMS A 502     -11.930  17.422 -16.436  1.00 68.34           H  
HETATM 4771 H1_2 DMS A 502     -11.576  17.559 -14.705  1.00 68.34           H  
HETATM 4772 H1_3 DMS A 502     -10.259  17.311 -15.860  1.00 68.34           H  
HETATM 4773 H2_1 DMS A 502     -13.860  15.572 -15.853  1.00 74.83           H  
HETATM 4774 H2_2 DMS A 502     -13.586  14.175 -14.801  1.00 74.83           H  
HETATM 4775 H2_3 DMS A 502     -13.462  15.811 -14.142  1.00 74.83           H  
HETATM 4776  O   HOH A 604     -26.186   7.503 -14.919  1.00 47.94           O  
HETATM 4777  H1  HOH A 604     -26.274   6.619 -14.451  1.00 47.94           H  
HETATM 4778  H2  HOH A 604     -27.084   7.779 -15.262  1.00 47.94           H  
HETATM 4779  O   HOH A 626     -40.940  15.970 -24.880  1.00 38.91           O  
HETATM 4780  H1  HOH A 626     -40.733  15.375 -24.097  1.00 38.91           H  
HETATM 4781  H2  HOH A 626     -41.667  16.603 -24.608  1.00 38.91           H  
HETATM 4782  O   HOH A 638     -23.649   5.293 -18.935  1.00 58.15           O  
HETATM 4783  H1  HOH A 638     -23.332   5.684 -18.071  1.00 58.15           H  
HETATM 4784  H2  HOH A 638     -24.523   5.711 -19.190  1.00 58.15           H  
HETATM 4785  O   HOH A 643     -40.802  14.686 -22.304  1.00 48.26           O  
HETATM 4786  H1  HOH A 643     -40.907  13.694 -22.186  1.00 48.26           H  
HETATM 4787  H2  HOH A 643     -41.474  15.152 -21.722  1.00 48.26           H  
HETATM 4788  C2        900     -26.068  12.512 -25.931  1.00  0.00           C  
HETATM 4789  C3        900     -27.069  13.073 -25.114  1.00  0.00           C  
HETATM 4790  C4        900     -27.658  12.304 -24.090  1.00  0.00           C  
HETATM 4791  C5        900     -27.249  10.971 -23.872  1.00  0.00           C  
HETATM 4792  C6        900     -26.255  10.412 -24.707  1.00  0.00           C  
HETATM 4793  C7        900     -25.663  11.179 -25.728  1.00  0.00           C  
HETATM 4794  C8        900     -27.832  10.182 -22.781  1.00  0.00           C  
HETATM 4795  C9        900     -29.087  10.247 -22.224  1.00  0.00           C  
HETATM 4796  C10       900     -30.212  11.101 -22.597  1.00  0.00           C  
HETATM 4797  N11       900     -30.074  12.388 -23.125  1.00  0.00           N  
HETATM 4798  N12       900     -31.241  12.864 -23.434  1.00  0.00           N  
HETATM 4799  C13       900     -31.547  10.821 -22.544  1.00  0.00           C  
HETATM 4800  N14       900     -32.151  11.915 -23.121  1.00  0.00           N  
HETATM 4801  C15       900     -33.560  12.111 -23.409  1.00  0.00           C  
HETATM 4802  C16       900     -34.067  13.345 -22.682  1.00  0.00           C  
HETATM 4803  C17       900     -34.394  13.274 -21.314  1.00  0.00           C  
HETATM 4804  C18       900     -34.803  14.432 -20.628  1.00  0.00           C  
HETATM 4805  C19       900     -34.162  14.580 -23.357  1.00  0.00           C  
HETATM 4806  C20       900     -34.559  15.754 -22.675  1.00  0.00           C  
HETATM 4807  C21       900     -34.646  17.048 -23.435  1.00  0.00           C  
HETATM 4808  N22       900     -34.911  16.936 -24.739  1.00  0.00           N  
HETATM 4809  O23       900     -34.471  18.136 -22.894  1.00  0.00           O  
HETATM 4810  C24       900     -34.884  15.671 -21.295  1.00  0.00           C  
HETATM 4811  N26       900     -29.121   9.308 -21.194  1.00  0.00           N  
HETATM 4812  C27       900     -30.101   8.933 -20.315  1.00  0.00           C  
HETATM 4813  C28       900     -29.853   7.953 -19.385  1.00  0.00           C  
HETATM 4814  C30       900     -28.590   7.323 -19.332  1.00  0.00           C  
HETATM 4815  C31       900     -27.603   7.684 -20.216  1.00  0.00           C  
HETATM 4816  C33       900     -27.841   8.696 -21.185  1.00  0.00           C  
HETATM 4817  N34       900     -27.073   9.211 -22.142  1.00  0.00           N  
HETATM 4818 Cl1        900     -25.336  13.456 -27.175  1.00  0.00          Cl  
HETATM 4819 Cl25       900     -35.340  17.058 -20.366  1.00  0.00          Cl  
HETATM 4820  F29       900     -30.825   7.587 -18.517  1.00  0.00           F  
HETATM 4821  F32       900     -26.398   7.068 -20.162  1.00  0.00           F  
HETATM 4822  H35       900     -27.384  14.094 -25.270  1.00  0.00           H  
HETATM 4823  H36       900     -28.420  12.745 -23.463  1.00  0.00           H  
HETATM 4824  H37       900     -25.935   9.391 -24.559  1.00  0.00           H  
HETATM 4825  H38       900     -24.896  10.746 -26.354  1.00  0.00           H  
HETATM 4826  H39       900     -32.090   9.948 -22.215  1.00  0.00           H  
HETATM 4827  H40       900     -34.128  11.233 -23.099  1.00  0.00           H  
HETATM 4828  H41       900     -33.687  12.219 -24.487  1.00  0.00           H  
HETATM 4829  H42       900     -34.316  12.336 -20.784  1.00  0.00           H  
HETATM 4830  H43       900     -35.042  14.373 -19.577  1.00  0.00           H  
HETATM 4831  H44       900     -33.913  14.624 -24.408  1.00  0.00           H  
HETATM 4832  H45       900     -35.025  16.025 -25.155  1.00  0.00           H  
HETATM 4833  H46       900     -34.966  17.771 -25.302  1.00  0.00           H  
HETATM 4834  H47       900     -31.063   9.427 -20.385  1.00  0.00           H  
HETATM 4835  H48       900     -28.397   6.549 -18.596  1.00  0.00           H  
CONECT    1    2    7    3
CONECT    2    1
CONECT    3    1    4    5    6
CONECT    4    3
CONECT    5    3
CONECT    6    3
CONECT    7    1
CONECT  604  621
CONECT  621  604  622  623
CONECT  622  621  624  625  626
CONECT  623  621
CONECT  624  622
CONECT  625  622
CONECT  626  622
CONECT  627  628  633  629
CONECT  628  627
CONECT  629  627  630  631  632
CONECT  630  629
CONECT  631  629
CONECT  632  629
CONECT  633  627
CONECT 1232 1242
CONECT 1242 1232 1243 1244
CONECT 1243 1242 1245 1246 1247
CONECT 1244 1242
CONECT 1245 1243
CONECT 1246 1243
CONECT 1247 1243
CONECT 1248 1249 1254 1250
CONECT 1249 1248
CONECT 1250 1248 1251 1252 1253
CONECT 1251 1250
CONECT 1252 1250
CONECT 1253 1250
CONECT 1254 1248
CONECT 4504 4521
CONECT 4521 4504 4522 4523
CONECT 4522 4521 4524 4525 4526
CONECT 4523 4521
CONECT 4524 4522
CONECT 4525 4522
CONECT 4526 4522
CONECT 4527 4528 4533 4529
CONECT 4528 4527
CONECT 4529 4527 4530 4531 4532
CONECT 4530 4529
CONECT 4531 4529
CONECT 4532 4529
CONECT 4533 4527
CONECT 4747 4760
CONECT 4760 4747 4761 4762
CONECT 4761 4760 4763 4764 4765
CONECT 4762 4760
CONECT 4763 4761
CONECT 4764 4761
CONECT 4765 4761
CONECT 4766 4769
CONECT 4767 4770 4771 4772 4769
CONECT 4768 4773 4774 4775 4769
CONECT 4769 4766 4767 4768
CONECT 4770 4767
CONECT 4771 4767
CONECT 4772 4767
CONECT 4773 4768
CONECT 4774 4768
CONECT 4775 4768
CONECT 4776 4777 4778
CONECT 4777 4776
CONECT 4778 4776
CONECT 4779 4780 4781
CONECT 4780 4779
CONECT 4781 4779
CONECT 4782 4783 4784
CONECT 4783 4782
CONECT 4784 4782
CONECT 4785 4786 4787
CONECT 4786 4785
CONECT 4787 4785
CONECT 4788 4789 4793 4818
CONECT 4789 4788 4790 4822
CONECT 4790 4789 4791 4823
CONECT 4791 4790 4792 4794
CONECT 4792 4791 4793 4824
CONECT 4793 4788 4792 4825
CONECT 4794 4791 4795 4817
CONECT 4795 4794 4796 4811
CONECT 4796 4795 4797 4799
CONECT 4797 4796 4798
CONECT 4798 4797 4800
CONECT 4799 4796 4800 4826
CONECT 4800 4798 4799 4801
CONECT 4801 4800 4802 4827 4828
CONECT 4802 4801 4803 4805
CONECT 4803 4802 4804 4829
CONECT 4804 4803 4810 4830
CONECT 4805 4802 4806 4831
CONECT 4806 4805 4807 4810
CONECT 4807 4806 4808 4809
CONECT 4808 4807 4832 4833
CONECT 4809 4807
CONECT 4810 4804 4806 4819
CONECT 4811 4795 4812 4816
CONECT 4812 4811 4813 4834
CONECT 4813 4812 4814 4820
CONECT 4814 4813 4815 4835
CONECT 4815 4814 4816 4821
CONECT 4816 4811 4815 4817
CONECT 4817 4794 4816
CONECT 4818 4788
CONECT 4819 4810
CONECT 4820 4813
CONECT 4821 4815
CONECT 4822 4789
CONECT 4823 4790
CONECT 4824 4792
CONECT 4825 4793
CONECT 4826 4799
CONECT 4827 4801
CONECT 4828 4801
CONECT 4829 4803
CONECT 4830 4804
CONECT 4831 4805
CONECT 4832 4808
CONECT 4833 4808
CONECT 4834 4812
CONECT 4835 4814
END
