# Supplementary material for: Discovery of PXR Antagonist MI891 and PXR Degrader MI1013 and Their Roles in Hepatic Gene Regulation
Source: J Med Chem. 2025 Jul 12;68(14):14271–99. doi: 10.1021/acs.jmedchem.4c03134 (PMC12305494; doi:10.1021/acs.jmedchem.4c03134)
Supplement: Supplementary file 4 [file jm4c03134_si_004.pdb]

TITLE     1XVP - prepared MI891
REMARK   4      COMPLIES WITH FORMAT V. 3.0, 1-DEC-2006
REMARK 888
REMARK 888 WRITTEN BY MAESTRO (A PRODUCT OF SCHRODINGER, LLC)
ATOM      1  CH3 ACE D 102      53.584  68.552   8.920  1.00  0.00           C  
ATOM      2  C   ACE D 102      53.059  67.249   8.315  1.00  0.00           C  
ATOM      3  O   ACE D 102      53.382  66.189   8.851  1.00  0.00           O  
ATOM      4 1H   ACE D 102      54.334  68.344   9.684  1.00  0.00           H  
ATOM      5 2H   ACE D 102      54.050  69.177   8.158  1.00  0.00           H  
ATOM      6 3H   ACE D 102      52.775  69.111   9.389  1.00  0.00           H  
ATOM      7  N   PRO D 103      52.250  67.318   7.230  1.00175.91           N  
ATOM      8  CA  PRO D 103      51.676  66.155   6.518  1.00175.97           C  
ATOM      9  C   PRO D 103      52.689  65.079   6.089  1.00175.78           C  
ATOM     10  O   PRO D 103      53.573  65.356   5.278  1.00176.23           O  
ATOM     11  CB  PRO D 103      50.945  66.784   5.318  1.00176.01           C  
ATOM     12  CG  PRO D 103      50.581  68.180   5.787  1.00175.94           C  
ATOM     13  CD  PRO D 103      51.781  68.573   6.638  1.00175.65           C  
ATOM     14  HA  PRO D 103      50.931  65.713   7.177  1.00175.97           H  
ATOM     15  HB3 PRO D 103      50.066  66.210   5.018  1.00176.01           H  
ATOM     16  HB2 PRO D 103      51.600  66.859   4.449  1.00176.01           H  
ATOM     17  HG3 PRO D 103      49.690  68.131   6.415  1.00175.94           H  
ATOM     18  HG2 PRO D 103      50.381  68.876   4.972  1.00175.94           H  
ATOM     19  HD2 PRO D 103      52.576  68.984   6.013  1.00175.65           H  
ATOM     20  HD3 PRO D 103      51.500  69.326   7.375  1.00175.65           H  
ATOM     21  N   VAL D 104      52.528  63.877   6.663  1.00174.99           N  
ATOM     22  CA  VAL D 104      53.321  62.680   6.370  1.00173.50           C  
ATOM     23  C   VAL D 104      52.552  61.728   5.424  1.00172.41           C  
ATOM     24  O   VAL D 104      51.441  62.045   4.995  1.00172.94           O  
ATOM     25  CB  VAL D 104      53.687  61.928   7.685  1.00173.36           C  
ATOM     26  CG1 VAL D 104      54.594  62.780   8.590  1.00172.56           C  
ATOM     27  CG2 VAL D 104      52.481  61.386   8.477  1.00173.30           C  
ATOM     28  H   VAL D 104      51.770  63.743   7.316  1.00174.99           H  
ATOM     29  HA  VAL D 104      54.246  62.960   5.862  1.00173.50           H  
ATOM     30  HB  VAL D 104      54.294  61.062   7.417  1.00173.36           H  
ATOM     31 HG11 VAL D 104      54.951  62.202   9.442  1.00172.56           H  
ATOM     32 HG12 VAL D 104      55.469  63.139   8.047  1.00172.56           H  
ATOM     33 HG13 VAL D 104      54.065  63.647   8.982  1.00172.56           H  
ATOM     34 HG21 VAL D 104      52.811  60.880   9.385  1.00173.30           H  
ATOM     35 HG22 VAL D 104      51.806  62.186   8.774  1.00173.30           H  
ATOM     36 HG23 VAL D 104      51.900  60.661   7.906  1.00173.30           H  
ATOM     37  N   GLN D 105      53.178  60.585   5.096  1.00170.31           N  
ATOM     38  CA  GLN D 105      52.624  59.539   4.234  1.00167.54           C  
ATOM     39  C   GLN D 105      51.908  58.427   5.022  1.00164.73           C  
ATOM     40  O   GLN D 105      51.772  58.505   6.244  1.00164.42           O  
ATOM     41  CB  GLN D 105      53.755  58.973   3.346  1.00168.77           C  
ATOM     42  CG  GLN D 105      54.214  59.964   2.263  1.00169.80           C  
ATOM     43  CD  GLN D 105      55.102  59.287   1.218  1.00170.46           C  
ATOM     44  OE1 GLN D 105      54.713  58.287   0.617  1.00170.79           O  
ATOM     45  NE2 GLN D 105      56.291  59.840   0.979  1.00170.65           N  
ATOM     46  H   GLN D 105      54.086  60.390   5.490  1.00170.31           H  
ATOM     47  HA  GLN D 105      51.869  59.973   3.576  1.00167.54           H  
ATOM     48  HB3 GLN D 105      53.423  58.061   2.850  1.00168.77           H  
ATOM     49  HB2 GLN D 105      54.605  58.678   3.962  1.00168.77           H  
ATOM     50  HG3 GLN D 105      54.732  60.810   2.718  1.00169.80           H  
ATOM     51  HG2 GLN D 105      53.349  60.372   1.739  1.00169.80           H  
ATOM     52 HE22 GLN D 105      56.906  59.432   0.290  1.00170.65           H  
ATOM     53 HE21 GLN D 105      56.584  60.667   1.479  1.00170.65           H  
ATOM     54  N   LEU D 106      51.446  57.418   4.270  1.00161.34           N  
ATOM     55  CA  LEU D 106      50.755  56.237   4.758  1.00157.84           C  
ATOM     56  C   LEU D 106      51.366  55.011   4.062  1.00155.25           C  
ATOM     57  O   LEU D 106      51.104  54.790   2.878  1.00154.55           O  
ATOM     58  CB  LEU D 106      49.252  56.381   4.451  1.00158.13           C  
ATOM     59  CG  LEU D 106      48.503  57.423   5.314  1.00157.83           C  
ATOM     60  CD1 LEU D 106      47.118  57.757   4.722  1.00157.85           C  
ATOM     61  CD2 LEU D 106      48.414  56.981   6.789  1.00157.25           C  
ATOM     62  H   LEU D 106      51.593  57.444   3.271  1.00161.34           H  
ATOM     63  HA  LEU D 106      50.887  56.127   5.832  1.00157.84           H  
ATOM     64  HB3 LEU D 106      48.785  55.416   4.611  1.00158.13           H  
ATOM     65  HB2 LEU D 106      49.124  56.611   3.391  1.00158.13           H  
ATOM     66  HG  LEU D 106      49.064  58.357   5.285  1.00157.83           H  
ATOM     67 HD11 LEU D 106      46.997  58.833   4.599  1.00157.85           H  
ATOM     68 HD12 LEU D 106      46.969  57.303   3.742  1.00157.85           H  
ATOM     69 HD13 LEU D 106      46.301  57.408   5.354  1.00157.85           H  
ATOM     70 HD21 LEU D 106      47.464  57.248   7.252  1.00157.25           H  
ATOM     71 HD22 LEU D 106      48.537  55.903   6.901  1.00157.25           H  
ATOM     72 HD23 LEU D 106      49.199  57.457   7.374  1.00157.25           H  
ATOM     73  N   SER D 107      52.174  54.241   4.812  1.00152.15           N  
ATOM     74  CA  SER D 107      52.786  52.981   4.369  1.00149.12           C  
ATOM     75  C   SER D 107      51.740  51.872   4.139  1.00147.16           C  
ATOM     76  O   SER D 107      50.620  51.984   4.634  1.00146.55           O  
ATOM     77  CB  SER D 107      53.853  52.562   5.407  1.00148.78           C  
ATOM     78  OG  SER D 107      53.288  52.071   6.608  1.00147.81           O  
ATOM     79  H   SER D 107      52.324  54.484   5.781  1.00152.15           H  
ATOM     80  HA  SER D 107      53.288  53.176   3.420  1.00149.12           H  
ATOM     81  HB3 SER D 107      54.514  53.399   5.640  1.00148.78           H  
ATOM     82  HB2 SER D 107      54.486  51.776   4.993  1.00148.78           H  
ATOM     83  HG  SER D 107      53.999  51.796   7.194  1.00147.81           H  
ATOM     84  N   LYS D 108      52.138  50.793   3.439  1.00145.34           N  
ATOM     85  CA  LYS D 108      51.298  49.607   3.214  1.00143.38           C  
ATOM     86  C   LYS D 108      50.785  48.959   4.519  1.00142.53           C  
ATOM     87  O   LYS D 108      49.670  48.445   4.514  1.00142.60           O  
ATOM     88  CB  LYS D 108      52.049  48.601   2.308  1.00142.39           C  
ATOM     89  CG  LYS D 108      51.303  47.285   1.977  1.00141.17           C  
ATOM     90  CD  LYS D 108      49.989  47.449   1.181  1.00139.97           C  
ATOM     91  CE  LYS D 108      50.162  47.890  -0.286  1.00139.35           C  
ATOM     92  NZ  LYS D 108      50.780  46.839  -1.118  1.00137.94           N1+
ATOM     93  H   LYS D 108      53.073  50.757   3.061  1.00145.34           H  
ATOM     94  HA  LYS D 108      50.422  49.962   2.669  1.00143.38           H  
ATOM     95  HB3 LYS D 108      52.993  48.340   2.787  1.00142.39           H  
ATOM     96  HB2 LYS D 108      52.323  49.097   1.376  1.00142.39           H  
ATOM     97  HG3 LYS D 108      51.090  46.741   2.897  1.00141.17           H  
ATOM     98  HG2 LYS D 108      51.982  46.631   1.430  1.00141.17           H  
ATOM     99  HD3 LYS D 108      49.346  48.169   1.687  1.00139.97           H  
ATOM    100  HD2 LYS D 108      49.434  46.510   1.221  1.00139.97           H  
ATOM    101  HE3 LYS D 108      50.754  48.803  -0.353  1.00139.35           H  
ATOM    102  HE2 LYS D 108      49.185  48.119  -0.712  1.00139.35           H  
ATOM    103  HZ1 LYS D 108      50.207  46.007  -1.090  1.00137.94           H  
ATOM    104  HZ2 LYS D 108      50.854  47.163  -2.072  1.00137.94           H  
ATOM    105  HZ3 LYS D 108      51.700  46.625  -0.762  1.00137.94           H  
ATOM    106  N   GLU D 109      51.566  49.053   5.611  1.00141.43           N  
ATOM    107  CA  GLU D 109      51.178  48.638   6.961  1.00140.11           C  
ATOM    108  C   GLU D 109      49.995  49.444   7.510  1.00138.13           C  
ATOM    109  O   GLU D 109      49.004  48.841   7.903  1.00137.97           O  
ATOM    110  CB  GLU D 109      52.366  48.775   7.930  1.00141.81           C  
ATOM    111  CG  GLU D 109      53.600  47.941   7.546  1.00144.75           C  
ATOM    112  CD  GLU D 109      54.728  48.082   8.575  1.00146.57           C  
ATOM    113  OE1 GLU D 109      55.134  49.237   8.839  1.00146.68           O  
ATOM    114  OE2 GLU D 109      55.176  47.028   9.078  1.00147.89           O1-
ATOM    115  H   GLU D 109      52.463  49.510   5.537  1.00141.43           H  
ATOM    116  HA  GLU D 109      50.884  47.587   6.918  1.00140.11           H  
ATOM    117  HB3 GLU D 109      52.044  48.487   8.933  1.00141.81           H  
ATOM    118  HB2 GLU D 109      52.650  49.825   8.005  1.00141.81           H  
ATOM    119  HG3 GLU D 109      53.985  48.255   6.576  1.00144.75           H  
ATOM    120  HG2 GLU D 109      53.313  46.893   7.440  1.00144.75           H  
ATOM    121  N   GLN D 110      50.127  50.781   7.516  1.00135.46           N  
ATOM    122  CA  GLN D 110      49.141  51.732   8.032  1.00132.55           C  
ATOM    123  C   GLN D 110      47.822  51.727   7.242  1.00132.44           C  
ATOM    124  O   GLN D 110      46.763  51.910   7.840  1.00132.56           O  
ATOM    125  CB  GLN D 110      49.775  53.136   8.055  1.00130.41           C  
ATOM    126  CG  GLN D 110      50.952  53.230   9.048  1.00127.87           C  
ATOM    127  CD  GLN D 110      51.683  54.571   9.000  1.00126.10           C  
ATOM    128  OE1 GLN D 110      51.798  55.197   7.949  1.00125.32           O  
ATOM    129  NE2 GLN D 110      52.220  55.000  10.142  1.00124.71           N  
ATOM    130  H   GLN D 110      50.974  51.190   7.145  1.00135.46           H  
ATOM    131  HA  GLN D 110      48.905  51.445   9.059  1.00132.55           H  
ATOM    132  HB3 GLN D 110      49.023  53.880   8.323  1.00130.41           H  
ATOM    133  HB2 GLN D 110      50.110  53.392   7.048  1.00130.41           H  
ATOM    134  HG3 GLN D 110      51.690  52.454   8.848  1.00127.87           H  
ATOM    135  HG2 GLN D 110      50.587  53.052  10.059  1.00127.87           H  
ATOM    136 HE22 GLN D 110      52.697  55.891  10.167  1.00124.71           H  
ATOM    137 HE21 GLN D 110      52.132  54.456  10.987  1.00124.71           H  
ATOM    138  N   GLU D 111      47.919  51.469   5.927  1.00132.46           N  
ATOM    139  CA  GLU D 111      46.787  51.323   5.018  1.00132.21           C  
ATOM    140  C   GLU D 111      46.071  49.976   5.157  1.00130.73           C  
ATOM    141  O   GLU D 111      44.845  49.959   5.075  1.00130.29           O  
ATOM    142  CB  GLU D 111      47.254  51.566   3.567  1.00134.32           C  
ATOM    143  CG  GLU D 111      47.792  52.987   3.291  1.00136.79           C  
ATOM    144  CD  GLU D 111      46.711  54.074   3.349  1.00138.06           C  
ATOM    145  OE1 GLU D 111      46.287  54.514   2.260  1.00138.26           O  
ATOM    146  OE2 GLU D 111      46.340  54.471   4.477  1.00138.69           O1-
ATOM    147  H   GLU D 111      48.836  51.359   5.516  1.00132.46           H  
ATOM    148  HA  GLU D 111      46.039  52.068   5.287  1.00132.21           H  
ATOM    149  HB3 GLU D 111      46.441  51.349   2.872  1.00134.32           H  
ATOM    150  HB2 GLU D 111      48.042  50.851   3.324  1.00134.32           H  
ATOM    151  HG3 GLU D 111      48.275  53.005   2.312  1.00136.79           H  
ATOM    152  HG2 GLU D 111      48.574  53.243   4.002  1.00136.79           H  
ATOM    153  N   GLU D 112      46.822  48.889   5.402  1.00129.30           N  
ATOM    154  CA  GLU D 112      46.264  47.557   5.640  1.00128.40           C  
ATOM    155  C   GLU D 112      45.683  47.422   7.064  1.00127.63           C  
ATOM    156  O   GLU D 112      44.714  46.687   7.248  1.00127.46           O  
ATOM    157  CB  GLU D 112      47.350  46.498   5.338  1.00129.37           C  
ATOM    158  CG  GLU D 112      46.854  45.038   5.276  1.00131.47           C  
ATOM    159  CD  GLU D 112      45.887  44.790   4.108  1.00133.06           C  
ATOM    160  OE1 GLU D 112      46.315  44.987   2.947  1.00133.67           O  
ATOM    161  OE2 GLU D 112      44.728  44.416   4.392  1.00134.41           O1-
ATOM    162  H   GLU D 112      47.830  48.969   5.445  1.00129.30           H  
ATOM    163  HA  GLU D 112      45.443  47.417   4.936  1.00128.40           H  
ATOM    164  HB3 GLU D 112      48.140  46.568   6.087  1.00129.37           H  
ATOM    165  HB2 GLU D 112      47.829  46.736   4.389  1.00129.37           H  
ATOM    166  HG3 GLU D 112      46.397  44.747   6.223  1.00131.47           H  
ATOM    167  HG2 GLU D 112      47.711  44.375   5.147  1.00131.47           H  
ATOM    168  N   LEU D 113      46.261  48.157   8.031  1.00126.63           N  
ATOM    169  CA  LEU D 113      45.846  48.214   9.432  1.00124.58           C  
ATOM    170  C   LEU D 113      44.488  48.904   9.604  1.00122.68           C  
ATOM    171  O   LEU D 113      43.595  48.305  10.198  1.00122.18           O  
ATOM    172  CB  LEU D 113      46.947  48.892  10.285  1.00124.71           C  
ATOM    173  CG  LEU D 113      46.611  49.079  11.785  1.00124.61           C  
ATOM    174  CD1 LEU D 113      46.278  47.741  12.474  1.00124.28           C  
ATOM    175  CD2 LEU D 113      47.733  49.840  12.516  1.00124.72           C  
ATOM    176  H   LEU D 113      47.078  48.708   7.799  1.00126.63           H  
ATOM    177  HA  LEU D 113      45.737  47.183   9.773  1.00124.58           H  
ATOM    178  HB3 LEU D 113      47.176  49.868   9.855  1.00124.71           H  
ATOM    179  HB2 LEU D 113      47.863  48.306  10.208  1.00124.71           H  
ATOM    180  HG  LEU D 113      45.731  49.717  11.863  1.00124.61           H  
ATOM    181 HD11 LEU D 113      46.655  47.691  13.494  1.00124.28           H  
ATOM    182 HD12 LEU D 113      45.200  47.596  12.533  1.00124.28           H  
ATOM    183 HD13 LEU D 113      46.696  46.889  11.937  1.00124.28           H  
ATOM    184 HD21 LEU D 113      47.336  50.709  13.042  1.00124.72           H  
ATOM    185 HD22 LEU D 113      48.238  49.226  13.260  1.00124.72           H  
ATOM    186 HD23 LEU D 113      48.502  50.191  11.827  1.00124.72           H  
ATOM    187  N   ILE D 114      44.355  50.135   9.077  1.00120.30           N  
ATOM    188  CA  ILE D 114      43.114  50.914   9.121  1.00118.31           C  
ATOM    189  C   ILE D 114      41.962  50.218   8.365  1.00117.52           C  
ATOM    190  O   ILE D 114      40.827  50.273   8.830  1.00117.35           O  
ATOM    191  CB  ILE D 114      43.320  52.367   8.592  1.00118.13           C  
ATOM    192  CG1 ILE D 114      44.233  53.161   9.558  1.00117.35           C  
ATOM    193  CG2 ILE D 114      42.018  53.164   8.334  1.00118.16           C  
ATOM    194  CD1 ILE D 114      44.779  54.466   8.963  1.00116.70           C  
ATOM    195  H   ILE D 114      45.140  50.569   8.609  1.00120.30           H  
ATOM    196  HA  ILE D 114      42.817  50.984  10.169  1.00118.31           H  
ATOM    197  HB  ILE D 114      43.845  52.291   7.638  1.00118.13           H  
ATOM    198 HG13 ILE D 114      45.082  52.552   9.867  1.00117.35           H  
ATOM    199 HG12 ILE D 114      43.687  53.385  10.476  1.00117.35           H  
ATOM    200 HG21 ILE D 114      42.225  54.176   7.989  1.00118.16           H  
ATOM    201 HG22 ILE D 114      41.394  52.713   7.562  1.00118.16           H  
ATOM    202 HG23 ILE D 114      41.425  53.244   9.244  1.00118.16           H  
ATOM    203 HD11 ILE D 114      45.603  54.856   9.560  1.00116.70           H  
ATOM    204 HD12 ILE D 114      45.149  54.320   7.948  1.00116.70           H  
ATOM    205 HD13 ILE D 114      44.005  55.230   8.934  1.00116.70           H  
ATOM    206  N   ARG D 115      42.290  49.517   7.265  1.00116.66           N  
ATOM    207  CA  ARG D 115      41.367  48.684   6.495  1.00115.35           C  
ATOM    208  C   ARG D 115      40.806  47.495   7.300  1.00113.88           C  
ATOM    209  O   ARG D 115      39.621  47.193   7.160  1.00113.77           O  
ATOM    210  CB  ARG D 115      42.089  48.216   5.213  1.00115.75           C  
ATOM    211  CG  ARG D 115      41.218  47.563   4.128  1.00116.15           C  
ATOM    212  CD  ARG D 115      40.160  48.529   3.567  1.00116.74           C  
ATOM    213  NE  ARG D 115      39.541  48.014   2.333  1.00117.09           N  
ATOM    214  CZ  ARG D 115      38.491  47.181   2.206  1.00116.40           C  
ATOM    215  NH1 ARG D 115      37.830  46.682   3.262  1.00115.31           N  
ATOM    216  NH2 ARG D 115      38.093  46.839   0.974  1.00115.65           N1+
ATOM    217  H   ARG D 115      43.250  49.521   6.948  1.00116.66           H  
ATOM    218  HA  ARG D 115      40.531  49.327   6.217  1.00115.35           H  
ATOM    219  HB3 ARG D 115      42.901  47.537   5.471  1.00115.75           H  
ATOM    220  HB2 ARG D 115      42.560  49.080   4.748  1.00115.75           H  
ATOM    221  HG3 ARG D 115      40.713  46.709   4.581  1.00116.15           H  
ATOM    222  HG2 ARG D 115      41.836  47.147   3.330  1.00116.15           H  
ATOM    223  HD3 ARG D 115      40.563  49.532   3.422  1.00116.74           H  
ATOM    224  HD2 ARG D 115      39.357  48.640   4.296  1.00116.74           H  
ATOM    225  HE  ARG D 115      40.002  48.308   1.484  1.00117.09           H  
ATOM    226 HH12 ARG D 115      37.033  46.078   3.129  1.00115.31           H  
ATOM    227 HH11 ARG D 115      38.124  46.923   4.198  1.00115.31           H  
ATOM    228 HH22 ARG D 115      37.287  46.245   0.845  1.00115.65           H  
ATOM    229 HH21 ARG D 115      38.574  47.197   0.162  1.00115.65           H  
ATOM    230  N   THR D 116      41.654  46.870   8.137  1.00111.67           N  
ATOM    231  CA  THR D 116      41.284  45.766   9.026  1.00109.38           C  
ATOM    232  C   THR D 116      40.481  46.248  10.251  1.00108.41           C  
ATOM    233  O   THR D 116      39.483  45.612  10.591  1.00108.56           O  
ATOM    234  CB  THR D 116      42.532  44.991   9.533  1.00108.72           C  
ATOM    235  OG1 THR D 116      43.232  44.456   8.428  1.00108.35           O  
ATOM    236  CG2 THR D 116      42.239  43.823  10.493  1.00107.51           C  
ATOM    237  H   THR D 116      42.614  47.182   8.193  1.00111.67           H  
ATOM    238  HA  THR D 116      40.655  45.071   8.464  1.00109.38           H  
ATOM    239  HB  THR D 116      43.215  45.680  10.032  1.00108.72           H  
ATOM    240  HG1 THR D 116      43.606  45.178   7.913  1.00108.35           H  
ATOM    241 HG21 THR D 116      43.146  43.260  10.716  1.00107.51           H  
ATOM    242 HG22 THR D 116      41.846  44.178  11.443  1.00107.51           H  
ATOM    243 HG23 THR D 116      41.513  43.130  10.067  1.00107.51           H  
ATOM    244  N   LEU D 117      40.910  47.370  10.862  1.00107.15           N  
ATOM    245  CA  LEU D 117      40.251  48.019  11.997  1.00105.76           C  
ATOM    246  C   LEU D 117      38.814  48.442  11.666  1.00105.00           C  
ATOM    247  O   LEU D 117      37.902  47.992  12.350  1.00104.50           O  
ATOM    248  CB  LEU D 117      41.069  49.242  12.471  1.00104.78           C  
ATOM    249  CG  LEU D 117      42.276  48.931  13.382  1.00102.63           C  
ATOM    250  CD1 LEU D 117      43.042  50.228  13.715  1.00100.68           C  
ATOM    251  CD2 LEU D 117      41.883  48.162  14.661  1.00102.42           C  
ATOM    252  H   LEU D 117      41.751  47.822  10.524  1.00107.15           H  
ATOM    253  HA  LEU D 117      40.188  47.284  12.800  1.00105.76           H  
ATOM    254  HB3 LEU D 117      40.419  49.916  13.021  1.00104.78           H  
ATOM    255  HB2 LEU D 117      41.397  49.811  11.601  1.00104.78           H  
ATOM    256  HG  LEU D 117      42.953  48.294  12.813  1.00102.63           H  
ATOM    257 HD11 LEU D 117      44.116  50.085  13.594  1.00100.68           H  
ATOM    258 HD12 LEU D 117      42.751  51.052  13.063  1.00100.68           H  
ATOM    259 HD13 LEU D 117      42.872  50.563  14.738  1.00100.68           H  
ATOM    260 HD21 LEU D 117      42.414  48.520  15.543  1.00102.42           H  
ATOM    261 HD22 LEU D 117      40.817  48.245  14.873  1.00102.42           H  
ATOM    262 HD23 LEU D 117      42.117  47.102  14.561  1.00102.42           H  
ATOM    263  N   LEU D 118      38.641  49.250  10.605  1.00103.58           N  
ATOM    264  CA  LEU D 118      37.338  49.700  10.103  1.00102.48           C  
ATOM    265  C   LEU D 118      36.532  48.564   9.456  1.00102.51           C  
ATOM    266  O   LEU D 118      35.308  48.672   9.405  1.00102.61           O  
ATOM    267  CB  LEU D 118      37.496  50.883   9.121  1.00101.05           C  
ATOM    268  CG  LEU D 118      37.609  52.264   9.803  1.00100.00           C  
ATOM    269  CD1 LEU D 118      38.865  52.413  10.685  1.00 99.57           C  
ATOM    270  CD2 LEU D 118      37.470  53.401   8.768  1.00 97.89           C  
ATOM    271  H   LEU D 118      39.448  49.566  10.083  1.00103.58           H  
ATOM    272  HA  LEU D 118      36.756  50.064  10.946  1.00102.48           H  
ATOM    273  HB3 LEU D 118      36.609  50.924   8.486  1.00101.05           H  
ATOM    274  HB2 LEU D 118      38.327  50.714   8.436  1.00101.05           H  
ATOM    275  HG  LEU D 118      36.748  52.358  10.466  1.00100.00           H  
ATOM    276 HD11 LEU D 118      39.446  53.294  10.441  1.00 99.57           H  
ATOM    277 HD12 LEU D 118      38.587  52.490  11.733  1.00 99.57           H  
ATOM    278 HD13 LEU D 118      39.560  51.585  10.598  1.00 99.57           H  
ATOM    279 HD21 LEU D 118      36.653  54.070   9.040  1.00 97.89           H  
ATOM    280 HD22 LEU D 118      38.371  54.006   8.676  1.00 97.89           H  
ATOM    281 HD23 LEU D 118      37.251  53.024   7.769  1.00 97.89           H  
ATOM    282  N   GLY D 119      37.216  47.497   9.009  1.00102.16           N  
ATOM    283  CA  GLY D 119      36.617  46.283   8.469  1.00101.73           C  
ATOM    284  C   GLY D 119      35.808  45.579   9.561  1.00101.58           C  
ATOM    285  O   GLY D 119      34.588  45.480   9.439  1.00100.82           O  
ATOM    286  H   GLY D 119      38.224  47.504   9.081  1.00102.16           H  
ATOM    287  HA3 GLY D 119      37.404  45.620   8.111  1.00101.73           H  
ATOM    288  HA2 GLY D 119      35.981  46.531   7.617  1.00101.73           H  
ATOM    289  N   ALA D 120      36.484  45.139  10.635  1.00102.64           N  
ATOM    290  CA  ALA D 120      35.875  44.506  11.805  1.00103.67           C  
ATOM    291  C   ALA D 120      34.930  45.430  12.589  1.00104.20           C  
ATOM    292  O   ALA D 120      33.920  44.946  13.101  1.00104.52           O  
ATOM    293  CB  ALA D 120      36.983  43.971  12.721  1.00103.31           C  
ATOM    294  H   ALA D 120      37.488  45.267  10.675  1.00102.64           H  
ATOM    295  HA  ALA D 120      35.284  43.660  11.453  1.00103.67           H  
ATOM    296  HB1 ALA D 120      36.573  43.542  13.636  1.00103.31           H  
ATOM    297  HB2 ALA D 120      37.559  43.192  12.221  1.00103.31           H  
ATOM    298  HB3 ALA D 120      37.678  44.760  13.013  1.00103.31           H  
ATOM    299  N   HIS D 121      35.255  46.735  12.663  1.00104.17           N  
ATOM    300  CA  HIS D 121      34.427  47.739  13.331  1.00104.45           C  
ATOM    301  C   HIS D 121      33.072  47.904  12.635  1.00105.49           C  
ATOM    302  O   HIS D 121      32.071  47.781  13.320  1.00105.65           O  
ATOM    303  CB  HIS D 121      35.174  49.080  13.512  1.00103.07           C  
ATOM    304  CG  HIS D 121      34.306  50.305  13.669  1.00101.78           C  
ATOM    305  ND1 HIS D 121      33.663  50.636  14.866  1.00101.52           N  
ATOM    306  CD2 HIS D 121      33.958  51.228  12.704  1.00101.10           C  
ATOM    307  CE1 HIS D 121      32.948  51.716  14.578  1.00101.50           C  
ATOM    308  NE2 HIS D 121      33.083  52.109  13.311  1.00101.12           N  
ATOM    309  H   HIS D 121      36.115  47.064  12.246  1.00104.17           H  
ATOM    310  HA  HIS D 121      34.205  47.375  14.336  1.00104.45           H  
ATOM    311  HB3 HIS D 121      35.791  49.264  12.642  1.00103.07           H  
ATOM    312  HB2 HIS D 121      35.854  49.025  14.361  1.00103.07           H  
ATOM    313  HD2 HIS D 121      34.230  51.312  11.662  1.00101.10           H  
ATOM    314  HE1 HIS D 121      32.318  52.220  15.296  1.00101.50           H  
ATOM    315  HE2 HIS D 121      32.628  52.895  12.867  1.00101.12           H  
ATOM    316  N   THR D 122      33.045  48.138  11.313  1.00106.60           N  
ATOM    317  CA  THR D 122      31.797  48.318  10.557  1.00107.38           C  
ATOM    318  C   THR D 122      30.929  47.037  10.494  1.00108.92           C  
ATOM    319  O   THR D 122      29.708  47.150  10.389  1.00109.62           O  
ATOM    320  CB  THR D 122      32.079  48.825   9.116  1.00106.81           C  
ATOM    321  OG1 THR D 122      32.734  50.077   9.193  1.00105.61           O  
ATOM    322  CG2 THR D 122      30.853  49.019   8.204  1.00106.39           C  
ATOM    323  H   THR D 122      33.907  48.207  10.788  1.00106.60           H  
ATOM    324  HA  THR D 122      31.208  49.079  11.074  1.00107.38           H  
ATOM    325  HB  THR D 122      32.763  48.133   8.622  1.00106.81           H  
ATOM    326  HG1 THR D 122      33.619  49.938   9.541  1.00105.61           H  
ATOM    327 HG21 THR D 122      31.135  49.502   7.268  1.00106.39           H  
ATOM    328 HG22 THR D 122      30.385  48.071   7.941  1.00106.39           H  
ATOM    329 HG23 THR D 122      30.099  49.646   8.684  1.00106.39           H  
ATOM    330  N   ARG D 123      31.560  45.854  10.618  1.00110.64           N  
ATOM    331  CA  ARG D 123      30.890  44.554  10.696  1.00112.76           C  
ATOM    332  C   ARG D 123      30.160  44.289  12.031  1.00113.64           C  
ATOM    333  O   ARG D 123      29.234  43.478  12.008  1.00114.01           O  
ATOM    334  CB  ARG D 123      31.916  43.428  10.430  1.00113.78           C  
ATOM    335  CG  ARG D 123      32.304  43.262   8.950  1.00115.61           C  
ATOM    336  CD  ARG D 123      33.494  42.298   8.772  1.00117.25           C  
ATOM    337  NE  ARG D 123      33.738  41.940   7.361  1.00119.77           N  
ATOM    338  CZ  ARG D 123      34.340  42.668   6.399  1.00121.18           C  
ATOM    339  NH1 ARG D 123      34.795  43.909   6.614  1.00122.44           N  
ATOM    340  NH2 ARG D 123      34.484  42.134   5.181  1.00121.56           N1+
ATOM    341  H   ARG D 123      32.567  45.840  10.706  1.00110.64           H  
ATOM    342  HA  ARG D 123      30.128  44.512   9.916  1.00112.76           H  
ATOM    343  HB3 ARG D 123      31.503  42.470  10.753  1.00113.78           H  
ATOM    344  HB2 ARG D 123      32.805  43.582  11.043  1.00113.78           H  
ATOM    345  HG3 ARG D 123      32.584  44.244   8.572  1.00115.61           H  
ATOM    346  HG2 ARG D 123      31.449  42.953   8.347  1.00115.61           H  
ATOM    347  HD3 ARG D 123      33.377  41.407   9.390  1.00117.25           H  
ATOM    348  HD2 ARG D 123      34.403  42.781   9.130  1.00117.25           H  
ATOM    349  HE  ARG D 123      33.397  41.025   7.104  1.00119.77           H  
ATOM    350 HH12 ARG D 123      35.236  44.436   5.874  1.00122.44           H  
ATOM    351 HH11 ARG D 123      34.675  44.332   7.525  1.00122.44           H  
ATOM    352 HH22 ARG D 123      34.927  42.657   4.440  1.00121.56           H  
ATOM    353 HH21 ARG D 123      34.153  41.198   4.992  1.00121.56           H  
ATOM    354  N   HIS D 124      30.571  44.917  13.152  1.00114.24           N  
ATOM    355  CA  HIS D 124      30.076  44.570  14.497  1.00114.50           C  
ATOM    356  C   HIS D 124      29.627  45.773  15.347  1.00114.24           C  
ATOM    357  O   HIS D 124      28.702  45.625  16.142  1.00114.17           O  
ATOM    358  CB  HIS D 124      31.142  43.737  15.247  1.00114.95           C  
ATOM    359  CG  HIS D 124      31.498  42.425  14.585  1.00115.70           C  
ATOM    360  ND1 HIS D 124      30.600  41.353  14.511  1.00115.87           N  
ATOM    361  CD2 HIS D 124      32.676  42.055  13.967  1.00116.47           C  
ATOM    362  CE1 HIS D 124      31.255  40.403  13.855  1.00116.72           C  
ATOM    363  NE2 HIS D 124      32.488  40.768  13.502  1.00117.23           N  
ATOM    364  H   HIS D 124      31.330  45.583  13.103  1.00114.24           H  
ATOM    365  HA  HIS D 124      29.184  43.945  14.412  1.00114.50           H  
ATOM    366  HB3 HIS D 124      30.806  43.514  16.261  1.00114.95           H  
ATOM    367  HB2 HIS D 124      32.059  44.319  15.356  1.00114.95           H  
ATOM    368  HD2 HIS D 124      33.607  42.580  13.820  1.00116.47           H  
ATOM    369  HE1 HIS D 124      30.832  39.436  13.628  1.00116.72           H  
ATOM    370  HE2 HIS D 124      33.162  40.212  12.992  1.00117.23           H  
ATOM    371  N   MET D 125      30.280  46.930  15.189  1.00113.73           N  
ATOM    372  CA  MET D 125      30.053  48.156  15.955  1.00113.19           C  
ATOM    373  C   MET D 125      29.667  49.322  15.030  1.00112.42           C  
ATOM    374  O   MET D 125      29.737  49.202  13.807  1.00113.04           O  
ATOM    375  CB  MET D 125      31.335  48.494  16.740  1.00114.00           C  
ATOM    376  CG  MET D 125      31.726  47.436  17.784  1.00113.68           C  
ATOM    377  SD  MET D 125      32.924  47.991  19.027  1.00113.20           S  
ATOM    378  CE  MET D 125      34.214  48.700  17.970  1.00112.96           C  
ATOM    379  H   MET D 125      30.997  47.006  14.477  1.00113.73           H  
ATOM    380  HA  MET D 125      29.233  48.023  16.663  1.00113.19           H  
ATOM    381  HB3 MET D 125      31.228  49.459  17.227  1.00114.00           H  
ATOM    382  HB2 MET D 125      32.158  48.610  16.034  1.00114.00           H  
ATOM    383  HG3 MET D 125      32.132  46.557  17.285  1.00113.68           H  
ATOM    384  HG2 MET D 125      30.838  47.101  18.321  1.00113.68           H  
ATOM    385  HE1 MET D 125      35.113  48.901  18.554  1.00112.96           H  
ATOM    386  HE2 MET D 125      34.470  48.015  17.163  1.00112.96           H  
ATOM    387  HE3 MET D 125      33.875  49.638  17.531  1.00112.96           H  
ATOM    388  N   GLY D 126      29.217  50.434  15.637  1.00110.71           N  
ATOM    389  CA  GLY D 126      28.752  51.645  14.948  1.00109.50           C  
ATOM    390  C   GLY D 126      27.348  51.479  14.332  1.00108.79           C  
ATOM    391  O   GLY D 126      26.608  52.456  14.241  1.00109.87           O  
ATOM    392  H   GLY D 126      29.182  50.453  16.646  1.00110.71           H  
ATOM    393  HA3 GLY D 126      29.457  51.924  14.163  1.00109.50           H  
ATOM    394  HA2 GLY D 126      28.736  52.468  15.663  1.00109.50           H  
ATOM    395  N   THR D 127      26.979  50.248  13.949  1.00106.42           N  
ATOM    396  CA  THR D 127      25.681  49.820  13.434  1.00102.48           C  
ATOM    397  C   THR D 127      24.801  49.199  14.549  1.00 99.20           C  
ATOM    398  O   THR D 127      23.637  48.893  14.291  1.00 97.82           O  
ATOM    399  CB  THR D 127      25.901  48.745  12.330  1.00102.92           C  
ATOM    400  OG1 THR D 127      26.444  47.539  12.846  1.00101.33           O  
ATOM    401  CG2 THR D 127      26.792  49.222  11.170  1.00101.77           C  
ATOM    402  H   THR D 127      27.666  49.508  14.008  1.00106.42           H  
ATOM    403  HA  THR D 127      25.145  50.670  13.009  1.00102.48           H  
ATOM    404  HB  THR D 127      24.928  48.492  11.905  1.00102.92           H  
ATOM    405  HG1 THR D 127      26.727  46.991  12.110  1.00101.33           H  
ATOM    406 HG21 THR D 127      26.848  48.471  10.382  1.00101.77           H  
ATOM    407 HG22 THR D 127      26.397  50.136  10.726  1.00101.77           H  
ATOM    408 HG23 THR D 127      27.813  49.425  11.498  1.00101.77           H  
ATOM    409  N   MET D 128      25.364  49.026  15.759  1.00 95.74           N  
ATOM    410  CA  MET D 128      24.706  48.420  16.917  1.00 92.92           C  
ATOM    411  C   MET D 128      23.790  49.381  17.699  1.00 91.96           C  
ATOM    412  O   MET D 128      23.051  48.915  18.562  1.00 91.64           O  
ATOM    413  CB  MET D 128      25.789  47.805  17.831  1.00 91.14           C  
ATOM    414  CG  MET D 128      26.744  48.798  18.516  1.00 89.15           C  
ATOM    415  SD  MET D 128      27.866  47.975  19.670  1.00 87.24           S  
ATOM    416  CE  MET D 128      29.102  49.266  19.915  1.00 86.37           C  
ATOM    417  H   MET D 128      26.324  49.305  15.890  1.00 95.74           H  
ATOM    418  HA  MET D 128      24.077  47.603  16.560  1.00 92.92           H  
ATOM    419  HB3 MET D 128      26.377  47.090  17.253  1.00 91.14           H  
ATOM    420  HB2 MET D 128      25.307  47.215  18.606  1.00 91.14           H  
ATOM    421  HG3 MET D 128      26.195  49.556  19.075  1.00 89.15           H  
ATOM    422  HG2 MET D 128      27.333  49.324  17.764  1.00 89.15           H  
ATOM    423  HE1 MET D 128      29.946  48.879  20.486  1.00 86.37           H  
ATOM    424  HE2 MET D 128      29.464  49.618  18.951  1.00 86.37           H  
ATOM    425  HE3 MET D 128      28.671  50.104  20.459  1.00 86.37           H  
ATOM    426  N   PHE D 129      23.856  50.694  17.431  1.00 90.91           N  
ATOM    427  CA  PHE D 129      23.150  51.711  18.217  1.00 90.30           C  
ATOM    428  C   PHE D 129      21.648  51.797  17.918  1.00 90.34           C  
ATOM    429  O   PHE D 129      20.862  51.987  18.844  1.00 89.65           O  
ATOM    430  CB  PHE D 129      23.869  53.060  18.072  1.00 89.77           C  
ATOM    431  CG  PHE D 129      25.233  53.035  18.734  1.00 90.36           C  
ATOM    432  CD1 PHE D 129      26.373  52.619  18.016  1.00 90.83           C  
ATOM    433  CD2 PHE D 129      25.331  53.215  20.128  1.00 90.02           C  
ATOM    434  CE1 PHE D 129      27.581  52.444  18.675  1.00 90.88           C  
ATOM    435  CE2 PHE D 129      26.541  53.014  20.773  1.00 90.10           C  
ATOM    436  CZ  PHE D 129      27.661  52.641  20.048  1.00 90.57           C  
ATOM    437  H   PHE D 129      24.465  51.028  16.698  1.00 90.91           H  
ATOM    438  HA  PHE D 129      23.220  51.427  19.269  1.00 90.30           H  
ATOM    439  HB3 PHE D 129      23.273  53.855  18.523  1.00 89.77           H  
ATOM    440  HB2 PHE D 129      23.983  53.322  17.019  1.00 89.77           H  
ATOM    441  HD1 PHE D 129      26.306  52.426  16.956  1.00 90.83           H  
ATOM    442  HD2 PHE D 129      24.459  53.497  20.695  1.00 90.02           H  
ATOM    443  HE1 PHE D 129      28.452  52.137  18.117  1.00 90.88           H  
ATOM    444  HE2 PHE D 129      26.612  53.132  21.843  1.00 90.10           H  
ATOM    445  HZ  PHE D 129      28.593  52.495  20.571  1.00 90.57           H  
ATOM    446  N   GLU D 130      21.268  51.575  16.651  1.00 90.08           N  
ATOM    447  CA  GLU D 130      19.877  51.449  16.211  1.00 89.11           C  
ATOM    448  C   GLU D 130      19.211  50.169  16.749  1.00 86.88           C  
ATOM    449  O   GLU D 130      17.988  50.143  16.873  1.00 87.53           O  
ATOM    450  CB  GLU D 130      19.791  51.488  14.666  1.00 91.04           C  
ATOM    451  CG  GLU D 130      20.311  52.790  14.008  1.00 94.73           C  
ATOM    452  CD  GLU D 130      21.841  52.945  13.981  1.00 97.37           C  
ATOM    453  OE1 GLU D 130      22.520  51.987  13.548  1.00 98.43           O  
ATOM    454  OE2 GLU D 130      22.312  54.014  14.425  1.00 98.60           O1-
ATOM    455  H   GLU D 130      21.970  51.437  15.936  1.00 90.08           H  
ATOM    456  HA  GLU D 130      19.319  52.300  16.606  1.00 89.11           H  
ATOM    457  HB3 GLU D 130      18.748  51.363  14.372  1.00 91.04           H  
ATOM    458  HB2 GLU D 130      20.306  50.622  14.246  1.00 91.04           H  
ATOM    459  HG3 GLU D 130      19.853  53.650  14.499  1.00 94.73           H  
ATOM    460  HG2 GLU D 130      19.967  52.823  12.974  1.00 94.73           H  
ATOM    461  N   GLN D 131      20.027  49.152  17.085  1.00 83.73           N  
ATOM    462  CA  GLN D 131      19.596  47.882  17.665  1.00 81.03           C  
ATOM    463  C   GLN D 131      19.255  47.942  19.161  1.00 78.26           C  
ATOM    464  O   GLN D 131      18.757  46.944  19.677  1.00 77.15           O  
ATOM    465  CB  GLN D 131      20.638  46.783  17.387  1.00 81.91           C  
ATOM    466  CG  GLN D 131      20.805  46.468  15.894  1.00 84.11           C  
ATOM    467  CD  GLN D 131      21.678  45.231  15.700  1.00 85.45           C  
ATOM    468  OE1 GLN D 131      22.889  45.284  15.895  1.00 86.33           O  
ATOM    469  NE2 GLN D 131      21.062  44.109  15.325  1.00 86.15           N  
ATOM    470  H   GLN D 131      21.023  49.265  16.966  1.00 83.73           H  
ATOM    471  HA  GLN D 131      18.672  47.594  17.164  1.00 81.03           H  
ATOM    472  HB3 GLN D 131      20.335  45.867  17.899  1.00 81.91           H  
ATOM    473  HB2 GLN D 131      21.601  47.048  17.817  1.00 81.91           H  
ATOM    474  HG3 GLN D 131      21.265  47.311  15.375  1.00 84.11           H  
ATOM    475  HG2 GLN D 131      19.832  46.306  15.429  1.00 84.11           H  
ATOM    476 HE22 GLN D 131      21.598  43.265  15.185  1.00 86.15           H  
ATOM    477 HE21 GLN D 131      20.061  44.088  15.200  1.00 86.15           H  
ATOM    478  N   PHE D 132      19.457  49.092  19.832  1.00 76.23           N  
ATOM    479  CA  PHE D 132      18.997  49.306  21.210  1.00 75.41           C  
ATOM    480  C   PHE D 132      17.463  49.266  21.367  1.00 74.89           C  
ATOM    481  O   PHE D 132      16.980  49.071  22.479  1.00 74.76           O  
ATOM    482  CB  PHE D 132      19.584  50.605  21.790  1.00 75.58           C  
ATOM    483  CG  PHE D 132      21.093  50.685  21.976  1.00 76.82           C  
ATOM    484  CD1 PHE D 132      21.940  49.553  21.919  1.00 76.64           C  
ATOM    485  CD2 PHE D 132      21.655  51.936  22.300  1.00 76.43           C  
ATOM    486  CE1 PHE D 132      23.311  49.707  22.078  1.00 75.09           C  
ATOM    487  CE2 PHE D 132      23.024  52.064  22.472  1.00 76.06           C  
ATOM    488  CZ  PHE D 132      23.850  50.961  22.322  1.00 75.70           C  
ATOM    489  H   PHE D 132      19.882  49.883  19.368  1.00 76.23           H  
ATOM    490  HA  PHE D 132      19.374  48.486  21.814  1.00 75.41           H  
ATOM    491  HB3 PHE D 132      19.131  50.806  22.760  1.00 75.58           H  
ATOM    492  HB2 PHE D 132      19.301  51.438  21.147  1.00 75.58           H  
ATOM    493  HD1 PHE D 132      21.554  48.566  21.716  1.00 76.64           H  
ATOM    494  HD2 PHE D 132      21.022  52.804  22.401  1.00 76.43           H  
ATOM    495  HE1 PHE D 132      23.973  48.859  21.993  1.00 75.09           H  
ATOM    496  HE2 PHE D 132      23.449  53.029  22.702  1.00 76.06           H  
ATOM    497  HZ  PHE D 132      24.919  51.083  22.390  1.00 75.70           H  
ATOM    498  N   VAL D 133      16.720  49.387  20.254  1.00 73.93           N  
ATOM    499  CA  VAL D 133      15.266  49.241  20.196  1.00 72.03           C  
ATOM    500  C   VAL D 133      14.747  47.816  20.533  1.00 72.68           C  
ATOM    501  O   VAL D 133      13.560  47.668  20.818  1.00 71.47           O  
ATOM    502  CB  VAL D 133      14.712  49.655  18.806  1.00 69.91           C  
ATOM    503  CG1 VAL D 133      15.064  51.113  18.466  1.00 67.64           C  
ATOM    504  CG2 VAL D 133      15.073  48.702  17.649  1.00 67.40           C  
ATOM    505  H   VAL D 133      17.182  49.545  19.369  1.00 73.93           H  
ATOM    506  HA  VAL D 133      14.873  49.943  20.922  1.00 72.03           H  
ATOM    507  HB  VAL D 133      13.622  49.642  18.876  1.00 69.91           H  
ATOM    508 HG11 VAL D 133      14.615  51.411  17.518  1.00 67.64           H  
ATOM    509 HG12 VAL D 133      14.692  51.793  19.233  1.00 67.64           H  
ATOM    510 HG13 VAL D 133      16.138  51.268  18.381  1.00 67.64           H  
ATOM    511 HG21 VAL D 133      14.847  49.150  16.682  1.00 67.40           H  
ATOM    512 HG22 VAL D 133      16.130  48.439  17.655  1.00 67.40           H  
ATOM    513 HG23 VAL D 133      14.496  47.781  17.707  1.00 67.40           H  
ATOM    514  N   GLN D 134      15.635  46.804  20.491  1.00 74.00           N  
ATOM    515  CA  GLN D 134      15.324  45.376  20.622  1.00 76.43           C  
ATOM    516  C   GLN D 134      15.428  44.810  22.054  1.00 76.43           C  
ATOM    517  O   GLN D 134      15.208  43.610  22.219  1.00 76.71           O  
ATOM    518  CB  GLN D 134      16.234  44.599  19.640  1.00 78.65           C  
ATOM    519  CG  GLN D 134      15.847  44.822  18.161  1.00 83.84           C  
ATOM    520  CD  GLN D 134      17.039  44.901  17.204  1.00 85.86           C  
ATOM    521  OE1 GLN D 134      18.027  44.185  17.354  1.00 87.50           O  
ATOM    522  NE2 GLN D 134      16.936  45.759  16.187  1.00 86.43           N  
ATOM    523  H   GLN D 134      16.598  47.015  20.268  1.00 74.00           H  
ATOM    524  HA  GLN D 134      14.290  45.211  20.313  1.00 76.43           H  
ATOM    525  HB3 GLN D 134      16.201  43.526  19.836  1.00 78.65           H  
ATOM    526  HB2 GLN D 134      17.269  44.886  19.824  1.00 78.65           H  
ATOM    527  HG3 GLN D 134      15.276  45.742  18.061  1.00 83.84           H  
ATOM    528  HG2 GLN D 134      15.178  44.027  17.831  1.00 83.84           H  
ATOM    529 HE22 GLN D 134      17.684  45.840  15.516  1.00 86.43           H  
ATOM    530 HE21 GLN D 134      16.109  46.329  16.079  1.00 86.43           H  
ATOM    531  N   PHE D 135      15.752  45.644  23.060  1.00 76.35           N  
ATOM    532  CA  PHE D 135      16.014  45.201  24.438  1.00 76.91           C  
ATOM    533  C   PHE D 135      14.953  45.696  25.434  1.00 78.63           C  
ATOM    534  O   PHE D 135      15.299  46.043  26.565  1.00 79.85           O  
ATOM    535  CB  PHE D 135      17.445  45.609  24.846  1.00 75.21           C  
ATOM    536  CG  PHE D 135      18.522  44.980  23.988  1.00 74.34           C  
ATOM    537  CD1 PHE D 135      18.883  43.630  24.173  1.00 73.97           C  
ATOM    538  CD2 PHE D 135      19.034  45.679  22.878  1.00 74.37           C  
ATOM    539  CE1 PHE D 135      19.776  43.027  23.298  1.00 73.01           C  
ATOM    540  CE2 PHE D 135      19.942  45.068  22.026  1.00 73.63           C  
ATOM    541  CZ  PHE D 135      20.303  43.744  22.232  1.00 72.34           C  
ATOM    542  H   PHE D 135      15.913  46.621  22.861  1.00 76.35           H  
ATOM    543  HA  PHE D 135      15.968  44.114  24.503  1.00 76.91           H  
ATOM    544  HB3 PHE D 135      17.641  45.321  25.879  1.00 75.21           H  
ATOM    545  HB2 PHE D 135      17.551  46.693  24.805  1.00 75.21           H  
ATOM    546  HD1 PHE D 135      18.461  43.060  24.988  1.00 73.97           H  
ATOM    547  HD2 PHE D 135      18.707  46.687  22.690  1.00 74.37           H  
ATOM    548  HE1 PHE D 135      20.057  41.994  23.443  1.00 73.01           H  
ATOM    549  HE2 PHE D 135      20.354  45.610  21.189  1.00 73.63           H  
ATOM    550  HZ  PHE D 135      20.994  43.266  21.554  1.00 72.34           H  
ATOM    551  N   ARG D 136      13.680  45.720  24.997  1.00 79.20           N  
ATOM    552  CA  ARG D 136      12.511  46.201  25.754  1.00 78.72           C  
ATOM    553  C   ARG D 136      12.690  47.647  26.285  1.00 76.24           C  
ATOM    554  O   ARG D 136      12.553  47.856  27.492  1.00 76.30           O  
ATOM    555  CB  ARG D 136      12.151  45.194  26.877  1.00 81.32           C  
ATOM    556  CG  ARG D 136      11.744  43.793  26.369  1.00 85.68           C  
ATOM    557  CD  ARG D 136      12.200  42.642  27.286  1.00 90.85           C  
ATOM    558  NE  ARG D 136      13.658  42.424  27.213  1.00 96.48           N  
ATOM    559  CZ  ARG D 136      14.324  41.703  26.290  1.00 97.96           C  
ATOM    560  NH1 ARG D 136      15.661  41.669  26.334  1.00 97.50           N  
ATOM    561  NH2 ARG D 136      13.696  41.019  25.321  1.00 99.35           N1+
ATOM    562  H   ARG D 136      13.491  45.417  24.052  1.00 79.20           H  
ATOM    563  HA  ARG D 136      11.670  46.230  25.060  1.00 78.72           H  
ATOM    564  HB3 ARG D 136      11.315  45.577  27.463  1.00 81.32           H  
ATOM    565  HB2 ARG D 136      12.982  45.125  27.579  1.00 81.32           H  
ATOM    566  HG3 ARG D 136      12.218  43.640  25.399  1.00 85.68           H  
ATOM    567  HG2 ARG D 136      10.676  43.729  26.162  1.00 85.68           H  
ATOM    568  HD3 ARG D 136      11.612  41.736  27.139  1.00 90.85           H  
ATOM    569  HD2 ARG D 136      12.027  42.941  28.320  1.00 90.85           H  
ATOM    570  HE  ARG D 136      14.208  42.925  27.898  1.00 96.48           H  
ATOM    571 HH12 ARG D 136      16.187  41.139  25.656  1.00 97.50           H  
ATOM    572 HH11 ARG D 136      16.162  42.154  27.074  1.00 97.50           H  
ATOM    573 HH22 ARG D 136      14.221  40.496  24.636  1.00 99.35           H  
ATOM    574 HH21 ARG D 136      12.688  41.032  25.269  1.00 99.35           H  
ATOM    575  N   PRO D 137      13.048  48.613  25.401  1.00 73.40           N  
ATOM    576  CA  PRO D 137      13.257  50.017  25.804  1.00 72.32           C  
ATOM    577  C   PRO D 137      11.962  50.675  26.335  1.00 72.63           C  
ATOM    578  O   PRO D 137      10.949  50.622  25.635  1.00 72.85           O  
ATOM    579  CB  PRO D 137      13.709  50.699  24.502  1.00 70.25           C  
ATOM    580  CG  PRO D 137      13.070  49.868  23.410  1.00 70.09           C  
ATOM    581  CD  PRO D 137      13.196  48.460  23.952  1.00 71.66           C  
ATOM    582  HA  PRO D 137      14.073  50.062  26.518  1.00 72.32           H  
ATOM    583  HB3 PRO D 137      14.795  50.650  24.410  1.00 70.25           H  
ATOM    584  HB2 PRO D 137      13.429  51.751  24.435  1.00 70.25           H  
ATOM    585  HG3 PRO D 137      13.505  50.018  22.433  1.00 70.09           H  
ATOM    586  HG2 PRO D 137      12.013  50.105  23.325  1.00 70.09           H  
ATOM    587  HD2 PRO D 137      12.454  47.801  23.499  1.00 71.66           H  
ATOM    588  HD3 PRO D 137      14.191  48.072  23.731  1.00 71.66           H  
ATOM    589  N   PRO D 138      12.014  51.293  27.538  1.00 72.64           N  
ATOM    590  CA  PRO D 138      10.962  52.194  28.052  1.00 72.63           C  
ATOM    591  C   PRO D 138      10.404  53.215  27.049  1.00 72.65           C  
ATOM    592  O   PRO D 138      11.166  53.792  26.273  1.00 72.96           O  
ATOM    593  CB  PRO D 138      11.669  52.911  29.200  1.00 72.40           C  
ATOM    594  CG  PRO D 138      12.582  51.858  29.764  1.00 72.35           C  
ATOM    595  CD  PRO D 138      13.091  51.155  28.519  1.00 72.90           C  
ATOM    596  HA  PRO D 138      10.157  51.569  28.443  1.00 72.63           H  
ATOM    597  HB3 PRO D 138      10.992  53.305  29.952  1.00 72.40           H  
ATOM    598  HB2 PRO D 138      12.272  53.737  28.821  1.00 72.40           H  
ATOM    599  HG3 PRO D 138      12.006  51.164  30.375  1.00 72.35           H  
ATOM    600  HG2 PRO D 138      13.360  52.297  30.372  1.00 72.35           H  
ATOM    601  HD2 PRO D 138      13.993  51.641  28.152  1.00 72.90           H  
ATOM    602  HD3 PRO D 138      13.318  50.113  28.736  1.00 72.90           H  
ATOM    603  N   ALA D 139       9.074  53.394  27.092  1.00 72.69           N  
ATOM    604  CA  ALA D 139       8.296  54.237  26.183  1.00 71.94           C  
ATOM    605  C   ALA D 139       8.728  55.715  26.121  1.00 71.06           C  
ATOM    606  O   ALA D 139       8.628  56.314  25.050  1.00 70.69           O  
ATOM    607  CB  ALA D 139       6.811  54.120  26.554  1.00 72.02           C  
ATOM    608  H   ALA D 139       8.536  52.883  27.778  1.00 72.69           H  
ATOM    609  HA  ALA D 139       8.415  53.824  25.183  1.00 71.94           H  
ATOM    610  HB1 ALA D 139       6.186  54.712  25.883  1.00 72.02           H  
ATOM    611  HB2 ALA D 139       6.470  53.086  26.484  1.00 72.02           H  
ATOM    612  HB3 ALA D 139       6.623  54.464  27.572  1.00 72.02           H  
ATOM    613  N   HIS D 140       9.228  56.260  27.245  1.00 70.08           N  
ATOM    614  CA  HIS D 140       9.712  57.640  27.361  1.00 69.56           C  
ATOM    615  C   HIS D 140      10.999  57.926  26.553  1.00 69.04           C  
ATOM    616  O   HIS D 140      11.277  59.096  26.294  1.00 68.02           O  
ATOM    617  CB  HIS D 140       9.889  57.997  28.855  1.00 69.87           C  
ATOM    618  CG  HIS D 140      11.164  57.499  29.495  1.00 71.16           C  
ATOM    619  ND1 HIS D 140      11.368  56.160  29.845  1.00 71.39           N  
ATOM    620  CD2 HIS D 140      12.306  58.214  29.789  1.00 70.73           C  
ATOM    621  CE1 HIS D 140      12.606  56.120  30.325  1.00 70.95           C  
ATOM    622  NE2 HIS D 140      13.208  57.308  30.313  1.00 71.07           N  
ATOM    623  H   HIS D 140       9.306  55.694  28.078  1.00 70.08           H  
ATOM    624  HA  HIS D 140       8.925  58.282  26.961  1.00 69.56           H  
ATOM    625  HB3 HIS D 140       9.038  57.643  29.438  1.00 69.87           H  
ATOM    626  HB2 HIS D 140       9.880  59.084  28.959  1.00 69.87           H  
ATOM    627  HD2 HIS D 140      12.550  59.258  29.656  1.00 70.73           H  
ATOM    628  HE1 HIS D 140      13.077  55.218  30.689  1.00 70.95           H  
ATOM    629  HE2 HIS D 140      14.150  57.521  30.619  1.00 71.07           H  
ATOM    630  N   LEU D 141      11.757  56.877  26.176  1.00 68.43           N  
ATOM    631  CA  LEU D 141      12.959  56.989  25.343  1.00 67.84           C  
ATOM    632  C   LEU D 141      12.623  57.305  23.876  1.00 68.85           C  
ATOM    633  O   LEU D 141      13.378  58.045  23.245  1.00 69.19           O  
ATOM    634  CB  LEU D 141      13.795  55.692  25.415  1.00 64.77           C  
ATOM    635  CG  LEU D 141      14.364  55.353  26.808  1.00 61.05           C  
ATOM    636  CD1 LEU D 141      14.984  53.949  26.802  1.00 58.64           C  
ATOM    637  CD2 LEU D 141      15.376  56.402  27.310  1.00 59.02           C  
ATOM    638  H   LEU D 141      11.477  55.940  26.431  1.00 68.43           H  
ATOM    639  HA  LEU D 141      13.562  57.816  25.723  1.00 67.84           H  
ATOM    640  HB3 LEU D 141      14.634  55.766  24.720  1.00 64.77           H  
ATOM    641  HB2 LEU D 141      13.190  54.861  25.052  1.00 64.77           H  
ATOM    642  HG  LEU D 141      13.534  55.324  27.514  1.00 61.05           H  
ATOM    643 HD11 LEU D 141      15.173  53.610  27.821  1.00 58.64           H  
ATOM    644 HD12 LEU D 141      14.326  53.221  26.326  1.00 58.64           H  
ATOM    645 HD13 LEU D 141      15.933  53.935  26.265  1.00 58.64           H  
ATOM    646 HD21 LEU D 141      16.277  55.941  27.716  1.00 59.02           H  
ATOM    647 HD22 LEU D 141      15.696  57.078  26.517  1.00 59.02           H  
ATOM    648 HD23 LEU D 141      14.943  57.013  28.102  1.00 59.02           H  
ATOM    649  N   PHE D 142      11.500  56.759  23.370  1.00 69.26           N  
ATOM    650  CA  PHE D 142      10.983  57.041  22.030  1.00 69.60           C  
ATOM    651  C   PHE D 142      10.433  58.471  21.921  1.00 72.08           C  
ATOM    652  O   PHE D 142      10.840  59.199  21.016  1.00 73.57           O  
ATOM    653  CB  PHE D 142       9.886  56.031  21.633  1.00 65.83           C  
ATOM    654  CG  PHE D 142      10.344  54.599  21.441  1.00 63.77           C  
ATOM    655  CD1 PHE D 142      11.004  54.210  20.255  1.00 62.98           C  
ATOM    656  CD2 PHE D 142      10.215  53.669  22.491  1.00 63.28           C  
ATOM    657  CE1 PHE D 142      11.443  52.901  20.104  1.00 63.12           C  
ATOM    658  CE2 PHE D 142      10.647  52.364  22.315  1.00 63.20           C  
ATOM    659  CZ  PHE D 142      11.251  51.978  21.124  1.00 63.68           C  
ATOM    660  H   PHE D 142      10.931  56.163  23.955  1.00 69.26           H  
ATOM    661  HA  PHE D 142      11.806  56.947  21.318  1.00 69.60           H  
ATOM    662  HB3 PHE D 142       9.426  56.349  20.696  1.00 65.83           H  
ATOM    663  HB2 PHE D 142       9.082  56.040  22.370  1.00 65.83           H  
ATOM    664  HD1 PHE D 142      11.156  54.924  19.459  1.00 62.98           H  
ATOM    665  HD2 PHE D 142       9.761  53.962  23.424  1.00 63.28           H  
ATOM    666  HE1 PHE D 142      11.934  52.600  19.190  1.00 63.12           H  
ATOM    667  HE2 PHE D 142      10.508  51.653  23.114  1.00 63.20           H  
ATOM    668  HZ  PHE D 142      11.589  50.960  20.996  1.00 63.68           H  
ATOM    669  N   ILE D 143       9.527  58.834  22.847  1.00 74.30           N  
ATOM    670  CA  ILE D 143       8.864  60.138  22.887  1.00 75.81           C  
ATOM    671  C   ILE D 143       9.657  61.053  23.839  1.00 77.53           C  
ATOM    672  O   ILE D 143       9.360  61.147  25.030  1.00 76.52           O  
ATOM    673  CB  ILE D 143       7.379  60.032  23.347  1.00 74.81           C  
ATOM    674  CG1 ILE D 143       6.582  58.960  22.564  1.00 72.89           C  
ATOM    675  CG2 ILE D 143       6.649  61.395  23.299  1.00 74.39           C  
ATOM    676  CD1 ILE D 143       6.539  59.151  21.040  1.00 71.74           C  
ATOM    677  H   ILE D 143       9.264  58.182  23.572  1.00 74.30           H  
ATOM    678  HA  ILE D 143       8.875  60.585  21.893  1.00 75.81           H  
ATOM    679  HB  ILE D 143       7.364  59.700  24.387  1.00 74.81           H  
ATOM    680 HG13 ILE D 143       5.561  58.921  22.945  1.00 72.89           H  
ATOM    681 HG12 ILE D 143       6.997  57.974  22.775  1.00 72.89           H  
ATOM    682 HG21 ILE D 143       5.604  61.288  23.589  1.00 74.39           H  
ATOM    683 HG22 ILE D 143       7.087  62.124  23.981  1.00 74.39           H  
ATOM    684 HG23 ILE D 143       6.673  61.829  22.300  1.00 74.39           H  
ATOM    685 HD11 ILE D 143       5.909  58.390  20.578  1.00 71.74           H  
ATOM    686 HD12 ILE D 143       6.129  60.123  20.766  1.00 71.74           H  
ATOM    687 HD13 ILE D 143       7.530  59.065  20.595  1.00 71.74           H  
ATOM    688  N   HIS D 144      10.702  61.668  23.274  1.00 80.23           N  
ATOM    689  CA  HIS D 144      11.760  62.369  23.997  1.00 82.19           C  
ATOM    690  C   HIS D 144      11.480  63.856  24.297  1.00 83.01           C  
ATOM    691  O   HIS D 144      12.409  64.568  24.680  1.00 84.11           O  
ATOM    692  CB  HIS D 144      13.080  62.130  23.242  1.00 84.35           C  
ATOM    693  CG  HIS D 144      13.064  62.436  21.760  1.00 87.82           C  
ATOM    694  ND1 HIS D 144      13.052  61.436  20.801  1.00 88.42           N  
ATOM    695  CD2 HIS D 144      13.071  63.621  21.056  1.00 89.09           C  
ATOM    696  CE1 HIS D 144      13.042  62.033  19.607  1.00 89.48           C  
ATOM    697  NE2 HIS D 144      13.058  63.359  19.683  1.00 89.55           N  
ATOM    698  H   HIS D 144      10.862  61.544  22.284  1.00 80.23           H  
ATOM    699  HA  HIS D 144      11.875  61.902  24.977  1.00 82.19           H  
ATOM    700  HB3 HIS D 144      13.334  61.076  23.356  1.00 84.35           H  
ATOM    701  HB2 HIS D 144      13.891  62.673  23.719  1.00 84.35           H  
ATOM    702  HD1 HIS D 144      13.029  60.439  20.969  1.00 88.42           H  
ATOM    703  HD2 HIS D 144      13.084  64.635  21.430  1.00 89.09           H  
ATOM    704  HE1 HIS D 144      13.025  61.490  18.673  1.00 89.48           H  
ATOM    705  N   HIS D 145      10.218  64.298  24.163  1.00 84.03           N  
ATOM    706  CA  HIS D 145       9.771  65.636  24.570  1.00 84.84           C  
ATOM    707  C   HIS D 145       9.489  65.762  26.079  1.00 83.57           C  
ATOM    708  O   HIS D 145       9.457  66.889  26.575  1.00 82.85           O  
ATOM    709  CB  HIS D 145       8.538  66.049  23.745  1.00 87.41           C  
ATOM    710  CG  HIS D 145       8.821  66.243  22.277  1.00 90.98           C  
ATOM    711  ND1 HIS D 145       8.035  65.671  21.272  1.00 92.22           N  
ATOM    712  CD2 HIS D 145       9.834  66.973  21.688  1.00 92.21           C  
ATOM    713  CE1 HIS D 145       8.589  66.076  20.136  1.00 93.29           C  
ATOM    714  NE2 HIS D 145       9.663  66.843  20.323  1.00 93.61           N  
ATOM    715  H   HIS D 145       9.502  63.663  23.840  1.00 84.03           H  
ATOM    716  HA  HIS D 145      10.567  66.352  24.357  1.00 84.84           H  
ATOM    717  HB3 HIS D 145       8.121  66.984  24.122  1.00 87.41           H  
ATOM    718  HB2 HIS D 145       7.754  65.299  23.848  1.00 87.41           H  
ATOM    719  HD2 HIS D 145      10.637  67.554  22.118  1.00 92.21           H  
ATOM    720  HE1 HIS D 145       8.214  65.804  19.160  1.00 93.29           H  
ATOM    721  HE2 HIS D 145      10.238  67.256  19.602  1.00 93.61           H  
ATOM    722  N   GLN D 146       9.307  64.629  26.778  1.00 82.76           N  
ATOM    723  CA  GLN D 146       9.101  64.566  28.225  1.00 82.30           C  
ATOM    724  C   GLN D 146       9.786  63.320  28.824  1.00 81.45           C  
ATOM    725  O   GLN D 146       9.771  62.267  28.184  1.00 81.92           O  
ATOM    726  CB  GLN D 146       7.602  64.688  28.615  1.00 82.73           C  
ATOM    727  CG  GLN D 146       6.565  64.015  27.679  1.00 84.25           C  
ATOM    728  CD  GLN D 146       6.061  64.890  26.519  1.00 84.85           C  
ATOM    729  OE1 GLN D 146       5.829  64.386  25.424  1.00 84.61           O  
ATOM    730  NE2 GLN D 146       5.874  66.194  26.741  1.00 84.75           N  
ATOM    731  H   GLN D 146       9.360  63.736  26.306  1.00 82.76           H  
ATOM    732  HA  GLN D 146       9.602  65.446  28.624  1.00 82.30           H  
ATOM    733  HB3 GLN D 146       7.363  65.740  28.766  1.00 82.73           H  
ATOM    734  HB2 GLN D 146       7.474  64.253  29.608  1.00 82.73           H  
ATOM    735  HG3 GLN D 146       5.685  63.754  28.267  1.00 84.25           H  
ATOM    736  HG2 GLN D 146       6.955  63.071  27.295  1.00 84.25           H  
ATOM    737 HE22 GLN D 146       5.541  66.788  25.995  1.00 84.75           H  
ATOM    738 HE21 GLN D 146       6.070  66.595  27.646  1.00 84.75           H  
ATOM    739  N   PRO D 147      10.378  63.458  30.037  1.00 79.98           N  
ATOM    740  CA  PRO D 147      11.113  62.367  30.709  1.00 78.67           C  
ATOM    741  C   PRO D 147      10.194  61.298  31.334  1.00 77.88           C  
ATOM    742  O   PRO D 147       8.973  61.360  31.181  1.00 79.64           O  
ATOM    743  CB  PRO D 147      11.925  63.124  31.778  1.00 77.84           C  
ATOM    744  CG  PRO D 147      11.027  64.282  32.176  1.00 78.01           C  
ATOM    745  CD  PRO D 147      10.406  64.683  30.846  1.00 79.46           C  
ATOM    746  HA  PRO D 147      11.790  61.869  30.011  1.00 78.67           H  
ATOM    747  HB3 PRO D 147      12.841  63.509  31.329  1.00 77.84           H  
ATOM    748  HB2 PRO D 147      12.222  62.521  32.637  1.00 77.84           H  
ATOM    749  HG3 PRO D 147      11.559  65.096  32.669  1.00 78.01           H  
ATOM    750  HG2 PRO D 147      10.250  63.925  32.855  1.00 78.01           H  
ATOM    751  HD2 PRO D 147       9.418  65.122  30.989  1.00 79.46           H  
ATOM    752  HD3 PRO D 147      11.045  65.418  30.353  1.00 79.46           H  
ATOM    753  N   LEU D 148      10.808  60.344  32.053  1.00 76.28           N  
ATOM    754  CA  LEU D 148      10.119  59.332  32.857  1.00 74.85           C  
ATOM    755  C   LEU D 148       9.394  60.013  34.045  1.00 74.25           C  
ATOM    756  O   LEU D 148      10.082  60.679  34.823  1.00 74.78           O  
ATOM    757  CB  LEU D 148      11.187  58.325  33.359  1.00 73.86           C  
ATOM    758  CG  LEU D 148      10.636  57.037  34.019  1.00 74.34           C  
ATOM    759  CD1 LEU D 148       9.720  56.223  33.079  1.00 75.14           C  
ATOM    760  CD2 LEU D 148      11.784  56.169  34.580  1.00 74.19           C  
ATOM    761  H   LEU D 148      11.815  60.351  32.125  1.00 76.28           H  
ATOM    762  HA  LEU D 148       9.439  58.813  32.187  1.00 74.85           H  
ATOM    763  HB3 LEU D 148      11.861  58.830  34.053  1.00 73.86           H  
ATOM    764  HB2 LEU D 148      11.814  58.024  32.523  1.00 73.86           H  
ATOM    765  HG  LEU D 148      10.036  57.347  34.876  1.00 74.34           H  
ATOM    766 HD11 LEU D 148       8.687  56.254  33.424  1.00 75.14           H  
ATOM    767 HD12 LEU D 148       9.732  56.597  32.056  1.00 75.14           H  
ATOM    768 HD13 LEU D 148       9.996  55.170  33.029  1.00 75.14           H  
ATOM    769 HD21 LEU D 148      11.570  55.850  35.599  1.00 74.19           H  
ATOM    770 HD22 LEU D 148      11.957  55.268  33.992  1.00 74.19           H  
ATOM    771 HD23 LEU D 148      12.731  56.709  34.597  1.00 74.19           H  
ATOM    772  N   PRO D 149       8.049  59.863  34.169  1.00 72.57           N  
ATOM    773  CA  PRO D 149       7.283  60.374  35.331  1.00 71.15           C  
ATOM    774  C   PRO D 149       7.865  59.929  36.683  1.00 70.95           C  
ATOM    775  O   PRO D 149       8.281  58.779  36.806  1.00 70.58           O  
ATOM    776  CB  PRO D 149       5.862  59.825  35.118  1.00 70.61           C  
ATOM    777  CG  PRO D 149       5.756  59.599  33.621  1.00 70.61           C  
ATOM    778  CD  PRO D 149       7.163  59.166  33.234  1.00 71.00           C  
ATOM    779  HA  PRO D 149       7.273  61.463  35.259  1.00 71.15           H  
ATOM    780  HB3 PRO D 149       5.094  60.507  35.483  1.00 70.61           H  
ATOM    781  HB2 PRO D 149       5.724  58.877  35.638  1.00 70.61           H  
ATOM    782  HG3 PRO D 149       5.523  60.545  33.131  1.00 70.61           H  
ATOM    783  HG2 PRO D 149       4.988  58.876  33.342  1.00 70.61           H  
ATOM    784  HD2 PRO D 149       7.281  58.091  33.371  1.00 71.00           H  
ATOM    785  HD3 PRO D 149       7.352  59.407  32.188  1.00 71.00           H  
ATOM    786  N   THR D 150       7.937  60.866  37.641  1.00 70.40           N  
ATOM    787  CA  THR D 150       8.646  60.707  38.916  1.00 68.98           C  
ATOM    788  C   THR D 150       8.229  59.470  39.746  1.00 69.17           C  
ATOM    789  O   THR D 150       9.101  58.827  40.331  1.00 69.76           O  
ATOM    790  CB  THR D 150       8.492  61.973  39.801  1.00 67.84           C  
ATOM    791  OG1 THR D 150       8.940  63.104  39.077  1.00 67.99           O  
ATOM    792  CG2 THR D 150       9.255  61.944  41.140  1.00 66.55           C  
ATOM    793  H   THR D 150       7.577  61.792  37.454  1.00 70.40           H  
ATOM    794  HA  THR D 150       9.700  60.593  38.665  1.00 68.98           H  
ATOM    795  HB  THR D 150       7.434  62.139  40.008  1.00 67.84           H  
ATOM    796  HG1 THR D 150       9.898  63.066  39.010  1.00 67.99           H  
ATOM    797 HG21 THR D 150       9.190  62.907  41.647  1.00 66.55           H  
ATOM    798 HG22 THR D 150       8.846  61.201  41.826  1.00 66.55           H  
ATOM    799 HG23 THR D 150      10.311  61.717  40.991  1.00 66.55           H  
ATOM    800  N   LEU D 151       6.927  59.140  39.733  1.00 68.64           N  
ATOM    801  CA  LEU D 151       6.345  58.003  40.450  1.00 67.29           C  
ATOM    802  C   LEU D 151       6.272  56.714  39.608  1.00 66.55           C  
ATOM    803  O   LEU D 151       5.866  55.688  40.155  1.00 67.81           O  
ATOM    804  CB  LEU D 151       4.941  58.381  40.987  1.00 67.65           C  
ATOM    805  CG  LEU D 151       4.889  59.528  42.025  1.00 67.60           C  
ATOM    806  CD1 LEU D 151       5.867  59.329  43.200  1.00 65.46           C  
ATOM    807  CD2 LEU D 151       4.981  60.936  41.403  1.00 68.14           C  
ATOM    808  H   LEU D 151       6.279  59.709  39.208  1.00 68.64           H  
ATOM    809  HA  LEU D 151       6.983  57.755  41.299  1.00 67.29           H  
ATOM    810  HB3 LEU D 151       4.510  57.503  41.469  1.00 67.65           H  
ATOM    811  HB2 LEU D 151       4.270  58.607  40.156  1.00 67.65           H  
ATOM    812  HG  LEU D 151       3.888  59.466  42.456  1.00 67.60           H  
ATOM    813 HD11 LEU D 151       5.433  59.699  44.129  1.00 65.46           H  
ATOM    814 HD12 LEU D 151       6.103  58.276  43.358  1.00 65.46           H  
ATOM    815 HD13 LEU D 151       6.809  59.855  43.043  1.00 65.46           H  
ATOM    816 HD21 LEU D 151       4.139  61.552  41.720  1.00 68.14           H  
ATOM    817 HD22 LEU D 151       5.889  61.459  41.701  1.00 68.14           H  
ATOM    818 HD23 LEU D 151       4.959  60.911  40.313  1.00 68.14           H  
ATOM    819  N   ALA D 152       6.674  56.750  38.322  1.00 64.56           N  
ATOM    820  CA  ALA D 152       6.778  55.558  37.475  1.00 63.45           C  
ATOM    821  C   ALA D 152       7.893  54.625  37.987  1.00 64.39           C  
ATOM    822  O   ALA D 152       8.921  55.134  38.443  1.00 65.60           O  
ATOM    823  CB  ALA D 152       7.085  55.977  36.027  1.00 60.81           C  
ATOM    824  H   ALA D 152       7.023  57.613  37.926  1.00 64.56           H  
ATOM    825  HA  ALA D 152       5.803  55.072  37.504  1.00 63.45           H  
ATOM    826  HB1 ALA D 152       7.043  55.118  35.356  1.00 60.81           H  
ATOM    827  HB2 ALA D 152       6.361  56.703  35.662  1.00 60.81           H  
ATOM    828  HB3 ALA D 152       8.080  56.408  35.930  1.00 60.81           H  
ATOM    829  N   PRO D 153       7.689  53.289  37.904  1.00 64.44           N  
ATOM    830  CA  PRO D 153       8.724  52.318  38.294  1.00 64.99           C  
ATOM    831  C   PRO D 153       9.978  52.468  37.421  1.00 65.26           C  
ATOM    832  O   PRO D 153       9.868  52.516  36.196  1.00 64.26           O  
ATOM    833  CB  PRO D 153       8.039  50.953  38.116  1.00 64.26           C  
ATOM    834  CG  PRO D 153       6.976  51.188  37.056  1.00 62.66           C  
ATOM    835  CD  PRO D 153       6.518  52.615  37.338  1.00 63.71           C  
ATOM    836  HA  PRO D 153       8.990  52.460  39.343  1.00 64.99           H  
ATOM    837  HB3 PRO D 153       7.563  50.666  39.055  1.00 64.26           H  
ATOM    838  HB2 PRO D 153       8.727  50.150  37.844  1.00 64.26           H  
ATOM    839  HG3 PRO D 153       6.166  50.459  37.084  1.00 62.66           H  
ATOM    840  HG2 PRO D 153       7.435  51.141  36.067  1.00 62.66           H  
ATOM    841  HD2 PRO D 153       6.145  53.082  36.426  1.00 63.71           H  
ATOM    842  HD3 PRO D 153       5.719  52.622  38.082  1.00 63.71           H  
ATOM    843  N   VAL D 154      11.135  52.598  38.083  1.00 65.58           N  
ATOM    844  CA  VAL D 154      12.433  52.781  37.437  1.00 62.67           C  
ATOM    845  C   VAL D 154      12.946  51.459  36.818  1.00 61.36           C  
ATOM    846  O   VAL D 154      13.739  51.508  35.881  1.00 58.81           O  
ATOM    847  CB  VAL D 154      13.514  53.250  38.452  1.00 60.65           C  
ATOM    848  CG1 VAL D 154      14.775  53.801  37.764  1.00 61.24           C  
ATOM    849  CG2 VAL D 154      13.004  54.314  39.442  1.00 60.00           C  
ATOM    850  H   VAL D 154      11.139  52.558  39.092  1.00 65.58           H  
ATOM    851  HA  VAL D 154      12.336  53.524  36.643  1.00 62.67           H  
ATOM    852  HB  VAL D 154      13.824  52.387  39.046  1.00 60.65           H  
ATOM    853 HG11 VAL D 154      15.606  53.752  38.463  1.00 61.24           H  
ATOM    854 HG12 VAL D 154      15.089  53.259  36.879  1.00 61.24           H  
ATOM    855 HG13 VAL D 154      14.634  54.837  37.459  1.00 61.24           H  
ATOM    856 HG21 VAL D 154      13.810  54.664  40.088  1.00 60.00           H  
ATOM    857 HG22 VAL D 154      12.606  55.179  38.915  1.00 60.00           H  
ATOM    858 HG23 VAL D 154      12.221  53.926  40.094  1.00 60.00           H  
ATOM    859  N   LEU D 155      12.473  50.313  37.343  1.00 61.58           N  
ATOM    860  CA  LEU D 155      12.888  48.953  36.992  1.00 61.50           C  
ATOM    861  C   LEU D 155      13.004  48.627  35.483  1.00 61.69           C  
ATOM    862  O   LEU D 155      14.041  48.075  35.123  1.00 61.89           O  
ATOM    863  CB  LEU D 155      12.028  47.937  37.790  1.00 61.56           C  
ATOM    864  CG  LEU D 155      12.197  46.433  37.451  1.00 61.69           C  
ATOM    865  CD1 LEU D 155      13.615  45.913  37.776  1.00 60.51           C  
ATOM    866  CD2 LEU D 155      11.098  45.585  38.123  1.00 62.14           C  
ATOM    867  H   LEU D 155      11.810  50.377  38.105  1.00 61.58           H  
ATOM    868  HA  LEU D 155      13.904  48.880  37.384  1.00 61.50           H  
ATOM    869  HB3 LEU D 155      10.977  48.191  37.663  1.00 61.56           H  
ATOM    870  HB2 LEU D 155      12.222  48.077  38.854  1.00 61.56           H  
ATOM    871  HG  LEU D 155      12.047  46.302  36.379  1.00 61.69           H  
ATOM    872 HD11 LEU D 155      14.006  45.314  36.956  1.00 60.51           H  
ATOM    873 HD12 LEU D 155      14.326  46.718  37.954  1.00 60.51           H  
ATOM    874 HD13 LEU D 155      13.634  45.284  38.666  1.00 60.51           H  
ATOM    875 HD21 LEU D 155      11.497  44.732  38.672  1.00 62.14           H  
ATOM    876 HD22 LEU D 155      10.503  46.167  38.828  1.00 62.14           H  
ATOM    877 HD23 LEU D 155      10.410  45.185  37.376  1.00 62.14           H  
ATOM    878  N   PRO D 156      12.032  49.007  34.615  1.00 62.10           N  
ATOM    879  CA  PRO D 156      12.156  48.805  33.157  1.00 61.75           C  
ATOM    880  C   PRO D 156      13.320  49.555  32.478  1.00 61.05           C  
ATOM    881  O   PRO D 156      13.837  49.046  31.486  1.00 60.72           O  
ATOM    882  CB  PRO D 156      10.788  49.232  32.593  1.00 61.09           C  
ATOM    883  CG  PRO D 156       9.835  49.116  33.769  1.00 62.74           C  
ATOM    884  CD  PRO D 156      10.711  49.542  34.935  1.00 61.78           C  
ATOM    885  HA  PRO D 156      12.284  47.734  32.990  1.00 61.75           H  
ATOM    886  HB3 PRO D 156      10.475  48.625  31.743  1.00 61.09           H  
ATOM    887  HB2 PRO D 156      10.814  50.271  32.262  1.00 61.09           H  
ATOM    888  HG3 PRO D 156       9.531  48.076  33.897  1.00 62.74           H  
ATOM    889  HG2 PRO D 156       8.935  49.722  33.661  1.00 62.74           H  
ATOM    890  HD2 PRO D 156      10.797  50.625  34.951  1.00 61.78           H  
ATOM    891  HD3 PRO D 156      10.294  49.209  35.882  1.00 61.78           H  
ATOM    892  N   LEU D 157      13.722  50.719  33.023  1.00 59.05           N  
ATOM    893  CA  LEU D 157      14.870  51.508  32.563  1.00 56.75           C  
ATOM    894  C   LEU D 157      16.210  50.935  33.044  1.00 57.15           C  
ATOM    895  O   LEU D 157      17.146  50.901  32.247  1.00 57.28           O  
ATOM    896  CB  LEU D 157      14.665  52.996  32.949  1.00 54.15           C  
ATOM    897  CG  LEU D 157      15.775  53.983  32.507  1.00 50.83           C  
ATOM    898  CD1 LEU D 157      15.983  54.034  30.979  1.00 50.23           C  
ATOM    899  CD2 LEU D 157      15.535  55.387  33.101  1.00 50.05           C  
ATOM    900  H   LEU D 157      13.258  51.064  33.852  1.00 59.05           H  
ATOM    901  HA  LEU D 157      14.914  51.438  31.478  1.00 56.75           H  
ATOM    902  HB3 LEU D 157      14.566  53.062  34.032  1.00 54.15           H  
ATOM    903  HB2 LEU D 157      13.711  53.340  32.547  1.00 54.15           H  
ATOM    904  HG  LEU D 157      16.711  53.638  32.941  1.00 50.83           H  
ATOM    905 HD11 LEU D 157      16.113  55.051  30.607  1.00 50.23           H  
ATOM    906 HD12 LEU D 157      16.877  53.478  30.695  1.00 50.23           H  
ATOM    907 HD13 LEU D 157      15.147  53.604  30.431  1.00 50.23           H  
ATOM    908 HD21 LEU D 157      16.453  55.782  33.532  1.00 50.05           H  
ATOM    909 HD22 LEU D 157      15.196  56.106  32.354  1.00 50.05           H  
ATOM    910 HD23 LEU D 157      14.786  55.377  33.893  1.00 50.05           H  
ATOM    911  N   VAL D 158      16.279  50.466  34.303  1.00 56.54           N  
ATOM    912  CA  VAL D 158      17.461  49.795  34.862  1.00 54.63           C  
ATOM    913  C   VAL D 158      17.721  48.440  34.171  1.00 53.78           C  
ATOM    914  O   VAL D 158      18.870  48.155  33.833  1.00 52.02           O  
ATOM    915  CB  VAL D 158      17.338  49.544  36.394  1.00 54.05           C  
ATOM    916  CG1 VAL D 158      18.545  48.799  37.009  1.00 55.17           C  
ATOM    917  CG2 VAL D 158      17.148  50.854  37.167  1.00 52.45           C  
ATOM    918  H   VAL D 158      15.472  50.536  34.907  1.00 56.54           H  
ATOM    919  HA  VAL D 158      18.328  50.436  34.687  1.00 54.63           H  
ATOM    920  HB  VAL D 158      16.449  48.936  36.570  1.00 54.05           H  
ATOM    921 HG11 VAL D 158      18.433  48.693  38.089  1.00 55.17           H  
ATOM    922 HG12 VAL D 158      18.669  47.795  36.609  1.00 55.17           H  
ATOM    923 HG13 VAL D 158      19.474  49.340  36.828  1.00 55.17           H  
ATOM    924 HG21 VAL D 158      16.960  50.669  38.225  1.00 52.45           H  
ATOM    925 HG22 VAL D 158      18.045  51.465  37.095  1.00 52.45           H  
ATOM    926 HG23 VAL D 158      16.310  51.430  36.784  1.00 52.45           H  
ATOM    927  N   THR D 159      16.642  47.669  33.936  1.00 54.23           N  
ATOM    928  CA  THR D 159      16.638  46.409  33.188  1.00 55.95           C  
ATOM    929  C   THR D 159      17.116  46.604  31.746  1.00 55.90           C  
ATOM    930  O   THR D 159      18.000  45.871  31.308  1.00 54.44           O  
ATOM    931  CB  THR D 159      15.226  45.758  33.132  1.00 56.93           C  
ATOM    932  OG1 THR D 159      14.813  45.432  34.441  1.00 58.46           O  
ATOM    933  CG2 THR D 159      15.111  44.475  32.284  1.00 57.42           C  
ATOM    934  H   THR D 159      15.736  47.988  34.256  1.00 54.23           H  
ATOM    935  HA  THR D 159      17.328  45.719  33.671  1.00 55.95           H  
ATOM    936  HB  THR D 159      14.508  46.485  32.750  1.00 56.93           H  
ATOM    937  HG1 THR D 159      14.674  46.251  34.927  1.00 58.46           H  
ATOM    938 HG21 THR D 159      14.130  44.015  32.402  1.00 57.42           H  
ATOM    939 HG22 THR D 159      15.241  44.672  31.219  1.00 57.42           H  
ATOM    940 HG23 THR D 159      15.860  43.739  32.580  1.00 57.42           H  
ATOM    941  N   HIS D 160      16.558  47.620  31.064  1.00 57.47           N  
ATOM    942  CA  HIS D 160      16.945  47.997  29.713  1.00 57.62           C  
ATOM    943  C   HIS D 160      18.420  48.407  29.615  1.00 58.74           C  
ATOM    944  O   HIS D 160      19.105  47.889  28.734  1.00 59.07           O  
ATOM    945  CB  HIS D 160      16.010  49.096  29.184  1.00 55.51           C  
ATOM    946  CG  HIS D 160      16.415  49.626  27.838  1.00 55.66           C  
ATOM    947  ND1 HIS D 160      16.569  48.793  26.747  1.00 54.31           N  
ATOM    948  CD2 HIS D 160      16.787  50.882  27.414  1.00 55.65           C  
ATOM    949  CE1 HIS D 160      17.026  49.547  25.752  1.00 55.48           C  
ATOM    950  NE2 HIS D 160      17.178  50.825  26.077  1.00 56.06           N  
ATOM    951  H   HIS D 160      15.832  48.178  31.493  1.00 57.47           H  
ATOM    952  HA  HIS D 160      16.813  47.115  29.083  1.00 57.62           H  
ATOM    953  HB3 HIS D 160      15.955  49.930  29.883  1.00 55.51           H  
ATOM    954  HB2 HIS D 160      15.004  48.689  29.094  1.00 55.51           H  
ATOM    955  HD1 HIS D 160      16.394  47.797  26.722  1.00 54.31           H  
ATOM    956  HD2 HIS D 160      16.829  51.806  27.971  1.00 55.65           H  
ATOM    957  HE1 HIS D 160      17.279  49.144  24.792  1.00 55.48           H  
ATOM    958  N   PHE D 161      18.874  49.283  30.533  1.00 59.20           N  
ATOM    959  CA  PHE D 161      20.266  49.708  30.650  1.00 59.44           C  
ATOM    960  C   PHE D 161      21.243  48.533  30.775  1.00 59.61           C  
ATOM    961  O   PHE D 161      22.176  48.476  29.986  1.00 59.56           O  
ATOM    962  CB  PHE D 161      20.450  50.782  31.747  1.00 62.15           C  
ATOM    963  CG  PHE D 161      21.896  51.124  32.078  1.00 66.79           C  
ATOM    964  CD1 PHE D 161      22.430  50.834  33.350  1.00 68.01           C  
ATOM    965  CD2 PHE D 161      22.743  51.659  31.087  1.00 68.15           C  
ATOM    966  CE1 PHE D 161      23.766  51.099  33.617  1.00 67.42           C  
ATOM    967  CE2 PHE D 161      24.071  51.932  31.378  1.00 67.67           C  
ATOM    968  CZ  PHE D 161      24.578  51.658  32.640  1.00 67.52           C  
ATOM    969  H   PHE D 161      18.233  49.665  31.217  1.00 59.20           H  
ATOM    970  HA  PHE D 161      20.506  50.200  29.705  1.00 59.44           H  
ATOM    971  HB3 PHE D 161      19.930  50.484  32.658  1.00 62.15           H  
ATOM    972  HB2 PHE D 161      19.967  51.704  31.418  1.00 62.15           H  
ATOM    973  HD1 PHE D 161      21.797  50.412  34.114  1.00 68.01           H  
ATOM    974  HD2 PHE D 161      22.361  51.844  30.096  1.00 68.15           H  
ATOM    975  HE1 PHE D 161      24.175  50.875  34.590  1.00 67.42           H  
ATOM    976  HE2 PHE D 161      24.710  52.352  30.617  1.00 67.67           H  
ATOM    977  HZ  PHE D 161      25.615  51.864  32.856  1.00 67.52           H  
ATOM    978  N   ALA D 162      20.963  47.589  31.689  1.00 59.42           N  
ATOM    979  CA  ALA D 162      21.740  46.364  31.880  1.00 59.00           C  
ATOM    980  C   ALA D 162      21.837  45.467  30.631  1.00 59.27           C  
ATOM    981  O   ALA D 162      22.887  44.860  30.424  1.00 59.57           O  
ATOM    982  CB  ALA D 162      21.153  45.576  33.058  1.00 59.06           C  
ATOM    983  H   ALA D 162      20.154  47.699  32.288  1.00 59.42           H  
ATOM    984  HA  ALA D 162      22.751  46.672  32.149  1.00 59.00           H  
ATOM    985  HB1 ALA D 162      21.804  44.745  33.333  1.00 59.06           H  
ATOM    986  HB2 ALA D 162      21.033  46.205  33.939  1.00 59.06           H  
ATOM    987  HB3 ALA D 162      20.172  45.166  32.819  1.00 59.06           H  
ATOM    988  N   ASP D 163      20.767  45.424  29.815  1.00 60.21           N  
ATOM    989  CA  ASP D 163      20.692  44.633  28.583  1.00 61.48           C  
ATOM    990  C   ASP D 163      21.469  45.257  27.413  1.00 60.49           C  
ATOM    991  O   ASP D 163      22.225  44.527  26.775  1.00 59.68           O  
ATOM    992  CB  ASP D 163      19.250  44.285  28.136  1.00 65.36           C  
ATOM    993  CG  ASP D 163      18.422  43.377  29.065  1.00 68.62           C  
ATOM    994  OD1 ASP D 163      17.291  43.053  28.640  1.00 68.69           O  
ATOM    995  OD2 ASP D 163      18.894  43.010  30.164  1.00 68.66           O1-
ATOM    996  H   ASP D 163      19.930  45.932  30.068  1.00 60.21           H  
ATOM    997  HA  ASP D 163      21.187  43.681  28.792  1.00 61.48           H  
ATOM    998  HB3 ASP D 163      19.276  43.816  27.151  1.00 65.36           H  
ATOM    999  HB2 ASP D 163      18.687  45.213  28.024  1.00 65.36           H  
ATOM   1000  N   ILE D 164      21.302  46.570  27.154  1.00 60.37           N  
ATOM   1001  CA  ILE D 164      22.048  47.277  26.099  1.00 58.41           C  
ATOM   1002  C   ILE D 164      23.541  47.471  26.426  1.00 58.65           C  
ATOM   1003  O   ILE D 164      24.351  47.516  25.503  1.00 58.73           O  
ATOM   1004  CB  ILE D 164      21.452  48.658  25.709  1.00 55.12           C  
ATOM   1005  CG1 ILE D 164      21.331  49.689  26.855  1.00 52.86           C  
ATOM   1006  CG2 ILE D 164      20.121  48.474  24.970  1.00 54.11           C  
ATOM   1007  CD1 ILE D 164      21.280  51.144  26.370  1.00 51.10           C  
ATOM   1008  H   ILE D 164      20.657  47.120  27.708  1.00 60.37           H  
ATOM   1009  HA  ILE D 164      21.993  46.659  25.204  1.00 58.41           H  
ATOM   1010  HB  ILE D 164      22.132  49.100  24.978  1.00 55.12           H  
ATOM   1011 HG13 ILE D 164      22.169  49.609  27.544  1.00 52.86           H  
ATOM   1012 HG12 ILE D 164      20.441  49.486  27.442  1.00 52.86           H  
ATOM   1013 HG21 ILE D 164      19.707  49.424  24.639  1.00 54.11           H  
ATOM   1014 HG22 ILE D 164      20.256  47.857  24.084  1.00 54.11           H  
ATOM   1015 HG23 ILE D 164      19.385  47.989  25.610  1.00 54.11           H  
ATOM   1016 HD11 ILE D 164      20.640  51.746  27.016  1.00 51.10           H  
ATOM   1017 HD12 ILE D 164      22.276  51.585  26.372  1.00 51.10           H  
ATOM   1018 HD13 ILE D 164      20.894  51.231  25.355  1.00 51.10           H  
ATOM   1019  N   ASN D 165      23.869  47.543  27.725  1.00 58.34           N  
ATOM   1020  CA  ASN D 165      25.220  47.627  28.269  1.00 55.86           C  
ATOM   1021  C   ASN D 165      25.977  46.302  28.064  1.00 53.14           C  
ATOM   1022  O   ASN D 165      27.082  46.335  27.521  1.00 52.88           O  
ATOM   1023  CB  ASN D 165      25.088  48.059  29.745  1.00 58.14           C  
ATOM   1024  CG  ASN D 165      26.373  48.391  30.489  1.00 60.81           C  
ATOM   1025  OD1 ASN D 165      27.421  47.802  30.261  1.00 63.05           O  
ATOM   1026  ND2 ASN D 165      26.285  49.339  31.419  1.00 60.67           N  
ATOM   1027  H   ASN D 165      23.126  47.518  28.412  1.00 58.34           H  
ATOM   1028  HA  ASN D 165      25.756  48.409  27.728  1.00 55.86           H  
ATOM   1029  HB3 ASN D 165      24.536  47.316  30.322  1.00 58.14           H  
ATOM   1030  HB2 ASN D 165      24.511  48.983  29.759  1.00 58.14           H  
ATOM   1031 HD22 ASN D 165      27.095  49.558  31.985  1.00 60.67           H  
ATOM   1032 HD21 ASN D 165      25.407  49.805  31.602  1.00 60.67           H  
ATOM   1033  N   THR D 166      25.345  45.170  28.436  1.00 51.28           N  
ATOM   1034  CA  THR D 166      25.833  43.811  28.163  1.00 52.18           C  
ATOM   1035  C   THR D 166      25.997  43.539  26.659  1.00 54.03           C  
ATOM   1036  O   THR D 166      27.001  42.946  26.268  1.00 53.74           O  
ATOM   1037  CB  THR D 166      24.878  42.728  28.737  1.00 50.90           C  
ATOM   1038  OG1 THR D 166      24.925  42.783  30.144  1.00 51.37           O  
ATOM   1039  CG2 THR D 166      25.163  41.270  28.327  1.00 49.36           C  
ATOM   1040  H   THR D 166      24.439  45.234  28.880  1.00 51.28           H  
ATOM   1041  HA  THR D 166      26.814  43.695  28.621  1.00 52.18           H  
ATOM   1042  HB  THR D 166      23.853  42.966  28.448  1.00 50.90           H  
ATOM   1043  HG1 THR D 166      24.478  43.588  30.427  1.00 51.37           H  
ATOM   1044 HG21 THR D 166      24.493  40.581  28.842  1.00 49.36           H  
ATOM   1045 HG22 THR D 166      24.997  41.105  27.263  1.00 49.36           H  
ATOM   1046 HG23 THR D 166      26.189  40.982  28.557  1.00 49.36           H  
ATOM   1047  N   PHE D 167      25.026  44.001  25.856  1.00 56.59           N  
ATOM   1048  CA  PHE D 167      25.039  43.909  24.402  1.00 58.81           C  
ATOM   1049  C   PHE D 167      26.192  44.672  23.733  1.00 61.35           C  
ATOM   1050  O   PHE D 167      26.800  44.129  22.814  1.00 61.37           O  
ATOM   1051  CB  PHE D 167      23.649  44.263  23.841  1.00 58.69           C  
ATOM   1052  CG  PHE D 167      23.590  44.632  22.372  1.00 58.78           C  
ATOM   1053  CD1 PHE D 167      23.781  43.647  21.382  1.00 58.84           C  
ATOM   1054  CD2 PHE D 167      23.476  45.984  21.991  1.00 58.45           C  
ATOM   1055  CE1 PHE D 167      23.789  44.007  20.042  1.00 57.54           C  
ATOM   1056  CE2 PHE D 167      23.484  46.318  20.647  1.00 57.77           C  
ATOM   1057  CZ  PHE D 167      23.628  45.336  19.676  1.00 56.39           C  
ATOM   1058  H   PHE D 167      24.221  44.459  26.263  1.00 56.59           H  
ATOM   1059  HA  PHE D 167      25.202  42.857  24.161  1.00 58.81           H  
ATOM   1060  HB3 PHE D 167      23.225  45.086  24.407  1.00 58.69           H  
ATOM   1061  HB2 PHE D 167      22.978  43.417  24.000  1.00 58.69           H  
ATOM   1062  HD1 PHE D 167      23.918  42.612  21.661  1.00 58.84           H  
ATOM   1063  HD2 PHE D 167      23.372  46.753  22.741  1.00 58.45           H  
ATOM   1064  HE1 PHE D 167      23.924  43.251  19.282  1.00 57.54           H  
ATOM   1065  HE2 PHE D 167      23.378  47.349  20.360  1.00 57.77           H  
ATOM   1066  HZ  PHE D 167      23.626  45.605  18.629  1.00 56.39           H  
ATOM   1067  N   MET D 168      26.493  45.892  24.211  1.00 64.11           N  
ATOM   1068  CA  MET D 168      27.590  46.704  23.685  1.00 67.40           C  
ATOM   1069  C   MET D 168      28.956  46.042  23.919  1.00 69.75           C  
ATOM   1070  O   MET D 168      29.770  46.025  23.001  1.00 71.27           O  
ATOM   1071  CB  MET D 168      27.530  48.134  24.260  1.00 67.99           C  
ATOM   1072  CG  MET D 168      27.950  49.190  23.227  1.00 70.59           C  
ATOM   1073  SD  MET D 168      28.100  50.901  23.809  1.00 74.86           S  
ATOM   1074  CE  MET D 168      26.582  51.074  24.778  1.00 72.87           C  
ATOM   1075  H   MET D 168      25.943  46.296  24.958  1.00 64.11           H  
ATOM   1076  HA  MET D 168      27.426  46.762  22.607  1.00 67.40           H  
ATOM   1077  HB3 MET D 168      28.125  48.223  25.171  1.00 67.99           H  
ATOM   1078  HB2 MET D 168      26.509  48.356  24.558  1.00 67.99           H  
ATOM   1079  HG3 MET D 168      27.229  49.191  22.409  1.00 70.59           H  
ATOM   1080  HG2 MET D 168      28.912  48.914  22.796  1.00 70.59           H  
ATOM   1081  HE1 MET D 168      26.368  52.127  24.956  1.00 72.87           H  
ATOM   1082  HE2 MET D 168      25.731  50.620  24.281  1.00 72.87           H  
ATOM   1083  HE3 MET D 168      26.699  50.570  25.731  1.00 72.87           H  
ATOM   1084  N   VAL D 169      29.142  45.443  25.109  1.00 71.57           N  
ATOM   1085  CA  VAL D 169      30.323  44.658  25.467  1.00 72.79           C  
ATOM   1086  C   VAL D 169      30.426  43.326  24.691  1.00 74.39           C  
ATOM   1087  O   VAL D 169      31.543  42.933  24.365  1.00 74.47           O  
ATOM   1088  CB  VAL D 169      30.397  44.413  27.000  1.00 71.50           C  
ATOM   1089  CG1 VAL D 169      31.467  43.403  27.466  1.00 71.07           C  
ATOM   1090  CG2 VAL D 169      30.620  45.750  27.727  1.00 69.65           C  
ATOM   1091  H   VAL D 169      28.413  45.494  25.808  1.00 71.57           H  
ATOM   1092  HA  VAL D 169      31.191  45.259  25.196  1.00 72.79           H  
ATOM   1093  HB  VAL D 169      29.431  44.025  27.327  1.00 71.50           H  
ATOM   1094 HG11 VAL D 169      31.471  43.326  28.552  1.00 71.07           H  
ATOM   1095 HG12 VAL D 169      31.280  42.397  27.093  1.00 71.07           H  
ATOM   1096 HG13 VAL D 169      32.466  43.701  27.146  1.00 71.07           H  
ATOM   1097 HG21 VAL D 169      30.679  45.613  28.802  1.00 69.65           H  
ATOM   1098 HG22 VAL D 169      31.552  46.221  27.413  1.00 69.65           H  
ATOM   1099 HG23 VAL D 169      29.809  46.450  27.534  1.00 69.65           H  
ATOM   1100  N   LEU D 170      29.289  42.694  24.341  1.00 76.70           N  
ATOM   1101  CA  LEU D 170      29.235  41.529  23.444  1.00 77.93           C  
ATOM   1102  C   LEU D 170      29.679  41.853  22.006  1.00 78.72           C  
ATOM   1103  O   LEU D 170      30.291  40.995  21.372  1.00 77.84           O  
ATOM   1104  CB  LEU D 170      27.817  40.907  23.431  1.00 78.68           C  
ATOM   1105  CG  LEU D 170      27.522  39.936  24.592  1.00 79.37           C  
ATOM   1106  CD1 LEU D 170      26.024  39.571  24.637  1.00 79.18           C  
ATOM   1107  CD2 LEU D 170      28.416  38.678  24.545  1.00 79.39           C  
ATOM   1108  H   LEU D 170      28.399  43.058  24.656  1.00 76.70           H  
ATOM   1109  HA  LEU D 170      29.942  40.793  23.825  1.00 77.93           H  
ATOM   1110  HB3 LEU D 170      27.653  40.359  22.501  1.00 78.68           H  
ATOM   1111  HB2 LEU D 170      27.079  41.705  23.421  1.00 78.68           H  
ATOM   1112  HG  LEU D 170      27.744  40.467  25.518  1.00 79.37           H  
ATOM   1113 HD11 LEU D 170      25.675  39.516  25.668  1.00 79.18           H  
ATOM   1114 HD12 LEU D 170      25.403  40.308  24.126  1.00 79.18           H  
ATOM   1115 HD13 LEU D 170      25.819  38.606  24.172  1.00 79.18           H  
ATOM   1116 HD21 LEU D 170      27.845  37.756  24.647  1.00 79.39           H  
ATOM   1117 HD22 LEU D 170      28.978  38.606  23.614  1.00 79.39           H  
ATOM   1118 HD23 LEU D 170      29.140  38.691  25.360  1.00 79.39           H  
ATOM   1119  N   GLN D 171      29.392  43.075  21.529  1.00 80.49           N  
ATOM   1120  CA  GLN D 171      29.838  43.570  20.226  1.00 82.73           C  
ATOM   1121  C   GLN D 171      31.301  44.051  20.236  1.00 82.88           C  
ATOM   1122  O   GLN D 171      31.961  43.942  19.203  1.00 82.79           O  
ATOM   1123  CB  GLN D 171      28.888  44.679  19.733  1.00 84.55           C  
ATOM   1124  CG  GLN D 171      27.433  44.248  19.424  1.00 86.04           C  
ATOM   1125  CD  GLN D 171      27.286  43.060  18.470  1.00 87.14           C  
ATOM   1126  OE1 GLN D 171      26.586  42.096  18.772  1.00 87.54           O  
ATOM   1127  NE2 GLN D 171      27.939  43.119  17.308  1.00 87.03           N  
ATOM   1128  H   GLN D 171      28.858  43.720  22.096  1.00 80.49           H  
ATOM   1129  HA  GLN D 171      29.789  42.746  19.518  1.00 82.73           H  
ATOM   1130  HB3 GLN D 171      29.308  45.141  18.839  1.00 84.55           H  
ATOM   1131  HB2 GLN D 171      28.862  45.465  20.486  1.00 84.55           H  
ATOM   1132  HG3 GLN D 171      26.883  45.092  19.007  1.00 86.04           H  
ATOM   1133  HG2 GLN D 171      26.921  43.990  20.347  1.00 86.04           H  
ATOM   1134 HE22 GLN D 171      27.870  42.367  16.640  1.00 87.03           H  
ATOM   1135 HE21 GLN D 171      28.454  43.955  17.060  1.00 87.03           H  
ATOM   1136  N   VAL D 172      31.798  44.523  21.394  1.00 83.37           N  
ATOM   1137  CA  VAL D 172      33.217  44.811  21.634  1.00 83.62           C  
ATOM   1138  C   VAL D 172      34.063  43.521  21.699  1.00 85.22           C  
ATOM   1139  O   VAL D 172      35.200  43.536  21.234  1.00 86.32           O  
ATOM   1140  CB  VAL D 172      33.425  45.671  22.917  1.00 82.49           C  
ATOM   1141  CG1 VAL D 172      34.861  45.718  23.480  1.00 82.55           C  
ATOM   1142  CG2 VAL D 172      32.943  47.112  22.682  1.00 80.38           C  
ATOM   1143  H   VAL D 172      31.183  44.631  22.189  1.00 83.37           H  
ATOM   1144  HA  VAL D 172      33.582  45.390  20.783  1.00 83.62           H  
ATOM   1145  HB  VAL D 172      32.804  45.252  23.705  1.00 82.49           H  
ATOM   1146 HG11 VAL D 172      34.931  46.448  24.284  1.00 82.55           H  
ATOM   1147 HG12 VAL D 172      35.171  44.760  23.897  1.00 82.55           H  
ATOM   1148 HG13 VAL D 172      35.582  46.007  22.714  1.00 82.55           H  
ATOM   1149 HG21 VAL D 172      33.086  47.735  23.564  1.00 80.38           H  
ATOM   1150 HG22 VAL D 172      33.500  47.567  21.867  1.00 80.38           H  
ATOM   1151 HG23 VAL D 172      31.892  47.160  22.409  1.00 80.38           H  
ATOM   1152  N   ILE D 173      33.482  42.415  22.200  1.00 87.19           N  
ATOM   1153  CA  ILE D 173      34.073  41.077  22.135  1.00 89.32           C  
ATOM   1154  C   ILE D 173      34.125  40.552  20.686  1.00 91.63           C  
ATOM   1155  O   ILE D 173      35.198  40.127  20.266  1.00 92.60           O  
ATOM   1156  CB  ILE D 173      33.345  40.053  23.059  1.00 88.65           C  
ATOM   1157  CG1 ILE D 173      33.598  40.386  24.548  1.00 89.36           C  
ATOM   1158  CG2 ILE D 173      33.695  38.568  22.799  1.00 86.58           C  
ATOM   1159  CD1 ILE D 173      32.570  39.764  25.507  1.00 91.16           C  
ATOM   1160  H   ILE D 173      32.556  42.478  22.603  1.00 87.19           H  
ATOM   1161  HA  ILE D 173      35.104  41.159  22.487  1.00 89.32           H  
ATOM   1162  HB  ILE D 173      32.276  40.165  22.882  1.00 88.65           H  
ATOM   1163 HG13 ILE D 173      33.605  41.463  24.706  1.00 89.36           H  
ATOM   1164 HG12 ILE D 173      34.599  40.056  24.828  1.00 89.36           H  
ATOM   1165 HG21 ILE D 173      33.208  37.914  23.523  1.00 86.58           H  
ATOM   1166 HG22 ILE D 173      33.367  38.228  21.817  1.00 86.58           H  
ATOM   1167 HG23 ILE D 173      34.770  38.397  22.874  1.00 86.58           H  
ATOM   1168 HD11 ILE D 173      32.466  40.371  26.407  1.00 91.16           H  
ATOM   1169 HD12 ILE D 173      31.583  39.682  25.054  1.00 91.16           H  
ATOM   1170 HD13 ILE D 173      32.876  38.766  25.820  1.00 91.16           H  
ATOM   1171  N   LYS D 174      33.006  40.643  19.938  1.00 93.47           N  
ATOM   1172  CA  LYS D 174      32.919  40.286  18.513  1.00 94.70           C  
ATOM   1173  C   LYS D 174      33.906  41.045  17.614  1.00 94.91           C  
ATOM   1174  O   LYS D 174      34.454  40.444  16.690  1.00 95.06           O  
ATOM   1175  CB  LYS D 174      31.496  40.525  17.980  1.00 95.74           C  
ATOM   1176  CG  LYS D 174      30.481  39.416  18.273  1.00 97.05           C  
ATOM   1177  CD  LYS D 174      29.118  39.778  17.667  1.00 97.43           C  
ATOM   1178  CE  LYS D 174      28.132  38.607  17.587  1.00 98.20           C  
ATOM   1179  NZ  LYS D 174      26.881  39.011  16.918  1.00 97.62           N1+
ATOM   1180  H   LYS D 174      32.158  41.001  20.358  1.00 93.47           H  
ATOM   1181  HA  LYS D 174      33.150  39.222  18.433  1.00 94.70           H  
ATOM   1182  HB3 LYS D 174      31.546  40.592  16.894  1.00 95.74           H  
ATOM   1183  HB2 LYS D 174      31.128  41.494  18.308  1.00 95.74           H  
ATOM   1184  HG3 LYS D 174      30.386  39.254  19.347  1.00 97.05           H  
ATOM   1185  HG2 LYS D 174      30.839  38.478  17.847  1.00 97.05           H  
ATOM   1186  HD3 LYS D 174      29.255  40.214  16.676  1.00 97.43           H  
ATOM   1187  HD2 LYS D 174      28.686  40.561  18.288  1.00 97.43           H  
ATOM   1188  HE3 LYS D 174      27.901  38.237  18.586  1.00 98.20           H  
ATOM   1189  HE2 LYS D 174      28.570  37.781  17.027  1.00 98.20           H  
ATOM   1190  HZ1 LYS D 174      27.083  39.325  15.979  1.00 97.62           H  
ATOM   1191  HZ2 LYS D 174      26.245  38.227  16.881  1.00 97.62           H  
ATOM   1192  HZ3 LYS D 174      26.453  39.765  17.438  1.00 97.62           H  
ATOM   1193  N   PHE D 175      34.114  42.338  17.913  1.00 95.18           N  
ATOM   1194  CA  PHE D 175      35.079  43.207  17.250  1.00 95.56           C  
ATOM   1195  C   PHE D 175      36.518  42.671  17.321  1.00 96.12           C  
ATOM   1196  O   PHE D 175      37.159  42.542  16.281  1.00 96.02           O  
ATOM   1197  CB  PHE D 175      34.931  44.649  17.787  1.00 95.42           C  
ATOM   1198  CG  PHE D 175      36.011  45.622  17.355  1.00 95.83           C  
ATOM   1199  CD1 PHE D 175      36.151  45.932  15.990  1.00 96.73           C  
ATOM   1200  CD2 PHE D 175      36.932  46.155  18.281  1.00 95.86           C  
ATOM   1201  CE1 PHE D 175      37.172  46.769  15.570  1.00 97.39           C  
ATOM   1202  CE2 PHE D 175      37.940  47.005  17.840  1.00 96.09           C  
ATOM   1203  CZ  PHE D 175      38.056  47.314  16.490  1.00 97.12           C  
ATOM   1204  H   PHE D 175      33.588  42.759  18.668  1.00 95.18           H  
ATOM   1205  HA  PHE D 175      34.809  43.228  16.192  1.00 95.56           H  
ATOM   1206  HB3 PHE D 175      34.873  44.646  18.875  1.00 95.42           H  
ATOM   1207  HB2 PHE D 175      33.978  45.050  17.441  1.00 95.42           H  
ATOM   1208  HD1 PHE D 175      35.469  45.502  15.276  1.00 96.73           H  
ATOM   1209  HD2 PHE D 175      36.857  45.909  19.330  1.00 95.86           H  
ATOM   1210  HE1 PHE D 175      37.282  46.995  14.523  1.00 97.39           H  
ATOM   1211  HE2 PHE D 175      38.639  47.422  18.549  1.00 96.09           H  
ATOM   1212  HZ  PHE D 175      38.844  47.972  16.155  1.00 97.12           H  
ATOM   1213  N   THR D 176      36.961  42.329  18.540  1.00 97.00           N  
ATOM   1214  CA  THR D 176      38.290  41.782  18.817  1.00 98.06           C  
ATOM   1215  C   THR D 176      38.453  40.295  18.427  1.00 99.78           C  
ATOM   1216  O   THR D 176      39.585  39.884  18.173  1.00100.01           O  
ATOM   1217  CB  THR D 176      38.673  41.970  20.306  1.00 97.55           C  
ATOM   1218  OG1 THR D 176      37.944  41.127  21.182  1.00 98.01           O  
ATOM   1219  CG2 THR D 176      38.573  43.429  20.774  1.00 96.06           C  
ATOM   1220  H   THR D 176      36.358  42.459  19.340  1.00 97.00           H  
ATOM   1221  HA  THR D 176      39.011  42.342  18.223  1.00 98.06           H  
ATOM   1222  HB  THR D 176      39.719  41.689  20.414  1.00 97.55           H  
ATOM   1223  HG1 THR D 176      37.020  41.390  21.166  1.00 98.01           H  
ATOM   1224 HG21 THR D 176      38.889  43.531  21.811  1.00 96.06           H  
ATOM   1225 HG22 THR D 176      39.204  44.073  20.162  1.00 96.06           H  
ATOM   1226 HG23 THR D 176      37.565  43.824  20.700  1.00 96.06           H  
ATOM   1227  N   LYS D 177      37.346  39.533  18.307  1.00101.28           N  
ATOM   1228  CA  LYS D 177      37.348  38.190  17.712  1.00102.12           C  
ATOM   1229  C   LYS D 177      37.709  38.184  16.219  1.00103.04           C  
ATOM   1230  O   LYS D 177      38.289  37.205  15.750  1.00103.17           O  
ATOM   1231  CB  LYS D 177      36.002  37.467  17.911  1.00101.67           C  
ATOM   1232  CG  LYS D 177      35.761  36.881  19.313  1.00101.02           C  
ATOM   1233  CD  LYS D 177      34.784  35.691  19.294  1.00100.23           C  
ATOM   1234  CE  LYS D 177      33.435  35.989  18.609  1.00100.50           C  
ATOM   1235  NZ  LYS D 177      32.600  34.779  18.503  1.00 98.96           N1+
ATOM   1236  H   LYS D 177      36.444  39.917  18.555  1.00101.28           H  
ATOM   1237  HA  LYS D 177      38.107  37.613  18.224  1.00102.12           H  
ATOM   1238  HB3 LYS D 177      35.984  36.618  17.224  1.00101.67           H  
ATOM   1239  HB2 LYS D 177      35.172  38.104  17.607  1.00101.67           H  
ATOM   1240  HG3 LYS D 177      35.380  37.650  19.981  1.00101.02           H  
ATOM   1241  HG2 LYS D 177      36.706  36.548  19.746  1.00101.02           H  
ATOM   1242  HD3 LYS D 177      34.605  35.378  20.324  1.00100.23           H  
ATOM   1243  HD2 LYS D 177      35.274  34.847  18.807  1.00100.23           H  
ATOM   1244  HE3 LYS D 177      33.580  36.365  17.596  1.00100.50           H  
ATOM   1245  HE2 LYS D 177      32.891  36.755  19.161  1.00100.50           H  
ATOM   1246  HZ1 LYS D 177      32.406  34.419  19.427  1.00 98.96           H  
ATOM   1247  HZ2 LYS D 177      31.730  35.008  18.044  1.00 98.96           H  
ATOM   1248  HZ3 LYS D 177      33.087  34.077  17.964  1.00 98.96           H  
ATOM   1249  N   ASP D 178      37.360  39.273  15.517  1.00104.55           N  
ATOM   1250  CA  ASP D 178      37.549  39.455  14.081  1.00106.48           C  
ATOM   1251  C   ASP D 178      38.871  40.206  13.778  1.00108.18           C  
ATOM   1252  O   ASP D 178      38.947  40.908  12.770  1.00109.04           O  
ATOM   1253  CB  ASP D 178      36.305  40.179  13.492  1.00106.54           C  
ATOM   1254  CG  ASP D 178      36.045  39.995  11.987  1.00107.11           C  
ATOM   1255  OD1 ASP D 178      36.294  38.883  11.469  1.00106.92           O  
ATOM   1256  OD2 ASP D 178      35.453  40.927  11.400  1.00107.64           O1-
ATOM   1257  H   ASP D 178      36.898  40.036  15.993  1.00104.55           H  
ATOM   1258  HA  ASP D 178      37.646  38.470  13.624  1.00106.48           H  
ATOM   1259  HB3 ASP D 178      36.356  41.240  13.737  1.00106.54           H  
ATOM   1260  HB2 ASP D 178      35.411  39.830  14.010  1.00106.54           H  
ATOM   1261  N   LEU D 179      39.889  40.062  14.649  1.00109.17           N  
ATOM   1262  CA  LEU D 179      41.196  40.715  14.526  1.00109.09           C  
ATOM   1263  C   LEU D 179      42.302  39.658  14.729  1.00109.58           C  
ATOM   1264  O   LEU D 179      42.355  39.069  15.809  1.00109.48           O  
ATOM   1265  CB  LEU D 179      41.304  41.830  15.595  1.00107.13           C  
ATOM   1266  CG  LEU D 179      40.416  43.066  15.323  1.00106.01           C  
ATOM   1267  CD1 LEU D 179      40.437  44.049  16.512  1.00105.44           C  
ATOM   1268  CD2 LEU D 179      40.760  43.767  13.994  1.00104.24           C  
ATOM   1269  H   LEU D 179      39.764  39.475  15.462  1.00109.17           H  
ATOM   1270  HA  LEU D 179      41.275  41.173  13.544  1.00109.09           H  
ATOM   1271  HB3 LEU D 179      42.341  42.164  15.668  1.00107.13           H  
ATOM   1272  HB2 LEU D 179      41.060  41.415  16.574  1.00107.13           H  
ATOM   1273  HG  LEU D 179      39.392  42.714  15.230  1.00106.01           H  
ATOM   1274 HD11 LEU D 179      39.422  44.302  16.822  1.00105.44           H  
ATOM   1275 HD12 LEU D 179      40.946  43.632  17.381  1.00105.44           H  
ATOM   1276 HD13 LEU D 179      40.942  44.985  16.273  1.00105.44           H  
ATOM   1277 HD21 LEU D 179      40.713  44.854  14.066  1.00104.24           H  
ATOM   1278 HD22 LEU D 179      41.764  43.510  13.657  1.00104.24           H  
ATOM   1279 HD23 LEU D 179      40.062  43.476  13.209  1.00104.24           H  
ATOM   1280  N   PRO D 180      43.164  39.417  13.708  1.00110.04           N  
ATOM   1281  CA  PRO D 180      44.177  38.343  13.759  1.00110.22           C  
ATOM   1282  C   PRO D 180      45.293  38.562  14.796  1.00109.93           C  
ATOM   1283  O   PRO D 180      45.781  37.587  15.364  1.00108.85           O  
ATOM   1284  CB  PRO D 180      44.734  38.302  12.326  1.00110.93           C  
ATOM   1285  CG  PRO D 180      44.567  39.723  11.812  1.00110.27           C  
ATOM   1286  CD  PRO D 180      43.256  40.165  12.450  1.00110.39           C  
ATOM   1287  HA  PRO D 180      43.692  37.391  13.986  1.00110.22           H  
ATOM   1288  HB3 PRO D 180      44.129  37.622  11.725  1.00110.93           H  
ATOM   1289  HB2 PRO D 180      45.767  37.955  12.263  1.00110.93           H  
ATOM   1290  HG3 PRO D 180      44.563  39.793  10.724  1.00110.27           H  
ATOM   1291  HG2 PRO D 180      45.384  40.343  12.182  1.00110.27           H  
ATOM   1292  HD2 PRO D 180      43.253  41.247  12.593  1.00110.39           H  
ATOM   1293  HD3 PRO D 180      42.410  39.894  11.816  1.00110.39           H  
ATOM   1294  N   VAL D 181      45.646  39.835  15.037  1.00109.75           N  
ATOM   1295  CA  VAL D 181      46.634  40.274  16.022  1.00110.20           C  
ATOM   1296  C   VAL D 181      46.194  39.971  17.469  1.00110.92           C  
ATOM   1297  O   VAL D 181      47.031  39.601  18.291  1.00111.62           O  
ATOM   1298  CB  VAL D 181      46.888  41.803  15.887  1.00109.55           C  
ATOM   1299  CG1 VAL D 181      47.833  42.381  16.954  1.00109.83           C  
ATOM   1300  CG2 VAL D 181      47.431  42.158  14.489  1.00109.74           C  
ATOM   1301  H   VAL D 181      45.200  40.573  14.511  1.00109.75           H  
ATOM   1302  HA  VAL D 181      47.567  39.740  15.828  1.00110.20           H  
ATOM   1303  HB  VAL D 181      45.934  42.321  15.995  1.00109.55           H  
ATOM   1304 HG11 VAL D 181      48.060  43.429  16.754  1.00109.83           H  
ATOM   1305 HG12 VAL D 181      47.413  42.341  17.958  1.00109.83           H  
ATOM   1306 HG13 VAL D 181      48.768  41.823  16.961  1.00109.83           H  
ATOM   1307 HG21 VAL D 181      47.619  43.229  14.398  1.00109.74           H  
ATOM   1308 HG22 VAL D 181      48.369  41.640  14.287  1.00109.74           H  
ATOM   1309 HG23 VAL D 181      46.727  41.892  13.701  1.00109.74           H  
ATOM   1310  N   PHE D 182      44.886  40.106  17.736  1.00110.81           N  
ATOM   1311  CA  PHE D 182      44.298  39.854  19.046  1.00110.51           C  
ATOM   1312  C   PHE D 182      44.132  38.350  19.312  1.00110.15           C  
ATOM   1313  O   PHE D 182      44.362  37.917  20.436  1.00110.47           O  
ATOM   1314  CB  PHE D 182      42.957  40.598  19.130  1.00110.57           C  
ATOM   1315  CG  PHE D 182      42.480  40.820  20.548  1.00111.07           C  
ATOM   1316  CD1 PHE D 182      43.067  41.850  21.309  1.00111.23           C  
ATOM   1317  CD2 PHE D 182      41.580  39.928  21.167  1.00110.70           C  
ATOM   1318  CE1 PHE D 182      42.696  42.035  22.629  1.00110.08           C  
ATOM   1319  CE2 PHE D 182      41.196  40.152  22.481  1.00110.01           C  
ATOM   1320  CZ  PHE D 182      41.743  41.208  23.200  1.00109.86           C  
ATOM   1321  H   PHE D 182      44.251  40.387  17.004  1.00110.81           H  
ATOM   1322  HA  PHE D 182      44.970  40.269  19.799  1.00110.51           H  
ATOM   1323  HB3 PHE D 182      42.188  40.078  18.558  1.00110.57           H  
ATOM   1324  HB2 PHE D 182      43.055  41.583  18.668  1.00110.57           H  
ATOM   1325  HD1 PHE D 182      43.793  42.508  20.861  1.00111.23           H  
ATOM   1326  HD2 PHE D 182      41.162  39.099  20.614  1.00110.70           H  
ATOM   1327  HE1 PHE D 182      43.135  42.835  23.206  1.00110.08           H  
ATOM   1328  HE2 PHE D 182      40.467  39.502  22.939  1.00110.01           H  
ATOM   1329  HZ  PHE D 182      41.441  41.390  24.214  1.00109.86           H  
ATOM   1330  N   ARG D 183      43.777  37.576  18.273  1.00109.64           N  
ATOM   1331  CA  ARG D 183      43.599  36.123  18.343  1.00108.83           C  
ATOM   1332  C   ARG D 183      44.911  35.321  18.283  1.00107.50           C  
ATOM   1333  O   ARG D 183      44.861  34.105  18.464  1.00107.28           O  
ATOM   1334  CB  ARG D 183      42.583  35.692  17.260  1.00109.92           C  
ATOM   1335  CG  ARG D 183      41.208  36.381  17.411  1.00110.25           C  
ATOM   1336  CD  ARG D 183      40.422  35.962  18.666  1.00110.43           C  
ATOM   1337  NE  ARG D 183      39.764  34.653  18.525  1.00111.14           N  
ATOM   1338  CZ  ARG D 183      39.239  33.909  19.516  1.00111.43           C  
ATOM   1339  NH1 ARG D 183      39.273  34.298  20.801  1.00111.49           N  
ATOM   1340  NH2 ARG D 183      38.665  32.739  19.209  1.00112.09           N1+
ATOM   1341  H   ARG D 183      43.608  38.002  17.372  1.00109.64           H  
ATOM   1342  HA  ARG D 183      43.202  35.881  19.326  1.00108.83           H  
ATOM   1343  HB3 ARG D 183      42.446  34.611  17.286  1.00109.92           H  
ATOM   1344  HB2 ARG D 183      42.991  35.919  16.273  1.00109.92           H  
ATOM   1345  HG3 ARG D 183      40.637  36.097  16.526  1.00110.25           H  
ATOM   1346  HG2 ARG D 183      41.268  37.467  17.372  1.00110.25           H  
ATOM   1347  HD3 ARG D 183      39.785  36.748  19.059  1.00110.43           H  
ATOM   1348  HD2 ARG D 183      41.132  35.784  19.465  1.00110.43           H  
ATOM   1349  HE  ARG D 183      39.704  34.302  17.580  1.00111.14           H  
ATOM   1350 HH12 ARG D 183      38.873  33.724  21.529  1.00111.49           H  
ATOM   1351 HH11 ARG D 183      39.740  35.160  21.054  1.00111.49           H  
ATOM   1352 HH22 ARG D 183      38.274  32.155  19.934  1.00112.09           H  
ATOM   1353 HH21 ARG D 183      38.636  32.421  18.252  1.00112.09           H  
ATOM   1354  N   SER D 184      46.049  36.010  18.089  1.00105.63           N  
ATOM   1355  CA  SER D 184      47.403  35.458  18.170  1.00102.99           C  
ATOM   1356  C   SER D 184      48.094  35.738  19.525  1.00101.61           C  
ATOM   1357  O   SER D 184      49.271  35.410  19.664  1.00100.77           O  
ATOM   1358  CB  SER D 184      48.214  35.934  16.947  1.00102.90           C  
ATOM   1359  OG  SER D 184      48.535  37.309  17.002  1.00102.56           O  
ATOM   1360  H   SER D 184      45.994  37.008  17.946  1.00105.63           H  
ATOM   1361  HA  SER D 184      47.342  34.372  18.092  1.00102.99           H  
ATOM   1362  HB3 SER D 184      47.673  35.728  16.023  1.00102.90           H  
ATOM   1363  HB2 SER D 184      49.150  35.378  16.883  1.00102.90           H  
ATOM   1364  HG  SER D 184      47.726  37.820  16.919  1.00102.56           H  
ATOM   1365  N   LEU D 185      47.352  36.279  20.509  1.00100.13           N  
ATOM   1366  CA  LEU D 185      47.751  36.361  21.919  1.00 98.56           C  
ATOM   1367  C   LEU D 185      47.218  35.120  22.669  1.00 97.71           C  
ATOM   1368  O   LEU D 185      46.227  34.537  22.223  1.00 96.79           O  
ATOM   1369  CB  LEU D 185      47.138  37.648  22.522  1.00 97.75           C  
ATOM   1370  CG  LEU D 185      47.855  38.953  22.107  1.00 98.08           C  
ATOM   1371  CD1 LEU D 185      46.930  40.183  22.189  1.00 97.78           C  
ATOM   1372  CD2 LEU D 185      49.140  39.172  22.927  1.00 97.18           C  
ATOM   1373  H   LEU D 185      46.395  36.534  20.314  1.00100.13           H  
ATOM   1374  HA  LEU D 185      48.839  36.393  21.992  1.00 98.56           H  
ATOM   1375  HB3 LEU D 185      47.124  37.599  23.610  1.00 97.75           H  
ATOM   1376  HB2 LEU D 185      46.089  37.691  22.237  1.00 97.75           H  
ATOM   1377  HG  LEU D 185      48.150  38.852  21.061  1.00 98.08           H  
ATOM   1378 HD11 LEU D 185      46.797  40.624  21.201  1.00 97.78           H  
ATOM   1379 HD12 LEU D 185      45.940  39.940  22.575  1.00 97.78           H  
ATOM   1380 HD13 LEU D 185      47.343  40.964  22.828  1.00 97.78           H  
ATOM   1381 HD21 LEU D 185      49.793  39.894  22.437  1.00 97.18           H  
ATOM   1382 HD22 LEU D 185      48.919  39.555  23.925  1.00 97.18           H  
ATOM   1383 HD23 LEU D 185      49.711  38.254  23.052  1.00 97.18           H  
ATOM   1384  N   PRO D 186      47.824  34.753  23.825  1.00 97.84           N  
ATOM   1385  CA  PRO D 186      47.236  33.727  24.708  1.00 98.50           C  
ATOM   1386  C   PRO D 186      45.902  34.209  25.308  1.00 99.13           C  
ATOM   1387  O   PRO D 186      45.719  35.413  25.494  1.00 99.73           O  
ATOM   1388  CB  PRO D 186      48.316  33.496  25.773  1.00 98.24           C  
ATOM   1389  CG  PRO D 186      49.035  34.823  25.866  1.00 98.20           C  
ATOM   1390  CD  PRO D 186      49.018  35.348  24.430  1.00 98.37           C  
ATOM   1391  HA  PRO D 186      47.065  32.802  24.155  1.00 98.50           H  
ATOM   1392  HB3 PRO D 186      49.009  32.729  25.425  1.00 98.24           H  
ATOM   1393  HB2 PRO D 186      47.922  33.168  26.736  1.00 98.24           H  
ATOM   1394  HG3 PRO D 186      50.029  34.739  26.301  1.00 98.20           H  
ATOM   1395  HG2 PRO D 186      48.440  35.471  26.503  1.00 98.20           H  
ATOM   1396  HD2 PRO D 186      49.016  36.437  24.418  1.00 98.37           H  
ATOM   1397  HD3 PRO D 186      49.896  35.000  23.884  1.00 98.37           H  
ATOM   1398  N   ILE D 187      44.983  33.261  25.546  1.00 99.00           N  
ATOM   1399  CA  ILE D 187      43.590  33.504  25.944  1.00 98.25           C  
ATOM   1400  C   ILE D 187      43.440  34.399  27.200  1.00 97.51           C  
ATOM   1401  O   ILE D 187      42.526  35.221  27.247  1.00 97.16           O  
ATOM   1402  CB  ILE D 187      42.838  32.159  26.190  1.00 98.21           C  
ATOM   1403  CG1 ILE D 187      42.997  31.152  25.022  1.00 97.95           C  
ATOM   1404  CG2 ILE D 187      41.344  32.331  26.543  1.00 96.89           C  
ATOM   1405  CD1 ILE D 187      42.562  31.669  23.640  1.00 97.53           C  
ATOM   1406  H   ILE D 187      45.221  32.296  25.368  1.00 99.00           H  
ATOM   1407  HA  ILE D 187      43.109  34.031  25.119  1.00 98.25           H  
ATOM   1408  HB  ILE D 187      43.304  31.680  27.054  1.00 98.21           H  
ATOM   1409 HG13 ILE D 187      42.450  30.238  25.251  1.00 97.95           H  
ATOM   1410 HG12 ILE D 187      44.040  30.839  24.955  1.00 97.95           H  
ATOM   1411 HG21 ILE D 187      40.846  31.364  26.626  1.00 96.89           H  
ATOM   1412 HG22 ILE D 187      41.204  32.831  27.501  1.00 96.89           H  
ATOM   1413 HG23 ILE D 187      40.816  32.912  25.787  1.00 96.89           H  
ATOM   1414 HD11 ILE D 187      42.161  30.859  23.032  1.00 97.53           H  
ATOM   1415 HD12 ILE D 187      41.795  32.439  23.707  1.00 97.53           H  
ATOM   1416 HD13 ILE D 187      43.410  32.093  23.102  1.00 97.53           H  
ATOM   1417  N   GLU D 188      44.376  34.264  28.154  1.00 96.79           N  
ATOM   1418  CA  GLU D 188      44.459  35.063  29.376  1.00 96.69           C  
ATOM   1419  C   GLU D 188      44.937  36.518  29.173  1.00 95.11           C  
ATOM   1420  O   GLU D 188      44.598  37.354  30.010  1.00 94.74           O  
ATOM   1421  CB  GLU D 188      45.300  34.299  30.418  1.00 99.07           C  
ATOM   1422  CG  GLU D 188      46.731  33.928  29.971  1.00105.06           C  
ATOM   1423  CD  GLU D 188      47.435  33.049  31.012  1.00108.80           C  
ATOM   1424  OE1 GLU D 188      47.739  33.581  32.103  1.00111.40           O  
ATOM   1425  OE2 GLU D 188      47.655  31.857  30.703  1.00110.05           O1-
ATOM   1426  H   GLU D 188      45.107  33.578  28.031  1.00 96.79           H  
ATOM   1427  HA  GLU D 188      43.448  35.134  29.781  1.00 96.69           H  
ATOM   1428  HB3 GLU D 188      44.762  33.394  30.701  1.00 99.07           H  
ATOM   1429  HB2 GLU D 188      45.356  34.897  31.329  1.00 99.07           H  
ATOM   1430  HG3 GLU D 188      47.324  34.831  29.815  1.00105.06           H  
ATOM   1431  HG2 GLU D 188      46.716  33.409  29.012  1.00105.06           H  
ATOM   1432  N   ASP D 189      45.656  36.821  28.073  1.00 93.72           N  
ATOM   1433  CA  ASP D 189      45.997  38.198  27.672  1.00 91.85           C  
ATOM   1434  C   ASP D 189      44.824  38.893  27.005  1.00 90.78           C  
ATOM   1435  O   ASP D 189      44.567  40.047  27.333  1.00 90.63           O  
ATOM   1436  CB  ASP D 189      47.207  38.345  26.722  1.00 91.85           C  
ATOM   1437  CG  ASP D 189      48.564  38.031  27.336  1.00 91.81           C  
ATOM   1438  OD1 ASP D 189      49.564  38.324  26.653  1.00 92.30           O  
ATOM   1439  OD2 ASP D 189      48.601  37.446  28.437  1.00 91.77           O1-
ATOM   1440  H   ASP D 189      45.905  36.092  27.419  1.00 93.72           H  
ATOM   1441  HA  ASP D 189      46.225  38.765  28.578  1.00 91.85           H  
ATOM   1442  HB3 ASP D 189      47.250  39.351  26.298  1.00 91.85           H  
ATOM   1443  HB2 ASP D 189      47.084  37.662  25.883  1.00 91.85           H  
ATOM   1444  N   GLN D 190      44.131  38.176  26.106  1.00 88.63           N  
ATOM   1445  CA  GLN D 190      42.917  38.638  25.436  1.00 86.69           C  
ATOM   1446  C   GLN D 190      41.856  39.116  26.442  1.00 84.12           C  
ATOM   1447  O   GLN D 190      41.320  40.213  26.300  1.00 83.41           O  
ATOM   1448  CB  GLN D 190      42.361  37.508  24.550  1.00 87.85           C  
ATOM   1449  CG  GLN D 190      43.310  37.095  23.414  1.00 89.61           C  
ATOM   1450  CD  GLN D 190      42.669  36.050  22.501  1.00 90.94           C  
ATOM   1451  OE1 GLN D 190      41.613  36.294  21.923  1.00 91.98           O  
ATOM   1452  NE2 GLN D 190      43.306  34.889  22.347  1.00 91.12           N  
ATOM   1453  H   GLN D 190      44.427  37.233  25.895  1.00 88.63           H  
ATOM   1454  HA  GLN D 190      43.197  39.483  24.805  1.00 86.69           H  
ATOM   1455  HB3 GLN D 190      41.406  37.823  24.132  1.00 87.85           H  
ATOM   1456  HB2 GLN D 190      42.136  36.633  25.159  1.00 87.85           H  
ATOM   1457  HG3 GLN D 190      44.253  36.717  23.806  1.00 89.61           H  
ATOM   1458  HG2 GLN D 190      43.553  37.976  22.822  1.00 89.61           H  
ATOM   1459 HE22 GLN D 190      42.925  34.177  21.742  1.00 91.12           H  
ATOM   1460 HE21 GLN D 190      44.208  34.737  22.779  1.00 91.12           H  
ATOM   1461  N   ILE D 191      41.661  38.310  27.497  1.00 80.76           N  
ATOM   1462  CA  ILE D 191      40.828  38.625  28.649  1.00 78.57           C  
ATOM   1463  C   ILE D 191      41.324  39.846  29.451  1.00 77.14           C  
ATOM   1464  O   ILE D 191      40.499  40.699  29.760  1.00 76.68           O  
ATOM   1465  CB  ILE D 191      40.674  37.382  29.574  1.00 78.79           C  
ATOM   1466  CG1 ILE D 191      39.804  36.312  28.874  1.00 79.09           C  
ATOM   1467  CG2 ILE D 191      40.120  37.671  30.989  1.00 79.46           C  
ATOM   1468  CD1 ILE D 191      39.892  34.918  29.509  1.00 78.45           C  
ATOM   1469  H   ILE D 191      42.151  37.426  27.535  1.00 80.76           H  
ATOM   1470  HA  ILE D 191      39.838  38.880  28.264  1.00 78.57           H  
ATOM   1471  HB  ILE D 191      41.669  36.953  29.706  1.00 78.79           H  
ATOM   1472 HG13 ILE D 191      40.082  36.219  27.824  1.00 79.09           H  
ATOM   1473 HG12 ILE D 191      38.764  36.639  28.870  1.00 79.09           H  
ATOM   1474 HG21 ILE D 191      39.968  36.754  31.556  1.00 79.46           H  
ATOM   1475 HG22 ILE D 191      40.808  38.274  31.579  1.00 79.46           H  
ATOM   1476 HG23 ILE D 191      39.162  38.192  30.942  1.00 79.46           H  
ATOM   1477 HD11 ILE D 191      39.578  34.153  28.799  1.00 78.45           H  
ATOM   1478 HD12 ILE D 191      40.911  34.681  29.818  1.00 78.45           H  
ATOM   1479 HD13 ILE D 191      39.246  34.838  30.383  1.00 78.45           H  
ATOM   1480  N   SER D 192      42.632  39.931  29.755  1.00 75.56           N  
ATOM   1481  CA  SER D 192      43.221  41.015  30.556  1.00 73.55           C  
ATOM   1482  C   SER D 192      43.163  42.397  29.879  1.00 71.99           C  
ATOM   1483  O   SER D 192      42.930  43.394  30.564  1.00 70.73           O  
ATOM   1484  CB  SER D 192      44.669  40.662  30.931  1.00 73.63           C  
ATOM   1485  OG  SER D 192      44.668  39.607  31.867  1.00 73.78           O  
ATOM   1486  H   SER D 192      43.264  39.200  29.458  1.00 75.56           H  
ATOM   1487  HA  SER D 192      42.646  41.094  31.480  1.00 73.55           H  
ATOM   1488  HB3 SER D 192      45.173  41.513  31.394  1.00 73.63           H  
ATOM   1489  HB2 SER D 192      45.256  40.380  30.057  1.00 73.63           H  
ATOM   1490  HG  SER D 192      44.585  38.774  31.390  1.00 73.78           H  
ATOM   1491  N   LEU D 193      43.333  42.417  28.547  1.00 71.15           N  
ATOM   1492  CA  LEU D 193      43.198  43.599  27.699  1.00 70.86           C  
ATOM   1493  C   LEU D 193      41.745  44.098  27.657  1.00 71.61           C  
ATOM   1494  O   LEU D 193      41.531  45.289  27.863  1.00 72.46           O  
ATOM   1495  CB  LEU D 193      43.736  43.292  26.286  1.00 70.77           C  
ATOM   1496  CG  LEU D 193      45.250  42.992  26.221  1.00 69.86           C  
ATOM   1497  CD1 LEU D 193      45.641  42.346  24.883  1.00 68.28           C  
ATOM   1498  CD2 LEU D 193      46.117  44.217  26.517  1.00 69.99           C  
ATOM   1499  H   LEU D 193      43.540  41.551  28.065  1.00 71.15           H  
ATOM   1500  HA  LEU D 193      43.799  44.396  28.137  1.00 70.86           H  
ATOM   1501  HB3 LEU D 193      43.532  44.132  25.623  1.00 70.77           H  
ATOM   1502  HB2 LEU D 193      43.178  42.445  25.881  1.00 70.77           H  
ATOM   1503  HG  LEU D 193      45.493  42.269  26.994  1.00 69.86           H  
ATOM   1504 HD11 LEU D 193      46.565  41.777  24.986  1.00 68.28           H  
ATOM   1505 HD12 LEU D 193      44.880  41.651  24.529  1.00 68.28           H  
ATOM   1506 HD13 LEU D 193      45.796  43.095  24.106  1.00 68.28           H  
ATOM   1507 HD21 LEU D 193      47.163  43.961  26.386  1.00 69.99           H  
ATOM   1508 HD22 LEU D 193      45.890  45.049  25.853  1.00 69.99           H  
ATOM   1509 HD23 LEU D 193      46.001  44.556  27.546  1.00 69.99           H  
ATOM   1510  N   LEU D 194      40.780  43.178  27.461  1.00 70.87           N  
ATOM   1511  CA  LEU D 194      39.336  43.447  27.509  1.00 68.65           C  
ATOM   1512  C   LEU D 194      38.828  43.847  28.906  1.00 67.94           C  
ATOM   1513  O   LEU D 194      37.903  44.648  28.989  1.00 69.52           O  
ATOM   1514  CB  LEU D 194      38.557  42.211  27.002  1.00 66.95           C  
ATOM   1515  CG  LEU D 194      38.561  42.041  25.467  1.00 67.26           C  
ATOM   1516  CD1 LEU D 194      38.139  40.611  25.064  1.00 66.39           C  
ATOM   1517  CD2 LEU D 194      37.719  43.127  24.760  1.00 68.46           C  
ATOM   1518  H   LEU D 194      41.042  42.214  27.308  1.00 70.87           H  
ATOM   1519  HA  LEU D 194      39.134  44.292  26.848  1.00 68.65           H  
ATOM   1520  HB3 LEU D 194      37.518  42.250  27.334  1.00 66.95           H  
ATOM   1521  HB2 LEU D 194      38.978  41.322  27.476  1.00 66.95           H  
ATOM   1522  HG  LEU D 194      39.589  42.169  25.132  1.00 67.26           H  
ATOM   1523 HD11 LEU D 194      37.279  40.592  24.394  1.00 66.39           H  
ATOM   1524 HD12 LEU D 194      38.953  40.100  24.553  1.00 66.39           H  
ATOM   1525 HD13 LEU D 194      37.876  40.001  25.929  1.00 66.39           H  
ATOM   1526 HD21 LEU D 194      37.016  42.721  24.032  1.00 68.46           H  
ATOM   1527 HD22 LEU D 194      37.138  43.721  25.465  1.00 68.46           H  
ATOM   1528 HD23 LEU D 194      38.365  43.820  24.221  1.00 68.46           H  
ATOM   1529  N   LYS D 195      39.427  43.314  29.982  1.00 65.59           N  
ATOM   1530  CA  LYS D 195      39.060  43.624  31.366  1.00 64.58           C  
ATOM   1531  C   LYS D 195      39.330  45.074  31.794  1.00 64.05           C  
ATOM   1532  O   LYS D 195      38.639  45.559  32.688  1.00 65.11           O  
ATOM   1533  CB  LYS D 195      39.763  42.645  32.320  1.00 65.57           C  
ATOM   1534  CG  LYS D 195      38.953  41.366  32.583  1.00 64.71           C  
ATOM   1535  CD  LYS D 195      39.631  40.410  33.584  1.00 63.75           C  
ATOM   1536  CE  LYS D 195      40.075  41.042  34.920  1.00 63.11           C  
ATOM   1537  NZ  LYS D 195      38.994  41.792  35.582  1.00 60.43           N1+
ATOM   1538  H   LYS D 195      40.159  42.626  29.855  1.00 65.59           H  
ATOM   1539  HA  LYS D 195      37.982  43.474  31.450  1.00 64.58           H  
ATOM   1540  HB3 LYS D 195      39.901  43.144  33.278  1.00 65.57           H  
ATOM   1541  HB2 LYS D 195      40.769  42.416  31.972  1.00 65.57           H  
ATOM   1542  HG3 LYS D 195      38.774  40.837  31.648  1.00 64.71           H  
ATOM   1543  HG2 LYS D 195      37.962  41.633  32.951  1.00 64.71           H  
ATOM   1544  HD3 LYS D 195      40.507  39.972  33.107  1.00 63.75           H  
ATOM   1545  HD2 LYS D 195      38.958  39.574  33.785  1.00 63.75           H  
ATOM   1546  HE3 LYS D 195      40.917  41.715  34.760  1.00 63.11           H  
ATOM   1547  HE2 LYS D 195      40.429  40.264  35.598  1.00 63.11           H  
ATOM   1548  HZ1 LYS D 195      38.234  41.164  35.807  1.00 60.43           H  
ATOM   1549  HZ2 LYS D 195      39.332  42.210  36.439  1.00 60.43           H  
ATOM   1550  HZ3 LYS D 195      38.655  42.520  34.969  1.00 60.43           H  
ATOM   1551  N   GLY D 196      40.308  45.733  31.160  1.00 62.65           N  
ATOM   1552  CA  GLY D 196      40.608  47.136  31.414  1.00 62.07           C  
ATOM   1553  C   GLY D 196      40.061  48.032  30.299  1.00 61.78           C  
ATOM   1554  O   GLY D 196      39.919  49.226  30.535  1.00 62.00           O  
ATOM   1555  H   GLY D 196      40.852  45.260  30.451  1.00 62.65           H  
ATOM   1556  HA3 GLY D 196      41.687  47.251  31.446  1.00 62.07           H  
ATOM   1557  HA2 GLY D 196      40.234  47.480  32.380  1.00 62.07           H  
ATOM   1558  N   ALA D 197      39.775  47.492  29.102  1.00 60.42           N  
ATOM   1559  CA  ALA D 197      39.454  48.293  27.924  1.00 59.41           C  
ATOM   1560  C   ALA D 197      37.988  48.240  27.494  1.00 59.35           C  
ATOM   1561  O   ALA D 197      37.568  49.196  26.856  1.00 60.66           O  
ATOM   1562  CB  ALA D 197      40.322  47.834  26.755  1.00 58.78           C  
ATOM   1563  H   ALA D 197      39.909  46.502  28.950  1.00 60.42           H  
ATOM   1564  HA  ALA D 197      39.700  49.342  28.101  1.00 59.41           H  
ATOM   1565  HB1 ALA D 197      40.234  48.537  25.929  1.00 58.78           H  
ATOM   1566  HB2 ALA D 197      41.373  47.791  27.040  1.00 58.78           H  
ATOM   1567  HB3 ALA D 197      40.030  46.849  26.387  1.00 58.78           H  
ATOM   1568  N   ALA D 198      37.242  47.157  27.781  1.00 58.80           N  
ATOM   1569  CA  ALA D 198      35.903  46.918  27.220  1.00 57.42           C  
ATOM   1570  C   ALA D 198      34.878  48.032  27.484  1.00 57.28           C  
ATOM   1571  O   ALA D 198      34.166  48.410  26.556  1.00 55.25           O  
ATOM   1572  CB  ALA D 198      35.348  45.558  27.666  1.00 56.17           C  
ATOM   1573  H   ALA D 198      37.637  46.400  28.326  1.00 58.80           H  
ATOM   1574  HA  ALA D 198      36.040  46.870  26.142  1.00 57.42           H  
ATOM   1575  HB1 ALA D 198      34.324  45.411  27.319  1.00 56.17           H  
ATOM   1576  HB2 ALA D 198      35.940  44.739  27.257  1.00 56.17           H  
ATOM   1577  HB3 ALA D 198      35.348  45.463  28.750  1.00 56.17           H  
ATOM   1578  N   VAL D 199      34.868  48.566  28.716  1.00 57.61           N  
ATOM   1579  CA  VAL D 199      34.057  49.716  29.123  1.00 56.97           C  
ATOM   1580  C   VAL D 199      34.516  51.030  28.453  1.00 58.35           C  
ATOM   1581  O   VAL D 199      33.663  51.827  28.064  1.00 59.19           O  
ATOM   1582  CB  VAL D 199      34.089  49.875  30.671  1.00 57.09           C  
ATOM   1583  CG1 VAL D 199      33.657  51.245  31.242  1.00 55.73           C  
ATOM   1584  CG2 VAL D 199      33.344  48.728  31.373  1.00 56.06           C  
ATOM   1585  H   VAL D 199      35.507  48.209  29.414  1.00 57.61           H  
ATOM   1586  HA  VAL D 199      33.027  49.526  28.814  1.00 56.97           H  
ATOM   1587  HB  VAL D 199      35.123  49.746  30.966  1.00 57.09           H  
ATOM   1588 HG11 VAL D 199      33.635  51.222  32.330  1.00 55.73           H  
ATOM   1589 HG12 VAL D 199      34.357  52.038  30.975  1.00 55.73           H  
ATOM   1590 HG13 VAL D 199      32.669  51.541  30.895  1.00 55.73           H  
ATOM   1591 HG21 VAL D 199      33.445  48.802  32.455  1.00 56.06           H  
ATOM   1592 HG22 VAL D 199      32.283  48.721  31.138  1.00 56.06           H  
ATOM   1593 HG23 VAL D 199      33.745  47.762  31.080  1.00 56.06           H  
ATOM   1594  N   GLU D 200      35.840  51.218  28.302  1.00 59.47           N  
ATOM   1595  CA  GLU D 200      36.442  52.372  27.625  1.00 59.48           C  
ATOM   1596  C   GLU D 200      36.109  52.411  26.131  1.00 59.10           C  
ATOM   1597  O   GLU D 200      35.697  53.458  25.639  1.00 57.66           O  
ATOM   1598  CB  GLU D 200      37.972  52.397  27.798  1.00 60.57           C  
ATOM   1599  CG  GLU D 200      38.420  52.197  29.254  1.00 64.83           C  
ATOM   1600  CD  GLU D 200      39.890  52.498  29.557  1.00 65.66           C  
ATOM   1601  OE1 GLU D 200      40.618  52.974  28.657  1.00 67.19           O  
ATOM   1602  OE2 GLU D 200      40.282  52.231  30.713  1.00 66.14           O1-
ATOM   1603  H   GLU D 200      36.485  50.519  28.643  1.00 59.47           H  
ATOM   1604  HA  GLU D 200      36.030  53.269  28.092  1.00 59.48           H  
ATOM   1605  HB3 GLU D 200      38.337  53.345  27.403  1.00 60.57           H  
ATOM   1606  HB2 GLU D 200      38.443  51.631  27.182  1.00 60.57           H  
ATOM   1607  HG3 GLU D 200      38.252  51.151  29.502  1.00 64.83           H  
ATOM   1608  HG2 GLU D 200      37.794  52.793  29.916  1.00 64.83           H  
ATOM   1609  N   ILE D 201      36.264  51.256  25.460  1.00 59.92           N  
ATOM   1610  CA  ILE D 201      35.931  51.033  24.055  1.00 60.35           C  
ATOM   1611  C   ILE D 201      34.429  51.250  23.795  1.00 61.64           C  
ATOM   1612  O   ILE D 201      34.099  51.856  22.779  1.00 61.17           O  
ATOM   1613  CB  ILE D 201      36.341  49.610  23.564  1.00 59.14           C  
ATOM   1614  CG1 ILE D 201      37.868  49.378  23.665  1.00 57.62           C  
ATOM   1615  CG2 ILE D 201      35.888  49.283  22.120  1.00 58.32           C  
ATOM   1616  CD1 ILE D 201      38.255  47.891  23.720  1.00 57.08           C  
ATOM   1617  H   ILE D 201      36.621  50.450  25.959  1.00 59.92           H  
ATOM   1618  HA  ILE D 201      36.480  51.769  23.466  1.00 60.35           H  
ATOM   1619  HB  ILE D 201      35.856  48.892  24.227  1.00 59.14           H  
ATOM   1620 HG13 ILE D 201      38.288  49.871  24.540  1.00 57.62           H  
ATOM   1621 HG12 ILE D 201      38.366  49.850  22.818  1.00 57.62           H  
ATOM   1622 HG21 ILE D 201      36.184  48.279  21.821  1.00 58.32           H  
ATOM   1623 HG22 ILE D 201      34.809  49.335  21.993  1.00 58.32           H  
ATOM   1624 HG23 ILE D 201      36.324  49.979  21.405  1.00 58.32           H  
ATOM   1625 HD11 ILE D 201      39.301  47.780  23.997  1.00 57.08           H  
ATOM   1626 HD12 ILE D 201      37.660  47.345  24.451  1.00 57.08           H  
ATOM   1627 HD13 ILE D 201      38.128  47.407  22.752  1.00 57.08           H  
ATOM   1628  N   CYS D 202      33.562  50.825  24.737  1.00 62.21           N  
ATOM   1629  CA  CYS D 202      32.124  51.107  24.716  1.00 60.57           C  
ATOM   1630  C   CYS D 202      31.832  52.616  24.700  1.00 61.32           C  
ATOM   1631  O   CYS D 202      31.027  53.025  23.873  1.00 60.87           O  
ATOM   1632  CB  CYS D 202      31.342  50.435  25.863  1.00 58.11           C  
ATOM   1633  SG  CYS D 202      31.166  48.659  25.558  1.00 55.99           S  
ATOM   1634  H   CYS D 202      33.908  50.324  25.545  1.00 62.21           H  
ATOM   1635  HA  CYS D 202      31.739  50.706  23.775  1.00 60.57           H  
ATOM   1636  HB3 CYS D 202      30.337  50.852  25.945  1.00 58.11           H  
ATOM   1637  HB2 CYS D 202      31.823  50.590  26.826  1.00 58.11           H  
ATOM   1638  HG  CYS D 202      32.453  48.357  25.767  1.00 55.99           H  
ATOM   1639  N   HIS D 203      32.517  53.408  25.546  1.00 62.68           N  
ATOM   1640  CA  HIS D 203      32.377  54.868  25.604  1.00 65.94           C  
ATOM   1641  C   HIS D 203      32.937  55.626  24.387  1.00 67.01           C  
ATOM   1642  O   HIS D 203      32.321  56.608  23.982  1.00 67.55           O  
ATOM   1643  CB  HIS D 203      32.959  55.421  26.920  1.00 66.53           C  
ATOM   1644  CG  HIS D 203      32.058  55.223  28.111  1.00 68.38           C  
ATOM   1645  ND1 HIS D 203      30.763  55.754  28.159  1.00 68.70           N  
ATOM   1646  CD2 HIS D 203      32.303  54.543  29.286  1.00 70.39           C  
ATOM   1647  CE1 HIS D 203      30.280  55.365  29.330  1.00 70.22           C  
ATOM   1648  NE2 HIS D 203      31.150  54.650  30.042  1.00 71.73           N  
ATOM   1649  H   HIS D 203      33.178  52.996  26.192  1.00 62.68           H  
ATOM   1650  HA  HIS D 203      31.309  55.089  25.608  1.00 65.94           H  
ATOM   1651  HB3 HIS D 203      33.142  56.494  26.840  1.00 66.53           H  
ATOM   1652  HB2 HIS D 203      33.926  54.963  27.131  1.00 66.53           H  
ATOM   1653  HD2 HIS D 203      33.175  54.006  29.629  1.00 70.39           H  
ATOM   1654  HE1 HIS D 203      29.290  55.616  29.676  1.00 70.22           H  
ATOM   1655  HE2 HIS D 203      30.991  54.253  30.958  1.00 71.73           H  
ATOM   1656  N   ILE D 204      34.058  55.173  23.801  1.00 68.33           N  
ATOM   1657  CA  ILE D 204      34.647  55.786  22.598  1.00 69.46           C  
ATOM   1658  C   ILE D 204      33.728  55.616  21.373  1.00 68.63           C  
ATOM   1659  O   ILE D 204      33.482  56.579  20.648  1.00 68.74           O  
ATOM   1660  CB  ILE D 204      36.039  55.178  22.254  1.00 71.91           C  
ATOM   1661  CG1 ILE D 204      37.061  55.432  23.381  1.00 72.97           C  
ATOM   1662  CG2 ILE D 204      36.647  55.659  20.914  1.00 71.71           C  
ATOM   1663  CD1 ILE D 204      38.175  54.378  23.446  1.00 71.92           C  
ATOM   1664  H   ILE D 204      34.540  54.372  24.187  1.00 68.33           H  
ATOM   1665  HA  ILE D 204      34.771  56.855  22.785  1.00 69.46           H  
ATOM   1666  HB  ILE D 204      35.898  54.099  22.175  1.00 71.91           H  
ATOM   1667 HG13 ILE D 204      36.567  55.461  24.350  1.00 72.97           H  
ATOM   1668 HG12 ILE D 204      37.500  56.422  23.257  1.00 72.97           H  
ATOM   1669 HG21 ILE D 204      37.664  55.287  20.788  1.00 71.71           H  
ATOM   1670 HG22 ILE D 204      36.081  55.315  20.049  1.00 71.71           H  
ATOM   1671 HG23 ILE D 204      36.697  56.748  20.872  1.00 71.71           H  
ATOM   1672 HD11 ILE D 204      38.352  54.054  24.471  1.00 71.92           H  
ATOM   1673 HD12 ILE D 204      37.916  53.487  22.880  1.00 71.92           H  
ATOM   1674 HD13 ILE D 204      39.114  54.771  23.054  1.00 71.92           H  
ATOM   1675  N   VAL D 205      33.222  54.387  21.202  1.00 67.01           N  
ATOM   1676  CA  VAL D 205      32.335  53.975  20.121  1.00 66.82           C  
ATOM   1677  C   VAL D 205      30.893  54.517  20.299  1.00 67.43           C  
ATOM   1678  O   VAL D 205      30.217  54.744  19.297  1.00 67.89           O  
ATOM   1679  CB  VAL D 205      32.354  52.423  20.020  1.00 67.16           C  
ATOM   1680  CG1 VAL D 205      31.357  51.815  19.027  1.00 68.46           C  
ATOM   1681  CG2 VAL D 205      33.763  51.905  19.663  1.00 66.63           C  
ATOM   1682  H   VAL D 205      33.479  53.657  21.854  1.00 67.01           H  
ATOM   1683  HA  VAL D 205      32.726  54.385  19.187  1.00 66.82           H  
ATOM   1684  HB  VAL D 205      32.102  52.025  21.004  1.00 67.16           H  
ATOM   1685 HG11 VAL D 205      31.509  50.741  18.969  1.00 68.46           H  
ATOM   1686 HG12 VAL D 205      30.331  51.969  19.343  1.00 68.46           H  
ATOM   1687 HG13 VAL D 205      31.476  52.230  18.026  1.00 68.46           H  
ATOM   1688 HG21 VAL D 205      33.820  50.824  19.780  1.00 66.63           H  
ATOM   1689 HG22 VAL D 205      34.021  52.144  18.631  1.00 66.63           H  
ATOM   1690 HG23 VAL D 205      34.545  52.329  20.292  1.00 66.63           H  
ATOM   1691  N   LEU D 206      30.472  54.775  21.552  1.00 66.89           N  
ATOM   1692  CA  LEU D 206      29.203  55.415  21.926  1.00 64.70           C  
ATOM   1693  C   LEU D 206      29.214  56.942  21.745  1.00 62.81           C  
ATOM   1694  O   LEU D 206      28.141  57.514  21.549  1.00 61.91           O  
ATOM   1695  CB  LEU D 206      28.851  54.993  23.373  1.00 66.20           C  
ATOM   1696  CG  LEU D 206      27.658  55.656  24.098  1.00 67.18           C  
ATOM   1697  CD1 LEU D 206      26.304  55.427  23.404  1.00 67.29           C  
ATOM   1698  CD2 LEU D 206      27.612  55.206  25.566  1.00 67.21           C  
ATOM   1699  H   LEU D 206      31.078  54.533  22.325  1.00 66.89           H  
ATOM   1700  HA  LEU D 206      28.429  55.034  21.262  1.00 64.70           H  
ATOM   1701  HB3 LEU D 206      29.727  55.191  23.988  1.00 66.20           H  
ATOM   1702  HB2 LEU D 206      28.695  53.914  23.388  1.00 66.20           H  
ATOM   1703  HG  LEU D 206      27.838  56.729  24.118  1.00 67.18           H  
ATOM   1704 HD11 LEU D 206      25.613  56.240  23.621  1.00 67.29           H  
ATOM   1705 HD12 LEU D 206      26.398  55.379  22.321  1.00 67.29           H  
ATOM   1706 HD13 LEU D 206      25.833  54.502  23.739  1.00 67.29           H  
ATOM   1707 HD21 LEU D 206      26.736  55.609  26.074  1.00 67.21           H  
ATOM   1708 HD22 LEU D 206      27.583  54.120  25.651  1.00 67.21           H  
ATOM   1709 HD23 LEU D 206      28.490  55.556  26.111  1.00 67.21           H  
ATOM   1710  N   ASN D 207      30.399  57.580  21.772  1.00 61.33           N  
ATOM   1711  CA  ASN D 207      30.558  59.020  21.541  1.00 60.79           C  
ATOM   1712  C   ASN D 207      30.141  59.458  20.122  1.00 59.86           C  
ATOM   1713  O   ASN D 207      29.722  60.602  19.952  1.00 58.65           O  
ATOM   1714  CB  ASN D 207      32.008  59.447  21.852  1.00 59.82           C  
ATOM   1715  CG  ASN D 207      32.171  60.968  21.879  1.00 59.75           C  
ATOM   1716  OD1 ASN D 207      32.613  61.568  20.904  1.00 63.12           O  
ATOM   1717  ND2 ASN D 207      31.785  61.595  22.985  1.00 56.79           N  
ATOM   1718  H   ASN D 207      31.246  57.056  21.949  1.00 61.33           H  
ATOM   1719  HA  ASN D 207      29.890  59.542  22.229  1.00 60.79           H  
ATOM   1720  HB3 ASN D 207      32.701  59.028  21.121  1.00 59.82           H  
ATOM   1721  HB2 ASN D 207      32.314  59.058  22.824  1.00 59.82           H  
ATOM   1722 HD22 ASN D 207      31.847  62.602  23.058  1.00 56.79           H  
ATOM   1723 HD21 ASN D 207      31.406  61.067  23.763  1.00 56.79           H  
ATOM   1724  N   THR D 208      30.207  58.535  19.148  1.00 59.55           N  
ATOM   1725  CA  THR D 208      29.740  58.729  17.774  1.00 61.01           C  
ATOM   1726  C   THR D 208      28.230  59.057  17.655  1.00 62.68           C  
ATOM   1727  O   THR D 208      27.836  59.640  16.646  1.00 64.50           O  
ATOM   1728  CB  THR D 208      30.045  57.487  16.892  1.00 61.27           C  
ATOM   1729  OG1 THR D 208      29.194  56.387  17.169  1.00 61.48           O  
ATOM   1730  CG2 THR D 208      31.513  57.032  16.961  1.00 62.18           C  
ATOM   1731  H   THR D 208      30.556  57.613  19.369  1.00 59.55           H  
ATOM   1732  HA  THR D 208      30.297  59.572  17.367  1.00 61.01           H  
ATOM   1733  HB  THR D 208      29.848  57.761  15.855  1.00 61.27           H  
ATOM   1734  HG1 THR D 208      29.529  55.914  17.938  1.00 61.48           H  
ATOM   1735 HG21 THR D 208      31.701  56.208  16.273  1.00 62.18           H  
ATOM   1736 HG22 THR D 208      32.185  57.846  16.690  1.00 62.18           H  
ATOM   1737 HG23 THR D 208      31.793  56.693  17.959  1.00 62.18           H  
ATOM   1738  N   THR D 209      27.429  58.714  18.679  1.00 63.51           N  
ATOM   1739  CA  THR D 209      25.992  58.995  18.750  1.00 63.45           C  
ATOM   1740  C   THR D 209      25.658  60.253  19.581  1.00 63.51           C  
ATOM   1741  O   THR D 209      24.510  60.698  19.530  1.00 64.00           O  
ATOM   1742  CB  THR D 209      25.218  57.797  19.366  1.00 62.95           C  
ATOM   1743  OG1 THR D 209      25.344  57.685  20.772  1.00 61.61           O  
ATOM   1744  CG2 THR D 209      25.559  56.452  18.719  1.00 61.44           C  
ATOM   1745  H   THR D 209      27.825  58.239  19.478  1.00 63.51           H  
ATOM   1746  HA  THR D 209      25.599  59.160  17.745  1.00 63.45           H  
ATOM   1747  HB  THR D 209      24.157  57.968  19.184  1.00 62.95           H  
ATOM   1748  HG1 THR D 209      26.253  57.445  20.983  1.00 61.61           H  
ATOM   1749 HG21 THR D 209      24.862  55.697  19.073  1.00 61.44           H  
ATOM   1750 HG22 THR D 209      25.468  56.500  17.634  1.00 61.44           H  
ATOM   1751 HG23 THR D 209      26.570  56.119  18.961  1.00 61.44           H  
ATOM   1752  N   PHE D 210      26.636  60.799  20.328  1.00 63.97           N  
ATOM   1753  CA  PHE D 210      26.447  61.952  21.207  1.00 64.53           C  
ATOM   1754  C   PHE D 210      26.201  63.231  20.395  1.00 65.61           C  
ATOM   1755  O   PHE D 210      27.030  63.598  19.567  1.00 66.09           O  
ATOM   1756  CB  PHE D 210      27.663  62.097  22.144  1.00 63.60           C  
ATOM   1757  CG  PHE D 210      27.463  63.074  23.291  1.00 62.28           C  
ATOM   1758  CD1 PHE D 210      26.563  62.746  24.325  1.00 61.70           C  
ATOM   1759  CD2 PHE D 210      28.087  64.341  23.300  1.00 60.92           C  
ATOM   1760  CE1 PHE D 210      26.358  63.627  25.373  1.00 61.63           C  
ATOM   1761  CE2 PHE D 210      27.863  65.210  24.361  1.00 61.40           C  
ATOM   1762  CZ  PHE D 210      27.015  64.848  25.399  1.00 61.01           C  
ATOM   1763  H   PHE D 210      27.567  60.408  20.296  1.00 63.97           H  
ATOM   1764  HA  PHE D 210      25.571  61.749  21.824  1.00 64.53           H  
ATOM   1765  HB3 PHE D 210      28.557  62.374  21.584  1.00 63.60           H  
ATOM   1766  HB2 PHE D 210      27.883  61.126  22.590  1.00 63.60           H  
ATOM   1767  HD1 PHE D 210      26.034  61.807  24.311  1.00 61.70           H  
ATOM   1768  HD2 PHE D 210      28.754  64.631  22.504  1.00 60.92           H  
ATOM   1769  HE1 PHE D 210      25.680  63.360  26.167  1.00 61.63           H  
ATOM   1770  HE2 PHE D 210      28.357  66.167  24.392  1.00 61.40           H  
ATOM   1771  HZ  PHE D 210      26.855  65.519  26.228  1.00 61.01           H  
ATOM   1772  N   CYS D 211      25.070  63.891  20.663  1.00 66.89           N  
ATOM   1773  CA  CYS D 211      24.739  65.198  20.115  1.00 67.67           C  
ATOM   1774  C   CYS D 211      25.098  66.238  21.181  1.00 69.23           C  
ATOM   1775  O   CYS D 211      24.559  66.176  22.283  1.00 67.21           O  
ATOM   1776  CB  CYS D 211      23.261  65.247  19.691  1.00 67.42           C  
ATOM   1777  SG  CYS D 211      22.749  66.888  19.107  1.00 65.79           S  
ATOM   1778  H   CYS D 211      24.425  63.524  21.352  1.00 66.89           H  
ATOM   1779  HA  CYS D 211      25.333  65.397  19.221  1.00 67.67           H  
ATOM   1780  HB3 CYS D 211      22.618  64.944  20.516  1.00 67.42           H  
ATOM   1781  HB2 CYS D 211      23.095  64.531  18.886  1.00 67.42           H  
ATOM   1782  HG  CYS D 211      23.413  66.841  17.947  1.00 65.79           H  
ATOM   1783  N   LEU D 212      26.012  67.157  20.834  1.00 72.13           N  
ATOM   1784  CA  LEU D 212      26.505  68.226  21.708  1.00 75.95           C  
ATOM   1785  C   LEU D 212      25.435  69.260  22.085  1.00 77.15           C  
ATOM   1786  O   LEU D 212      25.466  69.775  23.202  1.00 76.27           O  
ATOM   1787  CB  LEU D 212      27.671  68.940  20.994  1.00 77.52           C  
ATOM   1788  CG  LEU D 212      28.981  68.134  20.984  1.00 78.50           C  
ATOM   1789  CD1 LEU D 212      29.928  68.620  19.874  1.00 78.79           C  
ATOM   1790  CD2 LEU D 212      29.657  68.210  22.359  1.00 78.27           C  
ATOM   1791  H   LEU D 212      26.416  67.124  19.910  1.00 72.13           H  
ATOM   1792  HA  LEU D 212      26.849  67.772  22.638  1.00 75.95           H  
ATOM   1793  HB3 LEU D 212      27.868  69.913  21.448  1.00 77.52           H  
ATOM   1794  HB2 LEU D 212      27.366  69.157  19.968  1.00 77.52           H  
ATOM   1795  HG  LEU D 212      28.750  67.088  20.783  1.00 78.50           H  
ATOM   1796 HD11 LEU D 212      30.969  68.593  20.189  1.00 78.79           H  
ATOM   1797 HD12 LEU D 212      29.845  67.994  18.986  1.00 78.79           H  
ATOM   1798 HD13 LEU D 212      29.708  69.644  19.569  1.00 78.79           H  
ATOM   1799 HD21 LEU D 212      30.553  67.597  22.393  1.00 78.27           H  
ATOM   1800 HD22 LEU D 212      29.940  69.236  22.588  1.00 78.27           H  
ATOM   1801 HD23 LEU D 212      29.002  67.877  23.159  1.00 78.27           H  
ATOM   1802  N   GLN D 213      24.530  69.542  21.135  1.00 79.62           N  
ATOM   1803  CA  GLN D 213      23.471  70.545  21.222  1.00 81.84           C  
ATOM   1804  C   GLN D 213      22.420  70.165  22.273  1.00 81.58           C  
ATOM   1805  O   GLN D 213      22.211  70.913  23.226  1.00 82.42           O  
ATOM   1806  CB  GLN D 213      22.821  70.697  19.833  1.00 83.86           C  
ATOM   1807  CG  GLN D 213      23.790  71.146  18.722  1.00 90.09           C  
ATOM   1808  CD  GLN D 213      23.242  70.789  17.343  1.00 94.05           C  
ATOM   1809  OE1 GLN D 213      23.413  69.664  16.877  1.00 97.29           O  
ATOM   1810  NE2 GLN D 213      22.575  71.740  16.689  1.00 95.21           N  
ATOM   1811  H   GLN D 213      24.585  69.049  20.257  1.00 79.62           H  
ATOM   1812  HA  GLN D 213      23.920  71.499  21.509  1.00 81.84           H  
ATOM   1813  HB3 GLN D 213      21.995  71.408  19.887  1.00 83.86           H  
ATOM   1814  HB2 GLN D 213      22.366  69.747  19.550  1.00 83.86           H  
ATOM   1815  HG3 GLN D 213      24.758  70.652  18.813  1.00 90.09           H  
ATOM   1816  HG2 GLN D 213      23.987  72.216  18.798  1.00 90.09           H  
ATOM   1817 HE22 GLN D 213      22.195  71.550  15.773  1.00 95.21           H  
ATOM   1818 HE21 GLN D 213      22.449  72.653  17.099  1.00 95.21           H  
ATOM   1819  N   THR D 214      21.810  68.984  22.081  1.00 79.54           N  
ATOM   1820  CA  THR D 214      20.838  68.382  22.991  1.00 77.29           C  
ATOM   1821  C   THR D 214      21.500  67.821  24.269  1.00 76.99           C  
ATOM   1822  O   THR D 214      20.813  67.690  25.280  1.00 76.78           O  
ATOM   1823  CB  THR D 214      20.073  67.229  22.282  1.00 76.23           C  
ATOM   1824  OG1 THR D 214      20.882  66.091  22.047  1.00 74.48           O  
ATOM   1825  CG2 THR D 214      19.410  67.645  20.959  1.00 76.11           C  
ATOM   1826  H   THR D 214      22.054  68.425  21.275  1.00 79.54           H  
ATOM   1827  HA  THR D 214      20.119  69.146  23.291  1.00 77.29           H  
ATOM   1828  HB  THR D 214      19.274  66.900  22.946  1.00 76.23           H  
ATOM   1829  HG1 THR D 214      20.380  65.463  21.522  1.00 74.48           H  
ATOM   1830 HG21 THR D 214      18.893  66.804  20.497  1.00 76.11           H  
ATOM   1831 HG22 THR D 214      18.678  68.436  21.123  1.00 76.11           H  
ATOM   1832 HG23 THR D 214      20.135  68.012  20.233  1.00 76.11           H  
ATOM   1833  N   GLN D 215      22.812  67.524  24.196  1.00 75.96           N  
ATOM   1834  CA  GLN D 215      23.655  66.922  25.232  1.00 74.48           C  
ATOM   1835  C   GLN D 215      23.256  65.452  25.495  1.00 73.56           C  
ATOM   1836  O   GLN D 215      23.416  64.987  26.620  1.00 73.76           O  
ATOM   1837  CB  GLN D 215      23.623  67.800  26.514  1.00 74.54           C  
ATOM   1838  CG  GLN D 215      24.897  67.743  27.379  1.00 75.81           C  
ATOM   1839  CD  GLN D 215      26.030  68.591  26.795  1.00 77.27           C  
ATOM   1840  OE1 GLN D 215      26.996  68.066  26.248  1.00 78.57           O  
ATOM   1841  NE2 GLN D 215      25.913  69.915  26.907  1.00 78.01           N  
ATOM   1842  H   GLN D 215      23.279  67.672  23.312  1.00 75.96           H  
ATOM   1843  HA  GLN D 215      24.671  66.912  24.835  1.00 74.48           H  
ATOM   1844  HB3 GLN D 215      22.768  67.518  27.131  1.00 74.54           H  
ATOM   1845  HB2 GLN D 215      23.433  68.841  26.247  1.00 74.54           H  
ATOM   1846  HG3 GLN D 215      25.233  66.716  27.517  1.00 75.81           H  
ATOM   1847  HG2 GLN D 215      24.674  68.124  28.377  1.00 75.81           H  
ATOM   1848 HE22 GLN D 215      26.626  70.520  26.527  1.00 78.01           H  
ATOM   1849 HE21 GLN D 215      25.102  70.322  27.350  1.00 78.01           H  
ATOM   1850  N   ASN D 216      22.701  64.761  24.481  1.00 72.41           N  
ATOM   1851  CA  ASN D 216      22.072  63.440  24.604  1.00 70.84           C  
ATOM   1852  C   ASN D 216      22.636  62.473  23.550  1.00 70.49           C  
ATOM   1853  O   ASN D 216      23.018  62.911  22.465  1.00 69.99           O  
ATOM   1854  CB  ASN D 216      20.536  63.558  24.402  1.00 72.23           C  
ATOM   1855  CG  ASN D 216      19.792  64.547  25.310  1.00 74.11           C  
ATOM   1856  OD1 ASN D 216      18.807  65.146  24.890  1.00 75.54           O  
ATOM   1857  ND2 ASN D 216      20.223  64.718  26.559  1.00 74.52           N  
ATOM   1858  H   ASN D 216      22.615  65.204  23.576  1.00 72.41           H  
ATOM   1859  HA  ASN D 216      22.276  62.992  25.578  1.00 70.84           H  
ATOM   1860  HB3 ASN D 216      20.069  62.585  24.538  1.00 72.23           H  
ATOM   1861  HB2 ASN D 216      20.325  63.845  23.372  1.00 72.23           H  
ATOM   1862 HD22 ASN D 216      19.751  65.369  27.171  1.00 74.52           H  
ATOM   1863 HD21 ASN D 216      21.046  64.238  26.894  1.00 74.52           H  
ATOM   1864  N   PHE D 217      22.623  61.167  23.867  1.00 72.00           N  
ATOM   1865  CA  PHE D 217      22.991  60.084  22.949  1.00 74.32           C  
ATOM   1866  C   PHE D 217      21.784  59.716  22.079  1.00 75.27           C  
ATOM   1867  O   PHE D 217      20.779  59.250  22.616  1.00 76.01           O  
ATOM   1868  CB  PHE D 217      23.463  58.847  23.736  1.00 75.48           C  
ATOM   1869  CG  PHE D 217      24.683  59.068  24.603  1.00 78.37           C  
ATOM   1870  CD1 PHE D 217      24.534  59.492  25.940  1.00 79.06           C  
ATOM   1871  CD2 PHE D 217      25.975  59.002  24.042  1.00 78.26           C  
ATOM   1872  CE1 PHE D 217      25.658  59.753  26.710  1.00 77.44           C  
ATOM   1873  CE2 PHE D 217      27.085  59.267  24.828  1.00 79.28           C  
ATOM   1874  CZ  PHE D 217      26.926  59.632  26.159  1.00 78.34           C  
ATOM   1875  H   PHE D 217      22.262  60.881  24.768  1.00 72.00           H  
ATOM   1876  HA  PHE D 217      23.811  60.407  22.306  1.00 74.32           H  
ATOM   1877  HB3 PHE D 217      23.694  58.041  23.038  1.00 75.48           H  
ATOM   1878  HB2 PHE D 217      22.660  58.467  24.365  1.00 75.48           H  
ATOM   1879  HD1 PHE D 217      23.550  59.600  26.374  1.00 79.06           H  
ATOM   1880  HD2 PHE D 217      26.108  58.739  23.005  1.00 78.26           H  
ATOM   1881  HE1 PHE D 217      25.551  60.050  27.741  1.00 77.44           H  
ATOM   1882  HE2 PHE D 217      28.070  59.199  24.395  1.00 79.28           H  
ATOM   1883  HZ  PHE D 217      27.787  59.842  26.771  1.00 78.34           H  
ATOM   1884  N   LEU D 218      21.907  59.942  20.763  1.00 76.05           N  
ATOM   1885  CA  LEU D 218      20.836  59.745  19.788  1.00 76.64           C  
ATOM   1886  C   LEU D 218      21.081  58.420  19.054  1.00 77.23           C  
ATOM   1887  O   LEU D 218      21.805  58.387  18.059  1.00 76.67           O  
ATOM   1888  CB  LEU D 218      20.781  60.957  18.826  1.00 76.55           C  
ATOM   1889  CG  LEU D 218      20.751  62.346  19.506  1.00 77.22           C  
ATOM   1890  CD1 LEU D 218      20.486  63.447  18.468  1.00 77.98           C  
ATOM   1891  CD2 LEU D 218      19.757  62.452  20.671  1.00 76.37           C  
ATOM   1892  H   LEU D 218      22.778  60.303  20.394  1.00 76.05           H  
ATOM   1893  HA  LEU D 218      19.872  59.677  20.293  1.00 76.64           H  
ATOM   1894  HB3 LEU D 218      19.898  60.847  18.195  1.00 76.55           H  
ATOM   1895  HB2 LEU D 218      21.637  60.941  18.148  1.00 76.55           H  
ATOM   1896  HG  LEU D 218      21.745  62.534  19.916  1.00 77.22           H  
ATOM   1897 HD11 LEU D 218      20.624  64.439  18.897  1.00 77.98           H  
ATOM   1898 HD12 LEU D 218      21.160  63.359  17.615  1.00 77.98           H  
ATOM   1899 HD13 LEU D 218      19.464  63.394  18.090  1.00 77.98           H  
ATOM   1900 HD21 LEU D 218      19.372  63.466  20.768  1.00 76.37           H  
ATOM   1901 HD22 LEU D 218      18.908  61.779  20.545  1.00 76.37           H  
ATOM   1902 HD23 LEU D 218      20.238  62.207  21.616  1.00 76.37           H  
ATOM   1903  N   CYS D 219      20.510  57.340  19.608  1.00 79.36           N  
ATOM   1904  CA  CYS D 219      20.766  55.958  19.204  1.00 81.41           C  
ATOM   1905  C   CYS D 219      19.591  55.459  18.342  1.00 80.87           C  
ATOM   1906  O   CYS D 219      18.798  54.627  18.789  1.00 79.33           O  
ATOM   1907  CB  CYS D 219      20.974  55.080  20.450  1.00 83.79           C  
ATOM   1908  SG  CYS D 219      22.412  55.635  21.410  1.00 88.76           S  
ATOM   1909  H   CYS D 219      19.902  57.462  20.406  1.00 79.36           H  
ATOM   1910  HA  CYS D 219      21.671  55.895  18.595  1.00 81.41           H  
ATOM   1911  HB3 CYS D 219      21.140  54.042  20.177  1.00 83.79           H  
ATOM   1912  HB2 CYS D 219      20.085  55.113  21.073  1.00 83.79           H  
ATOM   1913  HG  CYS D 219      21.906  56.825  21.744  1.00 88.76           H  
ATOM   1914  N   GLY D 220      19.482  56.017  17.125  1.00 81.08           N  
ATOM   1915  CA  GLY D 220      18.360  55.784  16.217  1.00 80.29           C  
ATOM   1916  C   GLY D 220      17.149  56.604  16.705  1.00 79.42           C  
ATOM   1917  O   GLY D 220      17.293  57.817  16.869  1.00 79.45           O  
ATOM   1918  H   GLY D 220      20.169  56.699  16.836  1.00 81.08           H  
ATOM   1919  HA3 GLY D 220      18.169  54.716  16.125  1.00 80.29           H  
ATOM   1920  HA2 GLY D 220      18.641  56.134  15.224  1.00 80.29           H  
ATOM   1921  N   PRO D 221      15.963  55.989  16.929  1.00 78.48           N  
ATOM   1922  CA  PRO D 221      14.769  56.710  17.419  1.00 77.22           C  
ATOM   1923  C   PRO D 221      14.817  57.086  18.916  1.00 75.69           C  
ATOM   1924  O   PRO D 221      14.019  57.916  19.352  1.00 75.46           O  
ATOM   1925  CB  PRO D 221      13.629  55.723  17.124  1.00 77.27           C  
ATOM   1926  CG  PRO D 221      14.269  54.354  17.286  1.00 77.84           C  
ATOM   1927  CD  PRO D 221      15.686  54.560  16.753  1.00 78.44           C  
ATOM   1928  HA  PRO D 221      14.612  57.627  16.848  1.00 77.22           H  
ATOM   1929  HB3 PRO D 221      13.296  55.853  16.094  1.00 77.27           H  
ATOM   1930  HB2 PRO D 221      12.755  55.853  17.766  1.00 77.27           H  
ATOM   1931  HG3 PRO D 221      13.725  53.561  16.773  1.00 77.84           H  
ATOM   1932  HG2 PRO D 221      14.307  54.101  18.345  1.00 77.84           H  
ATOM   1933  HD2 PRO D 221      16.395  53.924  17.285  1.00 78.44           H  
ATOM   1934  HD3 PRO D 221      15.732  54.320  15.690  1.00 78.44           H  
ATOM   1935  N   LEU D 222      15.740  56.460  19.664  1.00 73.31           N  
ATOM   1936  CA  LEU D 222      15.936  56.631  21.100  1.00 70.08           C  
ATOM   1937  C   LEU D 222      16.778  57.883  21.397  1.00 68.89           C  
ATOM   1938  O   LEU D 222      17.594  58.289  20.567  1.00 68.00           O  
ATOM   1939  CB  LEU D 222      16.647  55.372  21.644  1.00 68.73           C  
ATOM   1940  CG  LEU D 222      15.884  54.040  21.440  1.00 67.41           C  
ATOM   1941  CD1 LEU D 222      16.828  52.831  21.537  1.00 67.52           C  
ATOM   1942  CD2 LEU D 222      14.687  53.895  22.397  1.00 67.41           C  
ATOM   1943  H   LEU D 222      16.365  55.804  19.218  1.00 73.31           H  
ATOM   1944  HA  LEU D 222      14.964  56.740  21.580  1.00 70.08           H  
ATOM   1945  HB3 LEU D 222      16.868  55.493  22.706  1.00 68.73           H  
ATOM   1946  HB2 LEU D 222      17.617  55.302  21.150  1.00 68.73           H  
ATOM   1947  HG  LEU D 222      15.483  54.022  20.428  1.00 67.41           H  
ATOM   1948 HD11 LEU D 222      16.477  52.089  22.256  1.00 67.52           H  
ATOM   1949 HD12 LEU D 222      16.920  52.331  20.573  1.00 67.52           H  
ATOM   1950 HD13 LEU D 222      17.832  53.124  21.845  1.00 67.52           H  
ATOM   1951 HD21 LEU D 222      13.977  53.159  22.018  1.00 67.41           H  
ATOM   1952 HD22 LEU D 222      15.003  53.570  23.388  1.00 67.41           H  
ATOM   1953 HD23 LEU D 222      14.143  54.831  22.515  1.00 67.41           H  
ATOM   1954  N   ARG D 223      16.582  58.443  22.600  1.00 67.53           N  
ATOM   1955  CA  ARG D 223      17.316  59.601  23.097  1.00 67.43           C  
ATOM   1956  C   ARG D 223      17.557  59.430  24.601  1.00 66.61           C  
ATOM   1957  O   ARG D 223      16.616  59.574  25.381  1.00 67.13           O  
ATOM   1958  CB  ARG D 223      16.559  60.895  22.729  1.00 67.89           C  
ATOM   1959  CG  ARG D 223      17.219  62.180  23.275  1.00 69.71           C  
ATOM   1960  CD  ARG D 223      16.634  63.512  22.772  1.00 72.68           C  
ATOM   1961  NE  ARG D 223      16.662  63.638  21.307  1.00 75.45           N  
ATOM   1962  CZ  ARG D 223      16.508  64.762  20.584  1.00 77.26           C  
ATOM   1963  NH1 ARG D 223      16.211  65.941  21.154  1.00 78.20           N  
ATOM   1964  NH2 ARG D 223      16.662  64.697  19.257  1.00 77.09           N1+
ATOM   1965  H   ARG D 223      15.887  58.059  23.225  1.00 67.53           H  
ATOM   1966  HA  ARG D 223      18.289  59.650  22.609  1.00 67.43           H  
ATOM   1967  HB3 ARG D 223      15.540  60.836  23.105  1.00 67.89           H  
ATOM   1968  HB2 ARG D 223      16.475  60.940  21.643  1.00 67.89           H  
ATOM   1969  HG3 ARG D 223      18.301  62.167  23.155  1.00 69.71           H  
ATOM   1970  HG2 ARG D 223      17.048  62.170  24.352  1.00 69.71           H  
ATOM   1971  HD3 ARG D 223      17.319  64.289  23.100  1.00 72.68           H  
ATOM   1972  HD2 ARG D 223      15.676  63.765  23.218  1.00 72.68           H  
ATOM   1973  HE  ARG D 223      16.837  62.778  20.808  1.00 75.45           H  
ATOM   1974 HH12 ARG D 223      16.088  66.771  20.593  1.00 78.20           H  
ATOM   1975 HH11 ARG D 223      16.090  65.996  22.155  1.00 78.20           H  
ATOM   1976 HH22 ARG D 223      16.540  65.521  18.685  1.00 77.09           H  
ATOM   1977 HH21 ARG D 223      16.872  63.817  18.809  1.00 77.09           H  
ATOM   1978  N   TYR D 224      18.814  59.129  24.967  1.00 65.08           N  
ATOM   1979  CA  TYR D 224      19.247  58.950  26.353  1.00 62.53           C  
ATOM   1980  C   TYR D 224      19.877  60.244  26.875  1.00 62.17           C  
ATOM   1981  O   TYR D 224      20.744  60.810  26.209  1.00 62.27           O  
ATOM   1982  CB  TYR D 224      20.279  57.818  26.461  1.00 60.29           C  
ATOM   1983  CG  TYR D 224      19.836  56.470  25.938  1.00 58.56           C  
ATOM   1984  CD1 TYR D 224      20.012  56.150  24.577  1.00 57.78           C  
ATOM   1985  CD2 TYR D 224      19.266  55.523  26.815  1.00 57.79           C  
ATOM   1986  CE1 TYR D 224      19.611  54.891  24.098  1.00 56.47           C  
ATOM   1987  CE2 TYR D 224      18.874  54.260  26.333  1.00 56.58           C  
ATOM   1988  CZ  TYR D 224      19.046  53.947  24.971  1.00 56.34           C  
ATOM   1989  OH  TYR D 224      18.668  52.733  24.482  1.00 56.15           O  
ATOM   1990  H   TYR D 224      19.532  59.038  24.260  1.00 65.08           H  
ATOM   1991  HA  TYR D 224      18.393  58.681  26.975  1.00 62.53           H  
ATOM   1992  HB3 TYR D 224      20.537  57.697  27.511  1.00 60.29           H  
ATOM   1993  HB2 TYR D 224      21.206  58.090  25.959  1.00 60.29           H  
ATOM   1994  HD1 TYR D 224      20.453  56.865  23.898  1.00 57.78           H  
ATOM   1995  HD2 TYR D 224      19.132  55.762  27.860  1.00 57.79           H  
ATOM   1996  HE1 TYR D 224      19.736  54.637  23.062  1.00 56.47           H  
ATOM   1997  HE2 TYR D 224      18.441  53.538  27.009  1.00 56.58           H  
ATOM   1998  HH  TYR D 224      18.247  52.165  25.137  1.00 56.15           H  
ATOM   1999  N   THR D 225      19.444  60.660  28.070  1.00 61.75           N  
ATOM   2000  CA  THR D 225      19.827  61.919  28.703  1.00 61.56           C  
ATOM   2001  C   THR D 225      20.556  61.671  30.042  1.00 61.36           C  
ATOM   2002  O   THR D 225      20.514  60.557  30.568  1.00 61.13           O  
ATOM   2003  CB  THR D 225      18.552  62.771  28.968  1.00 61.32           C  
ATOM   2004  OG1 THR D 225      17.832  62.355  30.111  1.00 60.14           O  
ATOM   2005  CG2 THR D 225      17.560  62.837  27.792  1.00 62.44           C  
ATOM   2006  H   THR D 225      18.735  60.127  28.559  1.00 61.75           H  
ATOM   2007  HA  THR D 225      20.508  62.482  28.065  1.00 61.56           H  
ATOM   2008  HB  THR D 225      18.885  63.791  29.164  1.00 61.32           H  
ATOM   2009  HG1 THR D 225      17.142  63.006  30.278  1.00 60.14           H  
ATOM   2010 HG21 THR D 225      16.800  63.600  27.962  1.00 62.44           H  
ATOM   2011 HG22 THR D 225      18.056  63.067  26.853  1.00 62.44           H  
ATOM   2012 HG23 THR D 225      17.041  61.887  27.653  1.00 62.44           H  
ATOM   2013  N   ILE D 226      21.184  62.728  30.593  1.00 61.81           N  
ATOM   2014  CA  ILE D 226      21.795  62.713  31.931  1.00 63.42           C  
ATOM   2015  C   ILE D 226      20.759  62.524  33.067  1.00 63.73           C  
ATOM   2016  O   ILE D 226      21.114  61.968  34.107  1.00 63.77           O  
ATOM   2017  CB  ILE D 226      22.632  64.002  32.198  1.00 64.08           C  
ATOM   2018  CG1 ILE D 226      23.580  63.859  33.411  1.00 64.74           C  
ATOM   2019  CG2 ILE D 226      21.784  65.284  32.330  1.00 61.83           C  
ATOM   2020  CD1 ILE D 226      24.620  64.983  33.525  1.00 64.97           C  
ATOM   2021  H   ILE D 226      21.201  63.617  30.109  1.00 61.81           H  
ATOM   2022  HA  ILE D 226      22.468  61.854  31.963  1.00 63.42           H  
ATOM   2023  HB  ILE D 226      23.267  64.134  31.320  1.00 64.08           H  
ATOM   2024 HG13 ILE D 226      24.104  62.906  33.338  1.00 64.74           H  
ATOM   2025 HG12 ILE D 226      23.009  63.821  34.339  1.00 64.74           H  
ATOM   2026 HG21 ILE D 226      22.406  66.177  32.298  1.00 61.83           H  
ATOM   2027 HG22 ILE D 226      21.073  65.363  31.512  1.00 61.83           H  
ATOM   2028 HG23 ILE D 226      21.220  65.311  33.262  1.00 61.83           H  
ATOM   2029 HD11 ILE D 226      25.445  64.691  34.174  1.00 64.97           H  
ATOM   2030 HD12 ILE D 226      25.044  65.235  32.553  1.00 64.97           H  
ATOM   2031 HD13 ILE D 226      24.181  65.888  33.946  1.00 64.97           H  
ATOM   2032  N   GLU D 227      19.496  62.930  32.827  1.00 64.42           N  
ATOM   2033  CA  GLU D 227      18.365  62.699  33.727  1.00 64.05           C  
ATOM   2034  C   GLU D 227      18.037  61.204  33.886  1.00 62.29           C  
ATOM   2035  O   GLU D 227      17.768  60.783  35.008  1.00 62.71           O  
ATOM   2036  CB  GLU D 227      17.116  63.498  33.287  1.00 66.76           C  
ATOM   2037  CG  GLU D 227      17.328  65.031  33.192  1.00 69.90           C  
ATOM   2038  CD  GLU D 227      17.735  65.575  31.812  1.00 72.34           C  
ATOM   2039  OE1 GLU D 227      17.101  65.182  30.808  1.00 73.09           O  
ATOM   2040  OE2 GLU D 227      18.659  66.415  31.784  1.00 74.41           O1-
ATOM   2041  H   GLU D 227      19.276  63.368  31.944  1.00 64.42           H  
ATOM   2042  HA  GLU D 227      18.660  63.069  34.711  1.00 64.05           H  
ATOM   2043  HB3 GLU D 227      16.329  63.322  34.021  1.00 66.76           H  
ATOM   2044  HB2 GLU D 227      16.712  63.091  32.361  1.00 66.76           H  
ATOM   2045  HG3 GLU D 227      18.042  65.351  33.953  1.00 69.90           H  
ATOM   2046  HG2 GLU D 227      16.390  65.525  33.449  1.00 69.90           H  
ATOM   2047  N   ASP D 228      18.128  60.424  32.792  1.00 59.33           N  
ATOM   2048  CA  ASP D 228      17.976  58.961  32.781  1.00 59.58           C  
ATOM   2049  C   ASP D 228      19.073  58.221  33.564  1.00 59.06           C  
ATOM   2050  O   ASP D 228      18.798  57.146  34.093  1.00 58.51           O  
ATOM   2051  CB  ASP D 228      17.888  58.375  31.350  1.00 61.57           C  
ATOM   2052  CG  ASP D 228      16.757  58.946  30.482  1.00 64.59           C  
ATOM   2053  OD1 ASP D 228      15.653  59.177  31.024  1.00 65.55           O  
ATOM   2054  OD2 ASP D 228      16.968  59.006  29.252  1.00 66.39           O1-
ATOM   2055  H   ASP D 228      18.351  60.850  31.901  1.00 59.33           H  
ATOM   2056  HA  ASP D 228      17.039  58.738  33.295  1.00 59.58           H  
ATOM   2057  HB3 ASP D 228      17.744  57.294  31.397  1.00 61.57           H  
ATOM   2058  HB2 ASP D 228      18.835  58.542  30.834  1.00 61.57           H  
ATOM   2059  N   GLY D 229      20.278  58.809  33.655  1.00 58.62           N  
ATOM   2060  CA  GLY D 229      21.381  58.271  34.449  1.00 57.44           C  
ATOM   2061  C   GLY D 229      21.066  58.382  35.948  1.00 57.21           C  
ATOM   2062  O   GLY D 229      21.282  57.425  36.691  1.00 57.06           O  
ATOM   2063  H   GLY D 229      20.433  59.690  33.187  1.00 58.62           H  
ATOM   2064  HA3 GLY D 229      22.271  58.848  34.212  1.00 57.44           H  
ATOM   2065  HA2 GLY D 229      21.582  57.233  34.178  1.00 57.44           H  
ATOM   2066  N   ALA D 230      20.498  59.524  36.375  1.00 58.30           N  
ATOM   2067  CA  ALA D 230      20.047  59.768  37.745  1.00 61.39           C  
ATOM   2068  C   ALA D 230      18.858  58.885  38.162  1.00 62.43           C  
ATOM   2069  O   ALA D 230      18.816  58.476  39.323  1.00 62.76           O  
ATOM   2070  CB  ALA D 230      19.717  61.257  37.914  1.00 62.26           C  
ATOM   2071  H   ALA D 230      20.332  60.270  35.714  1.00 58.30           H  
ATOM   2072  HA  ALA D 230      20.881  59.535  38.410  1.00 61.39           H  
ATOM   2073  HB1 ALA D 230      19.438  61.483  38.944  1.00 62.26           H  
ATOM   2074  HB2 ALA D 230      20.579  61.878  37.666  1.00 62.26           H  
ATOM   2075  HB3 ALA D 230      18.893  61.567  37.272  1.00 62.26           H  
ATOM   2076  N   ARG D 231      17.953  58.568  37.212  1.00 63.41           N  
ATOM   2077  CA  ARG D 231      16.862  57.604  37.397  1.00 64.47           C  
ATOM   2078  C   ARG D 231      17.397  56.202  37.711  1.00 64.29           C  
ATOM   2079  O   ARG D 231      17.040  55.674  38.762  1.00 64.95           O  
ATOM   2080  CB  ARG D 231      15.922  57.559  36.169  1.00 64.59           C  
ATOM   2081  CG  ARG D 231      15.092  58.828  35.888  1.00 66.52           C  
ATOM   2082  CD  ARG D 231      14.128  59.268  37.006  1.00 69.63           C  
ATOM   2083  NE  ARG D 231      13.008  58.327  37.184  1.00 71.52           N  
ATOM   2084  CZ  ARG D 231      12.092  58.334  38.169  1.00 71.16           C  
ATOM   2085  NH1 ARG D 231      12.129  59.221  39.175  1.00 70.61           N  
ATOM   2086  NH2 ARG D 231      11.106  57.431  38.145  1.00 69.45           N1+
ATOM   2087  H   ARG D 231      18.053  58.961  36.286  1.00 63.41           H  
ATOM   2088  HA  ARG D 231      16.293  57.914  38.273  1.00 64.47           H  
ATOM   2089  HB3 ARG D 231      15.226  56.728  36.282  1.00 64.59           H  
ATOM   2090  HB2 ARG D 231      16.501  57.324  35.279  1.00 64.59           H  
ATOM   2091  HG3 ARG D 231      14.500  58.605  34.999  1.00 66.52           H  
ATOM   2092  HG2 ARG D 231      15.710  59.669  35.594  1.00 66.52           H  
ATOM   2093  HD3 ARG D 231      13.781  60.288  36.842  1.00 69.63           H  
ATOM   2094  HD2 ARG D 231      14.661  59.287  37.955  1.00 69.63           H  
ATOM   2095  HE  ARG D 231      12.912  57.632  36.458  1.00 71.52           H  
ATOM   2096 HH12 ARG D 231      11.424  59.197  39.899  1.00 70.61           H  
ATOM   2097 HH11 ARG D 231      12.866  59.910  39.215  1.00 70.61           H  
ATOM   2098 HH22 ARG D 231      10.394  57.430  38.864  1.00 69.45           H  
ATOM   2099 HH21 ARG D 231      11.039  56.754  37.399  1.00 69.45           H  
ATOM   2100  N   VAL D 232      18.269  55.659  36.837  1.00 63.56           N  
ATOM   2101  CA  VAL D 232      18.897  54.337  36.984  1.00 62.86           C  
ATOM   2102  C   VAL D 232      19.627  54.140  38.332  1.00 63.54           C  
ATOM   2103  O   VAL D 232      19.544  53.049  38.899  1.00 64.31           O  
ATOM   2104  CB  VAL D 232      19.859  54.022  35.797  1.00 62.36           C  
ATOM   2105  CG1 VAL D 232      20.808  52.821  35.997  1.00 60.93           C  
ATOM   2106  CG2 VAL D 232      19.070  53.801  34.496  1.00 62.34           C  
ATOM   2107  H   VAL D 232      18.524  56.177  36.007  1.00 63.56           H  
ATOM   2108  HA  VAL D 232      18.071  53.628  36.957  1.00 62.86           H  
ATOM   2109  HB  VAL D 232      20.488  54.900  35.638  1.00 62.36           H  
ATOM   2110 HG11 VAL D 232      21.360  52.619  35.082  1.00 60.93           H  
ATOM   2111 HG12 VAL D 232      21.554  53.010  36.766  1.00 60.93           H  
ATOM   2112 HG13 VAL D 232      20.266  51.913  36.260  1.00 60.93           H  
ATOM   2113 HG21 VAL D 232      19.734  53.676  33.640  1.00 62.34           H  
ATOM   2114 HG22 VAL D 232      18.445  52.911  34.563  1.00 62.34           H  
ATOM   2115 HG23 VAL D 232      18.415  54.641  34.277  1.00 62.34           H  
ATOM   2116  N   GLY D 233      20.238  55.220  38.847  1.00 63.88           N  
ATOM   2117  CA  GLY D 233      20.734  55.298  40.218  1.00 64.87           C  
ATOM   2118  C   GLY D 233      22.169  55.829  40.294  1.00 65.30           C  
ATOM   2119  O   GLY D 233      22.743  55.790  41.383  1.00 66.16           O  
ATOM   2120  H   GLY D 233      20.237  56.078  38.314  1.00 63.88           H  
ATOM   2121  HA3 GLY D 233      20.685  54.338  40.730  1.00 64.87           H  
ATOM   2122  HA2 GLY D 233      20.087  55.980  40.771  1.00 64.87           H  
ATOM   2123  N   PHE D 234      22.759  56.315  39.185  1.00 64.92           N  
ATOM   2124  CA  PHE D 234      24.090  56.931  39.171  1.00 64.05           C  
ATOM   2125  C   PHE D 234      24.133  58.248  39.964  1.00 65.29           C  
ATOM   2126  O   PHE D 234      23.153  58.996  39.969  1.00 65.92           O  
ATOM   2127  CB  PHE D 234      24.562  57.169  37.722  1.00 61.52           C  
ATOM   2128  CG  PHE D 234      24.899  55.915  36.938  1.00 61.04           C  
ATOM   2129  CD1 PHE D 234      23.926  55.272  36.144  1.00 62.08           C  
ATOM   2130  CD2 PHE D 234      26.153  55.297  37.113  1.00 61.02           C  
ATOM   2131  CE1 PHE D 234      24.236  54.086  35.494  1.00 61.96           C  
ATOM   2132  CE2 PHE D 234      26.444  54.109  36.456  1.00 61.58           C  
ATOM   2133  CZ  PHE D 234      25.490  53.508  35.648  1.00 61.99           C  
ATOM   2134  H   PHE D 234      22.252  56.330  38.310  1.00 64.92           H  
ATOM   2135  HA  PHE D 234      24.784  56.234  39.645  1.00 64.05           H  
ATOM   2136  HB3 PHE D 234      25.458  57.794  37.728  1.00 61.52           H  
ATOM   2137  HB2 PHE D 234      23.815  57.741  37.175  1.00 61.52           H  
ATOM   2138  HD1 PHE D 234      22.943  55.698  36.025  1.00 62.08           H  
ATOM   2139  HD2 PHE D 234      26.895  55.752  37.752  1.00 61.02           H  
ATOM   2140  HE1 PHE D 234      23.496  53.611  34.869  1.00 61.96           H  
ATOM   2141  HE2 PHE D 234      27.413  53.647  36.577  1.00 61.58           H  
ATOM   2142  HZ  PHE D 234      25.729  52.583  35.147  1.00 61.99           H  
ATOM   2143  N   GLN D 235      25.283  58.503  40.604  1.00 67.16           N  
ATOM   2144  CA  GLN D 235      25.554  59.723  41.360  1.00 69.31           C  
ATOM   2145  C   GLN D 235      25.910  60.906  40.454  1.00 68.98           C  
ATOM   2146  O   GLN D 235      26.472  60.709  39.377  1.00 68.87           O  
ATOM   2147  CB  GLN D 235      26.700  59.472  42.355  1.00 72.29           C  
ATOM   2148  CG  GLN D 235      26.284  58.572  43.526  1.00 77.84           C  
ATOM   2149  CD  GLN D 235      27.366  58.536  44.604  1.00 81.58           C  
ATOM   2150  OE1 GLN D 235      28.477  58.076  44.355  1.00 82.77           O  
ATOM   2151  NE2 GLN D 235      27.043  59.017  45.806  1.00 83.78           N  
ATOM   2152  H   GLN D 235      26.045  57.838  40.544  1.00 67.16           H  
ATOM   2153  HA  GLN D 235      24.656  59.988  41.922  1.00 69.31           H  
ATOM   2154  HB3 GLN D 235      27.040  60.427  42.761  1.00 72.29           H  
ATOM   2155  HB2 GLN D 235      27.562  59.044  41.838  1.00 72.29           H  
ATOM   2156  HG3 GLN D 235      26.099  57.556  43.175  1.00 77.84           H  
ATOM   2157  HG2 GLN D 235      25.349  58.927  43.960  1.00 77.84           H  
ATOM   2158 HE22 GLN D 235      27.727  59.012  46.549  1.00 83.78           H  
ATOM   2159 HE21 GLN D 235      26.118  59.379  45.984  1.00 83.78           H  
ATOM   2160  N   VAL D 236      25.627  62.113  40.968  1.00 69.63           N  
ATOM   2161  CA  VAL D 236      25.922  63.412  40.363  1.00 69.77           C  
ATOM   2162  C   VAL D 236      27.366  63.574  39.842  1.00 69.03           C  
ATOM   2163  O   VAL D 236      27.516  64.009  38.703  1.00 68.78           O  
ATOM   2164  CB  VAL D 236      25.561  64.575  41.336  1.00 70.80           C  
ATOM   2165  CG1 VAL D 236      26.260  64.492  42.710  1.00 71.03           C  
ATOM   2166  CG2 VAL D 236      25.786  65.973  40.732  1.00 71.92           C  
ATOM   2167  H   VAL D 236      25.173  62.158  41.869  1.00 69.63           H  
ATOM   2168  HA  VAL D 236      25.261  63.489  39.497  1.00 69.77           H  
ATOM   2169  HB  VAL D 236      24.489  64.491  41.522  1.00 70.80           H  
ATOM   2170 HG11 VAL D 236      25.883  65.266  43.378  1.00 71.03           H  
ATOM   2171 HG12 VAL D 236      26.084  63.534  43.200  1.00 71.03           H  
ATOM   2172 HG13 VAL D 236      27.337  64.637  42.632  1.00 71.03           H  
ATOM   2173 HG21 VAL D 236      25.357  66.747  41.367  1.00 71.92           H  
ATOM   2174 HG22 VAL D 236      26.847  66.200  40.625  1.00 71.92           H  
ATOM   2175 HG23 VAL D 236      25.323  66.062  39.749  1.00 71.92           H  
ATOM   2176  N   GLU D 237      28.380  63.169  40.632  1.00 68.28           N  
ATOM   2177  CA  GLU D 237      29.793  63.215  40.240  1.00 67.72           C  
ATOM   2178  C   GLU D 237      30.113  62.412  38.977  1.00 65.66           C  
ATOM   2179  O   GLU D 237      30.713  62.974  38.063  1.00 65.67           O  
ATOM   2180  CB  GLU D 237      30.724  62.750  41.379  1.00 70.99           C  
ATOM   2181  CG  GLU D 237      31.063  63.844  42.406  1.00 76.59           C  
ATOM   2182  CD  GLU D 237      32.438  63.592  43.039  1.00 79.40           C  
ATOM   2183  OE1 GLU D 237      32.548  62.609  43.805  1.00 81.05           O  
ATOM   2184  OE2 GLU D 237      33.366  64.370  42.725  1.00 80.89           O1-
ATOM   2185  H   GLU D 237      28.183  62.810  41.555  1.00 68.28           H  
ATOM   2186  HA  GLU D 237      30.024  64.256  40.005  1.00 67.72           H  
ATOM   2187  HB3 GLU D 237      31.649  62.347  40.959  1.00 70.99           H  
ATOM   2188  HB2 GLU D 237      30.264  61.912  41.904  1.00 70.99           H  
ATOM   2189  HG3 GLU D 237      30.299  63.885  43.183  1.00 76.59           H  
ATOM   2190  HG2 GLU D 237      31.064  64.828  41.932  1.00 76.59           H  
ATOM   2191  N   PHE D 238      29.707  61.130  38.947  1.00 63.35           N  
ATOM   2192  CA  PHE D 238      29.954  60.244  37.812  1.00 62.39           C  
ATOM   2193  C   PHE D 238      29.252  60.703  36.525  1.00 62.99           C  
ATOM   2194  O   PHE D 238      29.840  60.576  35.456  1.00 62.18           O  
ATOM   2195  CB  PHE D 238      29.632  58.780  38.179  1.00 61.22           C  
ATOM   2196  CG  PHE D 238      29.888  57.790  37.053  1.00 61.07           C  
ATOM   2197  CD1 PHE D 238      31.214  57.478  36.688  1.00 61.87           C  
ATOM   2198  CD2 PHE D 238      28.828  57.318  36.251  1.00 60.63           C  
ATOM   2199  CE1 PHE D 238      31.462  56.680  35.580  1.00 62.08           C  
ATOM   2200  CE2 PHE D 238      29.095  56.509  35.155  1.00 61.48           C  
ATOM   2201  CZ  PHE D 238      30.406  56.195  34.820  1.00 61.82           C  
ATOM   2202  H   PHE D 238      29.200  60.742  39.730  1.00 63.35           H  
ATOM   2203  HA  PHE D 238      31.027  60.290  37.611  1.00 62.39           H  
ATOM   2204  HB3 PHE D 238      28.601  58.686  38.526  1.00 61.22           H  
ATOM   2205  HB2 PHE D 238      30.262  58.483  39.019  1.00 61.22           H  
ATOM   2206  HD1 PHE D 238      32.039  57.883  37.253  1.00 61.87           H  
ATOM   2207  HD2 PHE D 238      27.809  57.594  36.479  1.00 60.63           H  
ATOM   2208  HE1 PHE D 238      32.479  56.449  35.301  1.00 62.08           H  
ATOM   2209  HE2 PHE D 238      28.281  56.142  34.546  1.00 61.48           H  
ATOM   2210  HZ  PHE D 238      30.602  55.586  33.950  1.00 61.82           H  
ATOM   2211  N   LEU D 239      28.039  61.262  36.662  1.00 64.11           N  
ATOM   2212  CA  LEU D 239      27.255  61.817  35.563  1.00 63.58           C  
ATOM   2213  C   LEU D 239      27.861  63.110  34.995  1.00 64.59           C  
ATOM   2214  O   LEU D 239      27.990  63.203  33.777  1.00 62.69           O  
ATOM   2215  CB  LEU D 239      25.804  62.034  36.032  1.00 61.15           C  
ATOM   2216  CG  LEU D 239      25.039  60.733  36.351  1.00 59.11           C  
ATOM   2217  CD1 LEU D 239      23.620  61.049  36.857  1.00 60.54           C  
ATOM   2218  CD2 LEU D 239      25.021  59.747  35.174  1.00 54.81           C  
ATOM   2219  H   LEU D 239      27.628  61.336  37.583  1.00 64.11           H  
ATOM   2220  HA  LEU D 239      27.260  61.092  34.747  1.00 63.58           H  
ATOM   2221  HB3 LEU D 239      25.254  62.572  35.264  1.00 61.15           H  
ATOM   2222  HB2 LEU D 239      25.801  62.683  36.909  1.00 61.15           H  
ATOM   2223  HG  LEU D 239      25.553  60.224  37.161  1.00 59.11           H  
ATOM   2224 HD11 LEU D 239      23.361  60.426  37.712  1.00 60.54           H  
ATOM   2225 HD12 LEU D 239      23.516  62.088  37.170  1.00 60.54           H  
ATOM   2226 HD13 LEU D 239      22.875  60.878  36.081  1.00 60.54           H  
ATOM   2227 HD21 LEU D 239      24.172  59.071  35.231  1.00 54.81           H  
ATOM   2228 HD22 LEU D 239      24.978  60.264  34.214  1.00 54.81           H  
ATOM   2229 HD23 LEU D 239      25.914  59.120  35.178  1.00 54.81           H  
ATOM   2230  N   GLU D 240      28.260  64.053  35.869  1.00 66.56           N  
ATOM   2231  CA  GLU D 240      28.971  65.285  35.505  1.00 68.00           C  
ATOM   2232  C   GLU D 240      30.298  65.011  34.782  1.00 67.94           C  
ATOM   2233  O   GLU D 240      30.508  65.558  33.701  1.00 68.06           O  
ATOM   2234  CB  GLU D 240      29.231  66.153  36.752  1.00 70.07           C  
ATOM   2235  CG  GLU D 240      27.991  66.910  37.273  1.00 73.16           C  
ATOM   2236  CD  GLU D 240      28.235  67.750  38.541  1.00 76.71           C  
ATOM   2237  OE1 GLU D 240      27.281  68.459  38.927  1.00 78.54           O  
ATOM   2238  OE2 GLU D 240      29.347  67.688  39.115  1.00 76.19           O1-
ATOM   2239  H   GLU D 240      28.110  63.910  36.860  1.00 66.56           H  
ATOM   2240  HA  GLU D 240      28.334  65.845  34.817  1.00 68.00           H  
ATOM   2241  HB3 GLU D 240      30.022  66.876  36.542  1.00 70.07           H  
ATOM   2242  HB2 GLU D 240      29.619  65.513  37.546  1.00 70.07           H  
ATOM   2243  HG3 GLU D 240      27.177  66.214  37.470  1.00 73.16           H  
ATOM   2244  HG2 GLU D 240      27.630  67.576  36.489  1.00 73.16           H  
ATOM   2245  N   LEU D 241      31.133  64.144  35.383  1.00 68.10           N  
ATOM   2246  CA  LEU D 241      32.411  63.655  34.857  1.00 68.42           C  
ATOM   2247  C   LEU D 241      32.272  63.031  33.460  1.00 67.83           C  
ATOM   2248  O   LEU D 241      33.028  63.392  32.560  1.00 67.02           O  
ATOM   2249  CB  LEU D 241      33.002  62.644  35.874  1.00 69.71           C  
ATOM   2250  CG  LEU D 241      34.282  61.880  35.448  1.00 72.64           C  
ATOM   2251  CD1 LEU D 241      35.486  62.826  35.249  1.00 74.26           C  
ATOM   2252  CD2 LEU D 241      34.583  60.716  36.419  1.00 73.26           C  
ATOM   2253  H   LEU D 241      30.862  63.757  36.278  1.00 68.10           H  
ATOM   2254  HA  LEU D 241      33.081  64.512  34.777  1.00 68.42           H  
ATOM   2255  HB3 LEU D 241      32.233  61.901  36.087  1.00 69.71           H  
ATOM   2256  HB2 LEU D 241      33.190  63.154  36.820  1.00 69.71           H  
ATOM   2257  HG  LEU D 241      34.098  61.397  34.488  1.00 72.64           H  
ATOM   2258 HD11 LEU D 241      36.370  62.514  35.805  1.00 74.26           H  
ATOM   2259 HD12 LEU D 241      35.773  62.863  34.198  1.00 74.26           H  
ATOM   2260 HD13 LEU D 241      35.262  63.847  35.558  1.00 74.26           H  
ATOM   2261 HD21 LEU D 241      35.556  60.805  36.900  1.00 73.26           H  
ATOM   2262 HD22 LEU D 241      33.843  60.647  37.217  1.00 73.26           H  
ATOM   2263 HD23 LEU D 241      34.574  59.761  35.892  1.00 73.26           H  
ATOM   2264  N   LEU D 242      31.312  62.101  33.326  1.00 67.56           N  
ATOM   2265  CA  LEU D 242      31.066  61.326  32.116  1.00 67.41           C  
ATOM   2266  C   LEU D 242      30.537  62.178  30.953  1.00 68.93           C  
ATOM   2267  O   LEU D 242      31.093  62.089  29.860  1.00 69.01           O  
ATOM   2268  CB  LEU D 242      30.137  60.142  32.458  1.00 66.19           C  
ATOM   2269  CG  LEU D 242      29.763  59.207  31.293  1.00 66.01           C  
ATOM   2270  CD1 LEU D 242      31.002  58.579  30.633  1.00 66.32           C  
ATOM   2271  CD2 LEU D 242      28.764  58.131  31.750  1.00 66.27           C  
ATOM   2272  H   LEU D 242      30.739  61.862  34.125  1.00 67.56           H  
ATOM   2273  HA  LEU D 242      32.033  60.921  31.814  1.00 67.41           H  
ATOM   2274  HB3 LEU D 242      29.215  60.536  32.890  1.00 66.19           H  
ATOM   2275  HB2 LEU D 242      30.610  59.540  33.235  1.00 66.19           H  
ATOM   2276  HG  LEU D 242      29.247  59.797  30.536  1.00 66.01           H  
ATOM   2277 HD11 LEU D 242      30.711  57.978  29.777  1.00 66.32           H  
ATOM   2278 HD12 LEU D 242      31.696  59.329  30.257  1.00 66.32           H  
ATOM   2279 HD13 LEU D 242      31.544  57.938  31.329  1.00 66.32           H  
ATOM   2280 HD21 LEU D 242      27.863  58.180  31.140  1.00 66.27           H  
ATOM   2281 HD22 LEU D 242      29.168  57.122  31.658  1.00 66.27           H  
ATOM   2282 HD23 LEU D 242      28.457  58.262  32.789  1.00 66.27           H  
ATOM   2283  N   PHE D 243      29.500  62.997  31.197  1.00 70.53           N  
ATOM   2284  CA  PHE D 243      28.938  63.906  30.192  1.00 72.03           C  
ATOM   2285  C   PHE D 243      29.885  65.039  29.767  1.00 72.25           C  
ATOM   2286  O   PHE D 243      29.829  65.442  28.606  1.00 73.41           O  
ATOM   2287  CB  PHE D 243      27.558  64.436  30.629  1.00 73.65           C  
ATOM   2288  CG  PHE D 243      26.406  63.517  30.264  1.00 75.08           C  
ATOM   2289  CD1 PHE D 243      26.147  62.348  31.012  1.00 75.27           C  
ATOM   2290  CD2 PHE D 243      25.680  63.740  29.074  1.00 75.37           C  
ATOM   2291  CE1 PHE D 243      25.133  61.485  30.622  1.00 75.81           C  
ATOM   2292  CE2 PHE D 243      24.672  62.861  28.704  1.00 75.60           C  
ATOM   2293  CZ  PHE D 243      24.389  61.752  29.482  1.00 76.16           C  
ATOM   2294  H   PHE D 243      29.083  63.027  32.120  1.00 70.53           H  
ATOM   2295  HA  PHE D 243      28.778  63.318  29.286  1.00 72.03           H  
ATOM   2296  HB3 PHE D 243      27.358  65.408  30.176  1.00 73.65           H  
ATOM   2297  HB2 PHE D 243      27.545  64.617  31.704  1.00 73.65           H  
ATOM   2298  HD1 PHE D 243      26.724  62.120  31.894  1.00 75.27           H  
ATOM   2299  HD2 PHE D 243      25.900  64.596  28.453  1.00 75.37           H  
ATOM   2300  HE1 PHE D 243      24.919  60.605  31.209  1.00 75.81           H  
ATOM   2301  HE2 PHE D 243      24.101  63.016  27.805  1.00 75.60           H  
ATOM   2302  HZ  PHE D 243      23.594  61.087  29.185  1.00 76.16           H  
ATOM   2303  N   HIS D 244      30.765  65.489  30.680  1.00 72.04           N  
ATOM   2304  CA  HIS D 244      31.861  66.411  30.379  1.00 70.65           C  
ATOM   2305  C   HIS D 244      32.915  65.759  29.469  1.00 68.62           C  
ATOM   2306  O   HIS D 244      33.322  66.400  28.502  1.00 68.48           O  
ATOM   2307  CB  HIS D 244      32.467  66.962  31.688  1.00 71.44           C  
ATOM   2308  CG  HIS D 244      33.674  67.866  31.562  1.00 73.29           C  
ATOM   2309  ND1 HIS D 244      33.922  68.667  30.458  1.00 73.98           N  
ATOM   2310  CD2 HIS D 244      34.741  68.074  32.408  1.00 74.20           C  
ATOM   2311  CE1 HIS D 244      35.088  69.282  30.665  1.00 74.50           C  
ATOM   2312  NE2 HIS D 244      35.638  68.979  31.834  1.00 74.47           N  
ATOM   2313  H   HIS D 244      30.737  65.126  31.624  1.00 72.04           H  
ATOM   2314  HA  HIS D 244      31.437  67.257  29.833  1.00 70.65           H  
ATOM   2315  HB3 HIS D 244      32.755  66.132  32.334  1.00 71.44           H  
ATOM   2316  HB2 HIS D 244      31.704  67.519  32.231  1.00 71.44           H  
ATOM   2317  HD1 HIS D 244      33.341  68.743  29.636  1.00 73.98           H  
ATOM   2318  HD2 HIS D 244      34.938  67.635  33.375  1.00 74.20           H  
ATOM   2319  HE1 HIS D 244      35.538  69.962  29.956  1.00 74.50           H  
ATOM   2320  N   PHE D 245      33.293  64.500  29.757  1.00 66.45           N  
ATOM   2321  CA  PHE D 245      34.163  63.678  28.912  1.00 63.80           C  
ATOM   2322  C   PHE D 245      33.637  63.510  27.476  1.00 62.61           C  
ATOM   2323  O   PHE D 245      34.393  63.727  26.530  1.00 62.52           O  
ATOM   2324  CB  PHE D 245      34.482  62.330  29.606  1.00 62.57           C  
ATOM   2325  CG  PHE D 245      35.093  61.262  28.710  1.00 62.80           C  
ATOM   2326  CD1 PHE D 245      36.478  61.281  28.454  1.00 62.13           C  
ATOM   2327  CD2 PHE D 245      34.266  60.391  27.964  1.00 61.79           C  
ATOM   2328  CE1 PHE D 245      37.015  60.434  27.496  1.00 60.85           C  
ATOM   2329  CE2 PHE D 245      34.822  59.564  26.999  1.00 61.25           C  
ATOM   2330  CZ  PHE D 245      36.191  59.592  26.762  1.00 61.04           C  
ATOM   2331  H   PHE D 245      32.928  64.050  30.587  1.00 66.45           H  
ATOM   2332  HA  PHE D 245      35.109  64.216  28.822  1.00 63.80           H  
ATOM   2333  HB3 PHE D 245      33.589  61.913  30.067  1.00 62.57           H  
ATOM   2334  HB2 PHE D 245      35.173  62.520  30.427  1.00 62.57           H  
ATOM   2335  HD1 PHE D 245      37.118  61.964  28.992  1.00 62.13           H  
ATOM   2336  HD2 PHE D 245      33.197  60.391  28.118  1.00 61.79           H  
ATOM   2337  HE1 PHE D 245      38.076  60.444  27.308  1.00 60.85           H  
ATOM   2338  HE2 PHE D 245      34.188  58.908  26.421  1.00 61.25           H  
ATOM   2339  HZ  PHE D 245      36.616  58.950  26.005  1.00 61.04           H  
ATOM   2340  N   HIS D 246      32.346  63.156  27.353  1.00 62.17           N  
ATOM   2341  CA  HIS D 246      31.653  63.013  26.074  1.00 61.21           C  
ATOM   2342  C   HIS D 246      31.487  64.337  25.314  1.00 60.32           C  
ATOM   2343  O   HIS D 246      31.522  64.316  24.087  1.00 59.87           O  
ATOM   2344  CB  HIS D 246      30.298  62.311  26.271  1.00 61.76           C  
ATOM   2345  CG  HIS D 246      30.402  60.811  26.350  1.00 62.86           C  
ATOM   2346  ND1 HIS D 246      30.545  60.016  25.209  1.00 61.99           N  
ATOM   2347  CD2 HIS D 246      30.354  59.988  27.455  1.00 63.02           C  
ATOM   2348  CE1 HIS D 246      30.553  58.770  25.659  1.00 61.86           C  
ATOM   2349  NE2 HIS D 246      30.454  58.693  26.984  1.00 63.64           N  
ATOM   2350  H   HIS D 246      31.798  62.979  28.185  1.00 62.17           H  
ATOM   2351  HA  HIS D 246      32.279  62.380  25.445  1.00 61.21           H  
ATOM   2352  HB3 HIS D 246      29.625  62.535  25.442  1.00 61.76           H  
ATOM   2353  HB2 HIS D 246      29.799  62.684  27.167  1.00 61.76           H  
ATOM   2354  HD2 HIS D 246      30.234  60.210  28.501  1.00 63.02           H  
ATOM   2355  HE1 HIS D 246      30.579  57.907  25.017  1.00 61.86           H  
ATOM   2356  HE2 HIS D 246      30.431  57.842  27.533  1.00 63.64           H  
ATOM   2357  N   GLY D 247      31.369  65.458  26.042  1.00 59.29           N  
ATOM   2358  CA  GLY D 247      31.383  66.803  25.477  1.00 59.51           C  
ATOM   2359  C   GLY D 247      32.767  67.107  24.890  1.00 60.36           C  
ATOM   2360  O   GLY D 247      32.867  67.449  23.715  1.00 59.83           O  
ATOM   2361  H   GLY D 247      31.315  65.387  27.050  1.00 59.29           H  
ATOM   2362  HA3 GLY D 247      31.158  67.519  26.266  1.00 59.51           H  
ATOM   2363  HA2 GLY D 247      30.609  66.900  24.718  1.00 59.51           H  
ATOM   2364  N   THR D 248      33.825  66.928  25.699  1.00 60.67           N  
ATOM   2365  CA  THR D 248      35.231  67.169  25.359  1.00 60.12           C  
ATOM   2366  C   THR D 248      35.720  66.377  24.128  1.00 59.90           C  
ATOM   2367  O   THR D 248      36.329  66.978  23.244  1.00 58.59           O  
ATOM   2368  CB  THR D 248      36.164  66.837  26.559  1.00 60.32           C  
ATOM   2369  OG1 THR D 248      35.794  67.627  27.673  1.00 60.50           O  
ATOM   2370  CG2 THR D 248      37.670  67.050  26.319  1.00 61.99           C  
ATOM   2371  H   THR D 248      33.656  66.606  26.643  1.00 60.67           H  
ATOM   2372  HA  THR D 248      35.327  68.232  25.129  1.00 60.12           H  
ATOM   2373  HB  THR D 248      36.016  65.798  26.856  1.00 60.32           H  
ATOM   2374  HG1 THR D 248      34.964  67.288  28.022  1.00 60.50           H  
ATOM   2375 HG21 THR D 248      38.238  66.886  27.235  1.00 61.99           H  
ATOM   2376 HG22 THR D 248      38.071  66.364  25.573  1.00 61.99           H  
ATOM   2377 HG23 THR D 248      37.875  68.067  25.981  1.00 61.99           H  
ATOM   2378  N   LEU D 249      35.420  65.067  24.088  1.00 60.71           N  
ATOM   2379  CA  LEU D 249      35.789  64.143  23.013  1.00 61.92           C  
ATOM   2380  C   LEU D 249      35.045  64.419  21.694  1.00 63.69           C  
ATOM   2381  O   LEU D 249      35.684  64.416  20.641  1.00 63.84           O  
ATOM   2382  CB  LEU D 249      35.602  62.692  23.526  1.00 60.03           C  
ATOM   2383  CG  LEU D 249      35.736  61.546  22.492  1.00 60.26           C  
ATOM   2384  CD1 LEU D 249      37.052  61.563  21.693  1.00 59.98           C  
ATOM   2385  CD2 LEU D 249      35.469  60.175  23.146  1.00 59.16           C  
ATOM   2386  H   LEU D 249      34.919  64.656  24.865  1.00 60.71           H  
ATOM   2387  HA  LEU D 249      36.850  64.295  22.809  1.00 61.92           H  
ATOM   2388  HB3 LEU D 249      34.611  62.615  23.976  1.00 60.03           H  
ATOM   2389  HB2 LEU D 249      36.307  62.518  24.341  1.00 60.03           H  
ATOM   2390  HG  LEU D 249      34.947  61.684  21.759  1.00 60.26           H  
ATOM   2391 HD11 LEU D 249      37.548  60.592  21.684  1.00 59.98           H  
ATOM   2392 HD12 LEU D 249      36.861  61.833  20.654  1.00 59.98           H  
ATOM   2393 HD13 LEU D 249      37.766  62.285  22.089  1.00 59.98           H  
ATOM   2394 HD21 LEU D 249      34.900  59.529  22.477  1.00 59.16           H  
ATOM   2395 HD22 LEU D 249      36.392  59.653  23.398  1.00 59.16           H  
ATOM   2396 HD23 LEU D 249      34.893  60.270  24.067  1.00 59.16           H  
ATOM   2397  N   ARG D 250      33.723  64.655  21.769  1.00 65.38           N  
ATOM   2398  CA  ARG D 250      32.871  64.888  20.600  1.00 65.40           C  
ATOM   2399  C   ARG D 250      33.182  66.210  19.873  1.00 66.29           C  
ATOM   2400  O   ARG D 250      33.097  66.246  18.646  1.00 64.79           O  
ATOM   2401  CB  ARG D 250      31.390  64.787  21.024  1.00 65.69           C  
ATOM   2402  CG  ARG D 250      30.351  64.813  19.893  1.00 65.54           C  
ATOM   2403  CD  ARG D 250      30.614  63.765  18.803  1.00 67.94           C  
ATOM   2404  NE  ARG D 250      29.468  63.630  17.899  1.00 70.14           N  
ATOM   2405  CZ  ARG D 250      29.383  62.877  16.791  1.00 71.77           C  
ATOM   2406  NH1 ARG D 250      30.417  62.153  16.338  1.00 71.96           N  
ATOM   2407  NH2 ARG D 250      28.225  62.852  16.124  1.00 73.45           N1+
ATOM   2408  H   ARG D 250      33.264  64.661  22.669  1.00 65.38           H  
ATOM   2409  HA  ARG D 250      33.084  64.080  19.900  1.00 65.40           H  
ATOM   2410  HB3 ARG D 250      31.159  65.577  21.735  1.00 65.69           H  
ATOM   2411  HB2 ARG D 250      31.238  63.854  21.563  1.00 65.69           H  
ATOM   2412  HG3 ARG D 250      30.424  65.795  19.430  1.00 65.54           H  
ATOM   2413  HG2 ARG D 250      29.335  64.747  20.282  1.00 65.54           H  
ATOM   2414  HD3 ARG D 250      30.941  62.813  19.217  1.00 67.94           H  
ATOM   2415  HD2 ARG D 250      31.416  64.130  18.162  1.00 67.94           H  
ATOM   2416  HE  ARG D 250      28.620  64.077  18.222  1.00 70.14           H  
ATOM   2417 HH12 ARG D 250      30.319  61.595  15.500  1.00 71.96           H  
ATOM   2418 HH11 ARG D 250      31.296  62.156  16.838  1.00 71.96           H  
ATOM   2419 HH22 ARG D 250      28.130  62.275  15.298  1.00 73.45           H  
ATOM   2420 HH21 ARG D 250      27.429  63.376  16.456  1.00 73.45           H  
ATOM   2421  N   LYS D 251      33.577  67.245  20.638  1.00 67.86           N  
ATOM   2422  CA  LYS D 251      33.998  68.564  20.148  1.00 69.52           C  
ATOM   2423  C   LYS D 251      35.264  68.565  19.281  1.00 71.65           C  
ATOM   2424  O   LYS D 251      35.437  69.506  18.505  1.00 73.22           O  
ATOM   2425  CB  LYS D 251      34.189  69.521  21.340  1.00 68.20           C  
ATOM   2426  CG  LYS D 251      32.863  70.038  21.907  1.00 68.12           C  
ATOM   2427  CD  LYS D 251      33.048  70.871  23.180  1.00 68.31           C  
ATOM   2428  CE  LYS D 251      31.706  71.175  23.858  1.00 68.24           C  
ATOM   2429  NZ  LYS D 251      31.863  72.050  25.031  1.00 67.03           N1+
ATOM   2430  H   LYS D 251      33.615  67.122  21.641  1.00 67.86           H  
ATOM   2431  HA  LYS D 251      33.195  68.947  19.518  1.00 69.52           H  
ATOM   2432  HB3 LYS D 251      34.765  70.396  21.034  1.00 68.20           H  
ATOM   2433  HB2 LYS D 251      34.779  69.032  22.117  1.00 68.20           H  
ATOM   2434  HG3 LYS D 251      32.209  69.198  22.110  1.00 68.12           H  
ATOM   2435  HG2 LYS D 251      32.352  70.637  21.153  1.00 68.12           H  
ATOM   2436  HD3 LYS D 251      33.561  71.800  22.926  1.00 68.31           H  
ATOM   2437  HD2 LYS D 251      33.700  70.336  23.874  1.00 68.31           H  
ATOM   2438  HE3 LYS D 251      31.244  70.245  24.185  1.00 68.24           H  
ATOM   2439  HE2 LYS D 251      31.020  71.653  23.157  1.00 68.24           H  
ATOM   2440  HZ1 LYS D 251      32.498  71.624  25.691  1.00 67.03           H  
ATOM   2441  HZ2 LYS D 251      32.221  72.949  24.735  1.00 67.03           H  
ATOM   2442  HZ3 LYS D 251      30.962  72.177  25.470  1.00 67.03           H  
ATOM   2443  N   LEU D 252      36.110  67.528  19.399  1.00 72.99           N  
ATOM   2444  CA  LEU D 252      37.290  67.354  18.549  1.00 73.22           C  
ATOM   2445  C   LEU D 252      36.935  66.933  17.111  1.00 74.40           C  
ATOM   2446  O   LEU D 252      37.783  67.075  16.231  1.00 75.17           O  
ATOM   2447  CB  LEU D 252      38.259  66.338  19.181  1.00 72.19           C  
ATOM   2448  CG  LEU D 252      38.670  66.625  20.641  1.00 70.65           C  
ATOM   2449  CD1 LEU D 252      39.695  65.582  21.121  1.00 69.61           C  
ATOM   2450  CD2 LEU D 252      39.158  68.070  20.874  1.00 70.05           C  
ATOM   2451  H   LEU D 252      35.917  66.788  20.060  1.00 72.99           H  
ATOM   2452  HA  LEU D 252      37.799  68.316  18.471  1.00 73.22           H  
ATOM   2453  HB3 LEU D 252      39.154  66.312  18.565  1.00 72.19           H  
ATOM   2454  HB2 LEU D 252      37.827  65.337  19.126  1.00 72.19           H  
ATOM   2455  HG  LEU D 252      37.783  66.483  21.254  1.00 70.65           H  
ATOM   2456 HD11 LEU D 252      39.293  65.012  21.957  1.00 69.61           H  
ATOM   2457 HD12 LEU D 252      39.930  64.865  20.334  1.00 69.61           H  
ATOM   2458 HD13 LEU D 252      40.640  66.022  21.441  1.00 69.61           H  
ATOM   2459 HD21 LEU D 252      39.956  68.127  21.614  1.00 70.05           H  
ATOM   2460 HD22 LEU D 252      39.543  68.522  19.959  1.00 70.05           H  
ATOM   2461 HD23 LEU D 252      38.344  68.697  21.237  1.00 70.05           H  
ATOM   2462  N   GLN D 253      35.689  66.459  16.904  1.00 75.42           N  
ATOM   2463  CA  GLN D 253      35.073  66.114  15.620  1.00 76.10           C  
ATOM   2464  C   GLN D 253      35.852  65.021  14.879  1.00 74.34           C  
ATOM   2465  O   GLN D 253      36.037  65.136  13.667  1.00 73.34           O  
ATOM   2466  CB  GLN D 253      34.900  67.372  14.735  1.00 78.17           C  
ATOM   2467  CG  GLN D 253      34.017  68.470  15.342  1.00 81.67           C  
ATOM   2468  CD  GLN D 253      34.210  69.776  14.574  1.00 84.35           C  
ATOM   2469  OE1 GLN D 253      33.833  69.875  13.409  1.00 87.20           O  
ATOM   2470  NE2 GLN D 253      34.816  70.773  15.220  1.00 85.03           N  
ATOM   2471  H   GLN D 253      35.071  66.387  17.700  1.00 75.42           H  
ATOM   2472  HA  GLN D 253      34.086  65.704  15.838  1.00 76.10           H  
ATOM   2473  HB3 GLN D 253      34.465  67.096  13.772  1.00 78.17           H  
ATOM   2474  HB2 GLN D 253      35.885  67.782  14.504  1.00 78.17           H  
ATOM   2475  HG3 GLN D 253      34.257  68.632  16.390  1.00 81.67           H  
ATOM   2476  HG2 GLN D 253      32.968  68.175  15.310  1.00 81.67           H  
ATOM   2477 HE22 GLN D 253      34.993  71.649  14.749  1.00 85.03           H  
ATOM   2478 HE21 GLN D 253      35.124  70.651  16.175  1.00 85.03           H  
ATOM   2479  N   LEU D 254      36.319  63.998  15.620  1.00 73.07           N  
ATOM   2480  CA  LEU D 254      37.121  62.906  15.073  1.00 72.21           C  
ATOM   2481  C   LEU D 254      36.403  62.216  13.908  1.00 73.52           C  
ATOM   2482  O   LEU D 254      35.200  61.965  13.985  1.00 72.34           O  
ATOM   2483  CB  LEU D 254      37.463  61.866  16.165  1.00 69.37           C  
ATOM   2484  CG  LEU D 254      38.302  62.369  17.357  1.00 66.82           C  
ATOM   2485  CD1 LEU D 254      38.729  61.182  18.243  1.00 65.34           C  
ATOM   2486  CD2 LEU D 254      39.515  63.214  16.933  1.00 64.34           C  
ATOM   2487  H   LEU D 254      36.134  63.967  16.612  1.00 73.07           H  
ATOM   2488  HA  LEU D 254      38.036  63.351  14.684  1.00 72.21           H  
ATOM   2489  HB3 LEU D 254      38.000  61.039  15.700  1.00 69.37           H  
ATOM   2490  HB2 LEU D 254      36.544  61.432  16.554  1.00 69.37           H  
ATOM   2491  HG  LEU D 254      37.657  63.006  17.964  1.00 66.82           H  
ATOM   2492 HD11 LEU D 254      38.767  61.471  19.293  1.00 65.34           H  
ATOM   2493 HD12 LEU D 254      38.041  60.341  18.159  1.00 65.34           H  
ATOM   2494 HD13 LEU D 254      39.717  60.813  17.967  1.00 65.34           H  
ATOM   2495 HD21 LEU D 254      40.368  63.075  17.594  1.00 64.34           H  
ATOM   2496 HD22 LEU D 254      39.860  62.961  15.932  1.00 64.34           H  
ATOM   2497 HD23 LEU D 254      39.262  64.274  16.937  1.00 64.34           H  
ATOM   2498  N   GLN D 255      37.165  61.924  12.849  1.00 76.72           N  
ATOM   2499  CA  GLN D 255      36.707  61.084  11.749  1.00 80.05           C  
ATOM   2500  C   GLN D 255      36.592  59.627  12.229  1.00 82.23           C  
ATOM   2501  O   GLN D 255      37.184  59.278  13.250  1.00 81.54           O  
ATOM   2502  CB  GLN D 255      37.661  61.283  10.553  1.00 80.18           C  
ATOM   2503  CG  GLN D 255      37.506  62.697   9.943  1.00 81.26           C  
ATOM   2504  CD  GLN D 255      38.582  63.086   8.926  1.00 82.25           C  
ATOM   2505  OE1 GLN D 255      38.984  64.245   8.867  1.00 83.63           O  
ATOM   2506  NE2 GLN D 255      39.046  62.141   8.109  1.00 83.25           N  
ATOM   2507  H   GLN D 255      38.148  62.170  12.855  1.00 76.72           H  
ATOM   2508  HA  GLN D 255      35.708  61.410  11.449  1.00 80.05           H  
ATOM   2509  HB3 GLN D 255      37.459  60.533   9.787  1.00 80.18           H  
ATOM   2510  HB2 GLN D 255      38.691  61.121  10.876  1.00 80.18           H  
ATOM   2511  HG3 GLN D 255      37.524  63.449  10.732  1.00 81.26           H  
ATOM   2512  HG2 GLN D 255      36.530  62.787   9.465  1.00 81.26           H  
ATOM   2513 HE22 GLN D 255      39.774  62.355   7.444  1.00 83.25           H  
ATOM   2514 HE21 GLN D 255      38.709  61.190   8.177  1.00 83.25           H  
ATOM   2515  N   GLU D 256      35.804  58.807  11.518  1.00 86.15           N  
ATOM   2516  CA  GLU D 256      35.565  57.400  11.859  1.00 89.62           C  
ATOM   2517  C   GLU D 256      36.838  56.560  12.157  1.00 90.13           C  
ATOM   2518  O   GLU D 256      36.879  55.957  13.227  1.00 89.22           O  
ATOM   2519  CB  GLU D 256      34.617  56.777  10.813  1.00 91.86           C  
ATOM   2520  CG  GLU D 256      34.295  55.280  11.035  1.00 94.58           C  
ATOM   2521  CD  GLU D 256      33.291  54.669  10.043  1.00 97.01           C  
ATOM   2522  OE1 GLU D 256      32.786  55.394   9.156  1.00 97.17           O  
ATOM   2523  OE2 GLU D 256      33.044  53.454  10.194  1.00 98.76           O1-
ATOM   2524  H   GLU D 256      35.324  59.155  10.700  1.00 86.15           H  
ATOM   2525  HA  GLU D 256      35.006  57.426  12.797  1.00 89.62           H  
ATOM   2526  HB3 GLU D 256      35.026  56.921   9.813  1.00 91.86           H  
ATOM   2527  HB2 GLU D 256      33.682  57.339  10.836  1.00 91.86           H  
ATOM   2528  HG3 GLU D 256      33.905  55.142  12.044  1.00 94.58           H  
ATOM   2529  HG2 GLU D 256      35.209  54.688  10.976  1.00 94.58           H  
ATOM   2530  N   PRO D 257      37.889  56.616  11.304  1.00 90.72           N  
ATOM   2531  CA  PRO D 257      39.202  56.020  11.627  1.00 89.59           C  
ATOM   2532  C   PRO D 257      39.939  56.600  12.848  1.00 87.55           C  
ATOM   2533  O   PRO D 257      40.585  55.823  13.545  1.00 86.75           O  
ATOM   2534  CB  PRO D 257      40.031  56.179  10.342  1.00 90.62           C  
ATOM   2535  CG  PRO D 257      39.329  57.272   9.564  1.00 91.43           C  
ATOM   2536  CD  PRO D 257      37.869  57.090   9.920  1.00 91.07           C  
ATOM   2537  HA  PRO D 257      39.050  54.962  11.834  1.00 89.59           H  
ATOM   2538  HB3 PRO D 257      40.009  55.263   9.757  1.00 90.62           H  
ATOM   2539  HB2 PRO D 257      41.083  56.414  10.515  1.00 90.62           H  
ATOM   2540  HG3 PRO D 257      39.512  57.214   8.492  1.00 91.43           H  
ATOM   2541  HG2 PRO D 257      39.660  58.245   9.930  1.00 91.43           H  
ATOM   2542  HD2 PRO D 257      37.330  58.015   9.739  1.00 91.07           H  
ATOM   2543  HD3 PRO D 257      37.418  56.319   9.296  1.00 91.07           H  
ATOM   2544  N   GLU D 258      39.828  57.915  13.108  1.00 85.22           N  
ATOM   2545  CA  GLU D 258      40.417  58.560  14.290  1.00 82.41           C  
ATOM   2546  C   GLU D 258      39.757  58.139  15.616  1.00 82.51           C  
ATOM   2547  O   GLU D 258      40.468  58.021  16.614  1.00 80.99           O  
ATOM   2548  CB  GLU D 258      40.389  60.090  14.146  1.00 80.93           C  
ATOM   2549  CG  GLU D 258      41.271  60.624  13.002  1.00 79.07           C  
ATOM   2550  CD  GLU D 258      41.311  62.156  12.946  1.00 78.50           C  
ATOM   2551  OE1 GLU D 258      40.242  62.772  13.149  1.00 78.42           O  
ATOM   2552  OE2 GLU D 258      42.409  62.697  12.688  1.00 77.86           O1-
ATOM   2553  H   GLU D 258      39.269  58.505  12.509  1.00 85.22           H  
ATOM   2554  HA  GLU D 258      41.464  58.254  14.347  1.00 82.41           H  
ATOM   2555  HB3 GLU D 258      40.698  60.553  15.085  1.00 80.93           H  
ATOM   2556  HB2 GLU D 258      39.361  60.407  13.981  1.00 80.93           H  
ATOM   2557  HG3 GLU D 258      40.894  60.258  12.047  1.00 79.07           H  
ATOM   2558  HG2 GLU D 258      42.283  60.231  13.110  1.00 79.07           H  
ATOM   2559  N   TYR D 259      38.436  57.878  15.595  1.00 82.98           N  
ATOM   2560  CA  TYR D 259      37.697  57.253  16.696  1.00 83.26           C  
ATOM   2561  C   TYR D 259      38.148  55.804  16.945  1.00 84.48           C  
ATOM   2562  O   TYR D 259      38.431  55.454  18.089  1.00 85.21           O  
ATOM   2563  CB  TYR D 259      36.174  57.288  16.422  1.00 81.24           C  
ATOM   2564  CG  TYR D 259      35.435  58.540  16.858  1.00 78.39           C  
ATOM   2565  CD1 TYR D 259      35.388  58.882  18.226  1.00 77.10           C  
ATOM   2566  CD2 TYR D 259      34.730  59.321  15.920  1.00 77.80           C  
ATOM   2567  CE1 TYR D 259      34.655  60.005  18.653  1.00 76.00           C  
ATOM   2568  CE2 TYR D 259      33.979  60.433  16.350  1.00 77.02           C  
ATOM   2569  CZ  TYR D 259      33.950  60.781  17.714  1.00 75.87           C  
ATOM   2570  OH  TYR D 259      33.236  61.868  18.122  1.00 74.73           O  
ATOM   2571  H   TYR D 259      37.918  58.036  14.741  1.00 82.98           H  
ATOM   2572  HA  TYR D 259      37.911  57.824  17.602  1.00 83.26           H  
ATOM   2573  HB3 TYR D 259      35.687  56.485  16.979  1.00 81.24           H  
ATOM   2574  HB2 TYR D 259      35.963  57.072  15.376  1.00 81.24           H  
ATOM   2575  HD1 TYR D 259      35.910  58.281  18.957  1.00 77.10           H  
ATOM   2576  HD2 TYR D 259      34.747  59.063  14.871  1.00 77.80           H  
ATOM   2577  HE1 TYR D 259      34.634  60.261  19.702  1.00 76.00           H  
ATOM   2578  HE2 TYR D 259      33.430  61.022  15.631  1.00 77.02           H  
ATOM   2579  HH  TYR D 259      33.205  61.942  19.082  1.00 74.73           H  
ATOM   2580  N   VAL D 260      38.196  54.992  15.874  1.00 85.16           N  
ATOM   2581  CA  VAL D 260      38.498  53.559  15.937  1.00 85.65           C  
ATOM   2582  C   VAL D 260      39.969  53.259  16.304  1.00 84.79           C  
ATOM   2583  O   VAL D 260      40.213  52.279  17.007  1.00 83.50           O  
ATOM   2584  CB  VAL D 260      38.126  52.852  14.603  1.00 87.13           C  
ATOM   2585  CG1 VAL D 260      38.568  51.377  14.503  1.00 85.73           C  
ATOM   2586  CG2 VAL D 260      36.611  52.911  14.345  1.00 88.20           C  
ATOM   2587  H   VAL D 260      37.950  55.354  14.963  1.00 85.16           H  
ATOM   2588  HA  VAL D 260      37.876  53.130  16.727  1.00 85.65           H  
ATOM   2589  HB  VAL D 260      38.616  53.404  13.801  1.00 87.13           H  
ATOM   2590 HG11 VAL D 260      38.218  50.922  13.576  1.00 85.73           H  
ATOM   2591 HG12 VAL D 260      39.652  51.278  14.519  1.00 85.73           H  
ATOM   2592 HG13 VAL D 260      38.168  50.786  15.328  1.00 85.73           H  
ATOM   2593 HG21 VAL D 260      36.376  52.582  13.332  1.00 88.20           H  
ATOM   2594 HG22 VAL D 260      36.075  52.264  15.040  1.00 88.20           H  
ATOM   2595 HG23 VAL D 260      36.198  53.909  14.466  1.00 88.20           H  
ATOM   2596  N   LEU D 261      40.913  54.115  15.873  1.00 84.48           N  
ATOM   2597  CA  LEU D 261      42.326  54.055  16.265  1.00 85.16           C  
ATOM   2598  C   LEU D 261      42.537  54.395  17.748  1.00 84.74           C  
ATOM   2599  O   LEU D 261      43.412  53.797  18.372  1.00 85.02           O  
ATOM   2600  CB  LEU D 261      43.164  55.012  15.389  1.00 86.85           C  
ATOM   2601  CG  LEU D 261      43.548  54.448  14.005  1.00 87.34           C  
ATOM   2602  CD1 LEU D 261      43.910  55.571  13.010  1.00 86.91           C  
ATOM   2603  CD2 LEU D 261      44.671  53.396  14.112  1.00 88.13           C  
ATOM   2604  H   LEU D 261      40.652  54.882  15.266  1.00 84.48           H  
ATOM   2605  HA  LEU D 261      42.671  53.031  16.119  1.00 85.16           H  
ATOM   2606  HB3 LEU D 261      44.089  55.278  15.898  1.00 86.85           H  
ATOM   2607  HB2 LEU D 261      42.617  55.951  15.286  1.00 86.85           H  
ATOM   2608  HG  LEU D 261      42.666  53.945  13.606  1.00 87.34           H  
ATOM   2609 HD11 LEU D 261      43.253  55.538  12.140  1.00 86.91           H  
ATOM   2610 HD12 LEU D 261      43.802  56.564  13.447  1.00 86.91           H  
ATOM   2611 HD13 LEU D 261      44.931  55.494  12.638  1.00 86.91           H  
ATOM   2612 HD21 LEU D 261      44.577  52.643  13.331  1.00 88.13           H  
ATOM   2613 HD22 LEU D 261      45.656  53.852  14.010  1.00 88.13           H  
ATOM   2614 HD23 LEU D 261      44.670  52.877  15.070  1.00 88.13           H  
ATOM   2615  N   LEU D 262      41.727  55.319  18.293  1.00 83.02           N  
ATOM   2616  CA  LEU D 262      41.755  55.672  19.711  1.00 81.33           C  
ATOM   2617  C   LEU D 262      41.214  54.538  20.607  1.00 80.50           C  
ATOM   2618  O   LEU D 262      41.735  54.343  21.704  1.00 80.86           O  
ATOM   2619  CB  LEU D 262      41.022  57.017  19.920  1.00 80.68           C  
ATOM   2620  CG  LEU D 262      41.217  57.635  21.320  1.00 80.13           C  
ATOM   2621  CD1 LEU D 262      42.710  57.836  21.623  1.00 79.69           C  
ATOM   2622  CD2 LEU D 262      40.419  58.943  21.482  1.00 80.23           C  
ATOM   2623  H   LEU D 262      41.032  55.783  17.725  1.00 83.02           H  
ATOM   2624  HA  LEU D 262      42.807  55.806  19.966  1.00 81.33           H  
ATOM   2625  HB3 LEU D 262      39.957  56.890  19.726  1.00 80.68           H  
ATOM   2626  HB2 LEU D 262      41.377  57.734  19.178  1.00 80.68           H  
ATOM   2627  HG  LEU D 262      40.823  56.942  22.064  1.00 80.13           H  
ATOM   2628 HD11 LEU D 262      42.870  58.587  22.391  1.00 79.69           H  
ATOM   2629 HD12 LEU D 262      43.146  56.908  21.988  1.00 79.69           H  
ATOM   2630 HD13 LEU D 262      43.271  58.133  20.737  1.00 79.69           H  
ATOM   2631 HD21 LEU D 262      41.022  59.742  21.910  1.00 80.23           H  
ATOM   2632 HD22 LEU D 262      40.026  59.306  20.531  1.00 80.23           H  
ATOM   2633 HD23 LEU D 262      39.569  58.795  22.149  1.00 80.23           H  
ATOM   2634  N   ALA D 263      40.239  53.769  20.089  1.00 79.29           N  
ATOM   2635  CA  ALA D 263      39.743  52.532  20.690  1.00 78.55           C  
ATOM   2636  C   ALA D 263      40.725  51.353  20.590  1.00 78.87           C  
ATOM   2637  O   ALA D 263      40.712  50.499  21.476  1.00 79.76           O  
ATOM   2638  CB  ALA D 263      38.383  52.172  20.073  1.00 78.37           C  
ATOM   2639  H   ALA D 263      39.857  54.006  19.183  1.00 79.29           H  
ATOM   2640  HA  ALA D 263      39.601  52.708  21.754  1.00 78.55           H  
ATOM   2641  HB1 ALA D 263      37.996  51.245  20.493  1.00 78.37           H  
ATOM   2642  HB2 ALA D 263      37.643  52.948  20.265  1.00 78.37           H  
ATOM   2643  HB3 ALA D 263      38.451  52.040  18.993  1.00 78.37           H  
ATOM   2644  N   ALA D 264      41.586  51.339  19.557  1.00 78.15           N  
ATOM   2645  CA  ALA D 264      42.676  50.371  19.414  1.00 77.31           C  
ATOM   2646  C   ALA D 264      43.791  50.586  20.455  1.00 76.35           C  
ATOM   2647  O   ALA D 264      44.389  49.605  20.894  1.00 75.32           O  
ATOM   2648  CB  ALA D 264      43.229  50.421  17.981  1.00 77.67           C  
ATOM   2649  H   ALA D 264      41.527  52.057  18.848  1.00 78.15           H  
ATOM   2650  HA  ALA D 264      42.257  49.375  19.572  1.00 77.31           H  
ATOM   2651  HB1 ALA D 264      43.877  49.566  17.786  1.00 77.67           H  
ATOM   2652  HB2 ALA D 264      42.422  50.388  17.248  1.00 77.67           H  
ATOM   2653  HB3 ALA D 264      43.812  51.321  17.792  1.00 77.67           H  
ATOM   2654  N   MET D 265      44.009  51.850  20.861  1.00 75.73           N  
ATOM   2655  CA  MET D 265      44.915  52.241  21.943  1.00 74.98           C  
ATOM   2656  C   MET D 265      44.306  52.059  23.345  1.00 75.21           C  
ATOM   2657  O   MET D 265      45.071  51.967  24.305  1.00 76.06           O  
ATOM   2658  CB  MET D 265      45.352  53.701  21.747  1.00 73.72           C  
ATOM   2659  CG  MET D 265      46.223  53.927  20.507  1.00 71.54           C  
ATOM   2660  SD  MET D 265      46.721  55.650  20.267  1.00 70.34           S  
ATOM   2661  CE  MET D 265      47.897  55.828  21.631  1.00 71.64           C  
ATOM   2662  H   MET D 265      43.482  52.599  20.435  1.00 75.73           H  
ATOM   2663  HA  MET D 265      45.806  51.611  21.900  1.00 74.98           H  
ATOM   2664  HB3 MET D 265      45.914  54.020  22.624  1.00 73.72           H  
ATOM   2665  HB2 MET D 265      44.475  54.348  21.692  1.00 73.72           H  
ATOM   2666  HG3 MET D 265      45.697  53.607  19.610  1.00 71.54           H  
ATOM   2667  HG2 MET D 265      47.125  53.318  20.573  1.00 71.54           H  
ATOM   2668  HE1 MET D 265      48.404  56.785  21.550  1.00 71.64           H  
ATOM   2669  HE2 MET D 265      47.389  55.794  22.594  1.00 71.64           H  
ATOM   2670  HE3 MET D 265      48.644  55.035  21.601  1.00 71.64           H  
ATOM   2671  N   ALA D 266      42.966  51.982  23.450  1.00 74.60           N  
ATOM   2672  CA  ALA D 266      42.284  51.566  24.674  1.00 73.90           C  
ATOM   2673  C   ALA D 266      42.460  50.057  24.898  1.00 74.39           C  
ATOM   2674  O   ALA D 266      42.827  49.665  26.003  1.00 74.06           O  
ATOM   2675  CB  ALA D 266      40.802  51.970  24.634  1.00 73.68           C  
ATOM   2676  H   ALA D 266      42.390  52.101  22.628  1.00 74.60           H  
ATOM   2677  HA  ALA D 266      42.739  52.090  25.517  1.00 73.90           H  
ATOM   2678  HB1 ALA D 266      40.309  51.737  25.578  1.00 73.68           H  
ATOM   2679  HB2 ALA D 266      40.699  53.043  24.469  1.00 73.68           H  
ATOM   2680  HB3 ALA D 266      40.254  51.459  23.844  1.00 73.68           H  
ATOM   2681  N   LEU D 267      42.262  49.250  23.838  1.00 74.00           N  
ATOM   2682  CA  LEU D 267      42.481  47.802  23.836  1.00 74.92           C  
ATOM   2683  C   LEU D 267      43.939  47.430  24.150  1.00 77.07           C  
ATOM   2684  O   LEU D 267      44.198  46.901  25.231  1.00 78.55           O  
ATOM   2685  CB  LEU D 267      41.987  47.189  22.505  1.00 71.44           C  
ATOM   2686  CG  LEU D 267      42.099  45.646  22.438  1.00 68.99           C  
ATOM   2687  CD1 LEU D 267      41.193  44.966  23.490  1.00 67.59           C  
ATOM   2688  CD2 LEU D 267      41.835  45.139  21.008  1.00 67.74           C  
ATOM   2689  H   LEU D 267      41.961  49.654  22.961  1.00 74.00           H  
ATOM   2690  HA  LEU D 267      41.872  47.386  24.635  1.00 74.92           H  
ATOM   2691  HB3 LEU D 267      42.553  47.622  21.679  1.00 71.44           H  
ATOM   2692  HB2 LEU D 267      40.952  47.483  22.327  1.00 71.44           H  
ATOM   2693  HG  LEU D 267      43.122  45.345  22.662  1.00 68.99           H  
ATOM   2694 HD11 LEU D 267      40.669  44.098  23.098  1.00 67.59           H  
ATOM   2695 HD12 LEU D 267      41.775  44.619  24.341  1.00 67.59           H  
ATOM   2696 HD13 LEU D 267      40.433  45.644  23.879  1.00 67.59           H  
ATOM   2697 HD21 LEU D 267      41.319  44.181  20.994  1.00 67.74           H  
ATOM   2698 HD22 LEU D 267      41.239  45.844  20.427  1.00 67.74           H  
ATOM   2699 HD23 LEU D 267      42.776  44.992  20.476  1.00 67.74           H  
ATOM   2700  N   PHE D 268      44.844  47.705  23.193  1.00 78.95           N  
ATOM   2701  CA  PHE D 268      46.269  47.394  23.274  1.00 79.84           C  
ATOM   2702  C   PHE D 268      46.978  48.338  24.244  1.00 80.18           C  
ATOM   2703  O   PHE D 268      47.298  49.474  23.895  1.00 80.79           O  
ATOM   2704  CB  PHE D 268      46.908  47.409  21.871  1.00 80.08           C  
ATOM   2705  CG  PHE D 268      46.419  46.310  20.943  1.00 80.50           C  
ATOM   2706  CD1 PHE D 268      46.056  46.613  19.613  1.00 80.29           C  
ATOM   2707  CD2 PHE D 268      46.425  44.959  21.358  1.00 81.22           C  
ATOM   2708  CE1 PHE D 268      45.663  45.597  18.752  1.00 80.32           C  
ATOM   2709  CE2 PHE D 268      46.029  43.960  20.481  1.00 80.01           C  
ATOM   2710  CZ  PHE D 268      45.638  44.279  19.188  1.00 79.22           C  
ATOM   2711  H   PHE D 268      44.544  48.167  22.344  1.00 78.95           H  
ATOM   2712  HA  PHE D 268      46.368  46.386  23.679  1.00 79.84           H  
ATOM   2713  HB3 PHE D 268      47.993  47.312  21.950  1.00 80.08           H  
ATOM   2714  HB2 PHE D 268      46.733  48.378  21.401  1.00 80.08           H  
ATOM   2715  HD1 PHE D 268      46.077  47.634  19.261  1.00 80.29           H  
ATOM   2716  HD2 PHE D 268      46.750  44.686  22.351  1.00 81.22           H  
ATOM   2717  HE1 PHE D 268      45.376  45.835  17.738  1.00 80.32           H  
ATOM   2718  HE2 PHE D 268      46.040  42.930  20.803  1.00 80.01           H  
ATOM   2719  HZ  PHE D 268      45.330  43.495  18.512  1.00 79.22           H  
ATOM   2720  N   SER D 269      47.155  47.824  25.465  1.00 80.37           N  
ATOM   2721  CA  SER D 269      47.678  48.531  26.616  1.00 80.44           C  
ATOM   2722  C   SER D 269      48.485  47.490  27.414  1.00 81.16           C  
ATOM   2723  O   SER D 269      47.880  46.574  27.971  1.00 82.06           O  
ATOM   2724  CB  SER D 269      46.482  49.081  27.413  1.00 80.10           C  
ATOM   2725  OG  SER D 269      45.978  50.252  26.805  1.00 78.17           O  
ATOM   2726  H   SER D 269      46.842  46.881  25.647  1.00 80.37           H  
ATOM   2727  HA  SER D 269      48.290  49.373  26.298  1.00 80.44           H  
ATOM   2728  HB3 SER D 269      46.782  49.335  28.431  1.00 80.10           H  
ATOM   2729  HB2 SER D 269      45.683  48.343  27.480  1.00 80.10           H  
ATOM   2730  HG  SER D 269      45.660  50.034  25.923  1.00 78.17           H  
ATOM   2731  N   PRO D 270      49.831  47.585  27.413  1.00 80.86           N  
ATOM   2732  CA  PRO D 270      50.696  46.565  28.038  1.00 79.96           C  
ATOM   2733  C   PRO D 270      50.743  46.601  29.577  1.00 79.38           C  
ATOM   2734  O   PRO D 270      51.355  45.718  30.170  1.00 79.57           O  
ATOM   2735  CB  PRO D 270      52.067  46.853  27.412  1.00 80.24           C  
ATOM   2736  CG  PRO D 270      52.053  48.349  27.159  1.00 80.81           C  
ATOM   2737  CD  PRO D 270      50.622  48.612  26.737  1.00 80.50           C  
ATOM   2738  HA  PRO D 270      50.380  45.560  27.756  1.00 79.96           H  
ATOM   2739  HB3 PRO D 270      52.152  46.318  26.467  1.00 80.24           H  
ATOM   2740  HB2 PRO D 270      52.914  46.561  28.027  1.00 80.24           H  
ATOM   2741  HG3 PRO D 270      52.769  48.676  26.412  1.00 80.81           H  
ATOM   2742  HG2 PRO D 270      52.266  48.880  28.087  1.00 80.81           H  
ATOM   2743  HD2 PRO D 270      50.331  49.628  27.004  1.00 80.50           H  
ATOM   2744  HD3 PRO D 270      50.516  48.481  25.660  1.00 80.50           H  
ATOM   2745  N   ASP D 271      50.115  47.605  30.200  1.00 78.22           N  
ATOM   2746  CA  ASP D 271      50.137  47.823  31.644  1.00 76.42           C  
ATOM   2747  C   ASP D 271      48.871  47.279  32.343  1.00 76.19           C  
ATOM   2748  O   ASP D 271      48.841  47.307  33.574  1.00 75.94           O  
ATOM   2749  CB  ASP D 271      50.355  49.320  31.961  1.00 73.83           C  
ATOM   2750  CG  ASP D 271      49.158  50.227  31.651  1.00 71.24           C  
ATOM   2751  OD1 ASP D 271      48.771  50.330  30.463  1.00 68.45           O  
ATOM   2752  OD2 ASP D 271      48.593  50.739  32.640  1.00 69.92           O1-
ATOM   2753  H   ASP D 271      49.634  48.313  29.661  1.00 78.22           H  
ATOM   2754  HA  ASP D 271      50.979  47.286  32.084  1.00 76.42           H  
ATOM   2755  HB3 ASP D 271      51.187  49.685  31.357  1.00 73.83           H  
ATOM   2756  HB2 ASP D 271      50.685  49.439  32.995  1.00 73.83           H  
ATOM   2757  N   ARG D 272      47.863  46.810  31.576  1.00 75.63           N  
ATOM   2758  CA  ARG D 272      46.619  46.211  32.082  1.00 74.97           C  
ATOM   2759  C   ARG D 272      46.933  45.038  33.029  1.00 76.37           C  
ATOM   2760  O   ARG D 272      47.651  44.134  32.598  1.00 75.78           O  
ATOM   2761  CB  ARG D 272      45.784  45.671  30.899  1.00 72.23           C  
ATOM   2762  CG  ARG D 272      45.242  46.729  29.933  1.00 68.50           C  
ATOM   2763  CD  ARG D 272      44.482  47.873  30.607  1.00 63.66           C  
ATOM   2764  NE  ARG D 272      43.796  48.711  29.616  1.00 62.00           N  
ATOM   2765  CZ  ARG D 272      43.141  49.858  29.849  1.00 60.68           C  
ATOM   2766  NH1 ARG D 272      42.623  50.514  28.810  1.00 59.24           N  
ATOM   2767  NH2 ARG D 272      42.990  50.365  31.080  1.00 61.57           N1+
ATOM   2768  H   ARG D 272      47.974  46.816  30.573  1.00 75.63           H  
ATOM   2769  HA  ARG D 272      46.076  47.005  32.587  1.00 74.97           H  
ATOM   2770  HB3 ARG D 272      44.928  45.120  31.292  1.00 72.23           H  
ATOM   2771  HB2 ARG D 272      46.366  44.946  30.328  1.00 72.23           H  
ATOM   2772  HG3 ARG D 272      44.688  46.290  29.102  1.00 68.50           H  
ATOM   2773  HG2 ARG D 272      46.123  47.185  29.497  1.00 68.50           H  
ATOM   2774  HD3 ARG D 272      45.223  48.551  31.034  1.00 63.66           H  
ATOM   2775  HD2 ARG D 272      43.859  47.539  31.435  1.00 63.66           H  
ATOM   2776  HE  ARG D 272      43.840  48.384  28.661  1.00 62.00           H  
ATOM   2777 HH12 ARG D 272      42.060  51.345  28.958  1.00 59.24           H  
ATOM   2778 HH11 ARG D 272      42.737  50.163  27.865  1.00 59.24           H  
ATOM   2779 HH22 ARG D 272      42.408  51.182  31.218  1.00 61.57           H  
ATOM   2780 HH21 ARG D 272      43.368  49.884  31.882  1.00 61.57           H  
ATOM   2781  N   PRO D 273      46.463  45.096  34.299  1.00 78.24           N  
ATOM   2782  CA  PRO D 273      46.841  44.102  35.316  1.00 80.28           C  
ATOM   2783  C   PRO D 273      46.368  42.681  34.953  1.00 82.71           C  
ATOM   2784  O   PRO D 273      45.174  42.396  35.043  1.00 84.50           O  
ATOM   2785  CB  PRO D 273      46.221  44.650  36.616  1.00 78.72           C  
ATOM   2786  CG  PRO D 273      45.052  45.510  36.164  1.00 77.89           C  
ATOM   2787  CD  PRO D 273      45.551  46.103  34.852  1.00 78.48           C  
ATOM   2788  HA  PRO D 273      47.927  44.091  35.427  1.00 80.28           H  
ATOM   2789  HB3 PRO D 273      46.956  45.275  37.125  1.00 78.72           H  
ATOM   2790  HB2 PRO D 273      45.916  43.874  37.319  1.00 78.72           H  
ATOM   2791  HG3 PRO D 273      44.757  46.264  36.895  1.00 77.89           H  
ATOM   2792  HG2 PRO D 273      44.187  44.874  35.970  1.00 77.89           H  
ATOM   2793  HD2 PRO D 273      44.709  46.325  34.194  1.00 78.48           H  
ATOM   2794  HD3 PRO D 273      46.110  47.023  35.031  1.00 78.48           H  
ATOM   2795  N   GLY D 274      47.330  41.843  34.526  1.00 84.45           N  
ATOM   2796  CA  GLY D 274      47.111  40.433  34.216  1.00 85.00           C  
ATOM   2797  C   GLY D 274      47.742  39.985  32.886  1.00 85.62           C  
ATOM   2798  O   GLY D 274      47.750  38.779  32.645  1.00 86.99           O  
ATOM   2799  H   GLY D 274      48.279  42.180  34.454  1.00 84.45           H  
ATOM   2800  HA3 GLY D 274      46.050  40.184  34.186  1.00 85.00           H  
ATOM   2801  HA2 GLY D 274      47.544  39.838  35.021  1.00 85.00           H  
ATOM   2802  N   VAL D 275      48.263  40.884  32.024  1.00 85.51           N  
ATOM   2803  CA  VAL D 275      48.905  40.488  30.756  1.00 85.46           C  
ATOM   2804  C   VAL D 275      50.264  39.776  30.971  1.00 86.13           C  
ATOM   2805  O   VAL D 275      50.973  40.094  31.928  1.00 86.40           O  
ATOM   2806  CB  VAL D 275      49.124  41.688  29.794  1.00 84.69           C  
ATOM   2807  CG1 VAL D 275      47.793  42.327  29.359  1.00 84.19           C  
ATOM   2808  CG2 VAL D 275      50.118  42.758  30.280  1.00 84.94           C  
ATOM   2809  H   VAL D 275      48.238  41.872  32.234  1.00 85.51           H  
ATOM   2810  HA  VAL D 275      48.237  39.784  30.256  1.00 85.46           H  
ATOM   2811  HB  VAL D 275      49.557  41.274  28.883  1.00 84.69           H  
ATOM   2812 HG11 VAL D 275      47.956  43.151  28.665  1.00 84.19           H  
ATOM   2813 HG12 VAL D 275      47.155  41.599  28.856  1.00 84.19           H  
ATOM   2814 HG13 VAL D 275      47.240  42.719  30.211  1.00 84.19           H  
ATOM   2815 HG21 VAL D 275      50.194  43.550  29.536  1.00 84.94           H  
ATOM   2816 HG22 VAL D 275      49.802  43.209  31.220  1.00 84.94           H  
ATOM   2817 HG23 VAL D 275      51.123  42.360  30.416  1.00 84.94           H  
ATOM   2818  N   THR D 276      50.581  38.819  30.081  1.00 86.47           N  
ATOM   2819  CA  THR D 276      51.745  37.932  30.163  1.00 86.49           C  
ATOM   2820  C   THR D 276      52.776  38.211  29.049  1.00 85.71           C  
ATOM   2821  O   THR D 276      53.956  38.329  29.375  1.00 85.02           O  
ATOM   2822  CB  THR D 276      51.353  36.421  30.138  1.00 87.04           C  
ATOM   2823  OG1 THR D 276      51.004  35.911  28.863  1.00 87.75           O  
ATOM   2824  CG2 THR D 276      50.251  36.049  31.144  1.00 86.16           C  
ATOM   2825  H   THR D 276      49.924  38.597  29.343  1.00 86.47           H  
ATOM   2826  HA  THR D 276      52.258  38.104  31.111  1.00 86.49           H  
ATOM   2827  HB  THR D 276      52.241  35.860  30.432  1.00 87.04           H  
ATOM   2828  HG1 THR D 276      50.159  36.305  28.609  1.00 87.75           H  
ATOM   2829 HG21 THR D 276      50.080  34.973  31.151  1.00 86.16           H  
ATOM   2830 HG22 THR D 276      50.534  36.342  32.155  1.00 86.16           H  
ATOM   2831 HG23 THR D 276      49.300  36.530  30.918  1.00 86.16           H  
ATOM   2832  N   GLN D 277      52.341  38.367  27.782  1.00 84.92           N  
ATOM   2833  CA  GLN D 277      53.199  38.704  26.635  1.00 84.25           C  
ATOM   2834  C   GLN D 277      53.269  40.233  26.502  1.00 83.14           C  
ATOM   2835  O   GLN D 277      52.910  40.793  25.467  1.00 81.67           O  
ATOM   2836  CB  GLN D 277      52.681  38.030  25.337  1.00 85.18           C  
ATOM   2837  CG  GLN D 277      52.417  36.514  25.424  1.00 86.77           C  
ATOM   2838  CD  GLN D 277      53.579  35.702  26.001  1.00 88.01           C  
ATOM   2839  OE1 GLN D 277      54.713  35.811  25.542  1.00 88.96           O  
ATOM   2840  NE2 GLN D 277      53.296  34.869  27.005  1.00 87.74           N  
ATOM   2841  H   GLN D 277      51.353  38.271  27.573  1.00 84.92           H  
ATOM   2842  HA  GLN D 277      54.217  38.354  26.817  1.00 84.25           H  
ATOM   2843  HB3 GLN D 277      53.404  38.208  24.539  1.00 85.18           H  
ATOM   2844  HB2 GLN D 277      51.760  38.509  25.001  1.00 85.18           H  
ATOM   2845  HG3 GLN D 277      52.175  36.126  24.435  1.00 86.77           H  
ATOM   2846  HG2 GLN D 277      51.533  36.357  26.038  1.00 86.77           H  
ATOM   2847 HE22 GLN D 277      54.025  34.305  27.415  1.00 87.74           H  
ATOM   2848 HE21 GLN D 277      52.362  34.835  27.394  1.00 87.74           H  
ATOM   2849  N   ARG D 278      53.700  40.876  27.597  1.00 83.97           N  
ATOM   2850  CA  ARG D 278      53.666  42.315  27.818  1.00 86.27           C  
ATOM   2851  C   ARG D 278      54.440  43.131  26.763  1.00 87.83           C  
ATOM   2852  O   ARG D 278      53.964  44.191  26.361  1.00 87.84           O  
ATOM   2853  CB  ARG D 278      54.173  42.588  29.250  1.00 86.45           C  
ATOM   2854  CG  ARG D 278      53.911  44.032  29.699  1.00 88.38           C  
ATOM   2855  CD  ARG D 278      55.104  44.733  30.365  1.00 90.61           C  
ATOM   2856  NE  ARG D 278      54.921  46.195  30.341  1.00 92.50           N  
ATOM   2857  CZ  ARG D 278      55.300  47.016  29.340  1.00 92.65           C  
ATOM   2858  NH1 ARG D 278      55.995  46.575  28.280  1.00 92.46           N  
ATOM   2859  NH2 ARG D 278      54.975  48.314  29.393  1.00 91.19           N1+
ATOM   2860  H   ARG D 278      53.985  40.320  28.392  1.00 83.97           H  
ATOM   2861  HA  ARG D 278      52.616  42.610  27.763  1.00 86.27           H  
ATOM   2862  HB3 ARG D 278      55.236  42.349  29.312  1.00 86.45           H  
ATOM   2863  HB2 ARG D 278      53.679  41.911  29.950  1.00 86.45           H  
ATOM   2864  HG3 ARG D 278      53.135  43.947  30.460  1.00 88.38           H  
ATOM   2865  HG2 ARG D 278      53.465  44.635  28.912  1.00 88.38           H  
ATOM   2866  HD3 ARG D 278      56.070  44.402  29.981  1.00 90.61           H  
ATOM   2867  HD2 ARG D 278      55.099  44.479  31.425  1.00 90.61           H  
ATOM   2868  HE  ARG D 278      54.380  46.580  31.102  1.00 92.50           H  
ATOM   2869 HH12 ARG D 278      56.251  47.211  27.537  1.00 92.46           H  
ATOM   2870 HH11 ARG D 278      56.264  45.604  28.214  1.00 92.46           H  
ATOM   2871 HH22 ARG D 278      55.219  48.925  28.623  1.00 91.19           H  
ATOM   2872 HH21 ARG D 278      54.459  48.686  30.176  1.00 91.19           H  
ATOM   2873  N   ASP D 279      55.597  42.609  26.324  1.00 90.32           N  
ATOM   2874  CA  ASP D 279      56.463  43.210  25.306  1.00 91.98           C  
ATOM   2875  C   ASP D 279      55.868  43.147  23.894  1.00 92.64           C  
ATOM   2876  O   ASP D 279      55.996  44.132  23.170  1.00 92.25           O  
ATOM   2877  CB  ASP D 279      57.898  42.636  25.304  1.00 93.44           C  
ATOM   2878  CG  ASP D 279      58.605  42.773  26.659  1.00 94.88           C  
ATOM   2879  OD1 ASP D 279      58.369  41.901  27.526  1.00 95.83           O  
ATOM   2880  OD2 ASP D 279      59.239  43.831  26.864  1.00 94.54           O1-
ATOM   2881  H   ASP D 279      55.930  41.742  26.722  1.00 90.32           H  
ATOM   2882  HA  ASP D 279      56.548  44.270  25.559  1.00 91.98           H  
ATOM   2883  HB3 ASP D 279      58.502  43.128  24.539  1.00 93.44           H  
ATOM   2884  HB2 ASP D 279      57.870  41.577  25.042  1.00 93.44           H  
ATOM   2885  N   GLU D 280      55.199  42.032  23.537  1.00 94.19           N  
ATOM   2886  CA  GLU D 280      54.443  41.902  22.285  1.00 95.56           C  
ATOM   2887  C   GLU D 280      53.322  42.952  22.212  1.00 95.69           C  
ATOM   2888  O   GLU D 280      53.212  43.639  21.202  1.00 95.95           O  
ATOM   2889  CB  GLU D 280      53.883  40.469  22.126  1.00 96.73           C  
ATOM   2890  CG  GLU D 280      53.122  40.220  20.794  1.00 99.19           C  
ATOM   2891  CD  GLU D 280      52.161  39.019  20.795  1.00101.17           C  
ATOM   2892  OE1 GLU D 280      52.347  38.094  21.618  1.00102.65           O  
ATOM   2893  OE2 GLU D 280      51.232  39.052  19.958  1.00102.08           O1-
ATOM   2894  H   GLU D 280      55.119  41.265  24.189  1.00 94.19           H  
ATOM   2895  HA  GLU D 280      55.135  42.089  21.461  1.00 95.56           H  
ATOM   2896  HB3 GLU D 280      53.221  40.259  22.965  1.00 96.73           H  
ATOM   2897  HB2 GLU D 280      54.700  39.751  22.206  1.00 96.73           H  
ATOM   2898  HG3 GLU D 280      53.845  40.079  19.990  1.00 99.19           H  
ATOM   2899  HG2 GLU D 280      52.537  41.093  20.509  1.00 99.19           H  
ATOM   2900  N   ILE D 281      52.554  43.089  23.305  1.00 95.33           N  
ATOM   2901  CA  ILE D 281      51.476  44.067  23.450  1.00 94.10           C  
ATOM   2902  C   ILE D 281      51.978  45.529  23.411  1.00 93.91           C  
ATOM   2903  O   ILE D 281      51.259  46.377  22.889  1.00 94.10           O  
ATOM   2904  CB  ILE D 281      50.672  43.824  24.761  1.00 93.81           C  
ATOM   2905  CG1 ILE D 281      50.003  42.427  24.764  1.00 93.09           C  
ATOM   2906  CG2 ILE D 281      49.607  44.902  25.068  1.00 93.26           C  
ATOM   2907  CD1 ILE D 281      49.664  41.904  26.168  1.00 92.31           C  
ATOM   2908  H   ILE D 281      52.713  42.480  24.098  1.00 95.33           H  
ATOM   2909  HA  ILE D 281      50.798  43.931  22.605  1.00 94.10           H  
ATOM   2910  HB  ILE D 281      51.390  43.840  25.581  1.00 93.81           H  
ATOM   2911 HG13 ILE D 281      50.648  41.686  24.291  1.00 93.09           H  
ATOM   2912 HG12 ILE D 281      49.101  42.447  24.150  1.00 93.09           H  
ATOM   2913 HG21 ILE D 281      49.123  44.703  26.018  1.00 93.26           H  
ATOM   2914 HG22 ILE D 281      50.024  45.903  25.161  1.00 93.26           H  
ATOM   2915 HG23 ILE D 281      48.837  44.934  24.296  1.00 93.26           H  
ATOM   2916 HD11 ILE D 281      48.640  41.533  26.214  1.00 92.31           H  
ATOM   2917 HD12 ILE D 281      50.321  41.081  26.446  1.00 92.31           H  
ATOM   2918 HD13 ILE D 281      49.772  42.674  26.931  1.00 92.31           H  
ATOM   2919  N   ASP D 282      53.194  45.793  23.925  1.00 93.49           N  
ATOM   2920  CA  ASP D 282      53.855  47.104  23.918  1.00 93.06           C  
ATOM   2921  C   ASP D 282      54.250  47.551  22.494  1.00 92.34           C  
ATOM   2922  O   ASP D 282      54.105  48.730  22.172  1.00 90.77           O  
ATOM   2923  CB  ASP D 282      55.043  47.120  24.907  1.00 94.63           C  
ATOM   2924  CG  ASP D 282      55.745  48.473  25.123  1.00 95.65           C  
ATOM   2925  OD1 ASP D 282      55.263  49.239  25.987  1.00 96.23           O  
ATOM   2926  OD2 ASP D 282      56.696  48.762  24.365  1.00 96.71           O1-
ATOM   2927  H   ASP D 282      53.718  45.041  24.353  1.00 93.49           H  
ATOM   2928  HA  ASP D 282      53.124  47.824  24.285  1.00 93.06           H  
ATOM   2929  HB3 ASP D 282      55.784  46.382  24.600  1.00 94.63           H  
ATOM   2930  HB2 ASP D 282      54.682  46.758  25.868  1.00 94.63           H  
ATOM   2931  N   GLN D 283      54.690  46.594  21.657  1.00 92.30           N  
ATOM   2932  CA  GLN D 283      54.966  46.796  20.232  1.00 92.60           C  
ATOM   2933  C   GLN D 283      53.691  47.126  19.439  1.00 92.66           C  
ATOM   2934  O   GLN D 283      53.700  48.074  18.654  1.00 92.33           O  
ATOM   2935  CB  GLN D 283      55.657  45.549  19.644  1.00 93.37           C  
ATOM   2936  CG  GLN D 283      57.066  45.288  20.209  1.00 95.24           C  
ATOM   2937  CD  GLN D 283      57.542  43.866  19.905  1.00 95.62           C  
ATOM   2938  OE1 GLN D 283      57.500  43.422  18.760  1.00 96.36           O  
ATOM   2939  NE2 GLN D 283      58.013  43.148  20.927  1.00 95.90           N  
ATOM   2940  H   GLN D 283      54.796  45.649  22.001  1.00 92.30           H  
ATOM   2941  HA  GLN D 283      55.648  47.644  20.137  1.00 92.60           H  
ATOM   2942  HB3 GLN D 283      55.730  45.643  18.559  1.00 93.37           H  
ATOM   2943  HB2 GLN D 283      55.029  44.676  19.818  1.00 93.37           H  
ATOM   2944  HG3 GLN D 283      57.087  45.454  21.285  1.00 95.24           H  
ATOM   2945  HG2 GLN D 283      57.773  46.000  19.782  1.00 95.24           H  
ATOM   2946 HE22 GLN D 283      58.347  42.208  20.774  1.00 95.90           H  
ATOM   2947 HE21 GLN D 283      58.019  43.537  21.859  1.00 95.90           H  
ATOM   2948  N   LEU D 284      52.613  46.365  19.701  1.00 92.15           N  
ATOM   2949  CA  LEU D 284      51.280  46.570  19.128  1.00 90.73           C  
ATOM   2950  C   LEU D 284      50.643  47.896  19.580  1.00 91.51           C  
ATOM   2951  O   LEU D 284      49.929  48.502  18.790  1.00 90.96           O  
ATOM   2952  CB  LEU D 284      50.362  45.378  19.483  1.00 88.50           C  
ATOM   2953  CG  LEU D 284      50.851  44.017  18.943  1.00 87.61           C  
ATOM   2954  CD1 LEU D 284      50.061  42.856  19.582  1.00 86.48           C  
ATOM   2955  CD2 LEU D 284      50.869  43.973  17.403  1.00 86.73           C  
ATOM   2956  H   LEU D 284      52.699  45.600  20.357  1.00 92.15           H  
ATOM   2957  HA  LEU D 284      51.390  46.617  18.043  1.00 90.73           H  
ATOM   2958  HB3 LEU D 284      49.352  45.565  19.113  1.00 88.50           H  
ATOM   2959  HB2 LEU D 284      50.269  45.316  20.568  1.00 88.50           H  
ATOM   2960  HG  LEU D 284      51.886  43.869  19.230  1.00 87.61           H  
ATOM   2961 HD11 LEU D 284      49.972  41.994  18.921  1.00 86.48           H  
ATOM   2962 HD12 LEU D 284      50.560  42.503  20.485  1.00 86.48           H  
ATOM   2963 HD13 LEU D 284      49.054  43.160  19.869  1.00 86.48           H  
ATOM   2964 HD21 LEU D 284      50.667  42.980  17.008  1.00 86.73           H  
ATOM   2965 HD22 LEU D 284      50.146  44.664  16.967  1.00 86.73           H  
ATOM   2966 HD23 LEU D 284      51.852  44.259  17.027  1.00 86.73           H  
ATOM   2967  N   GLN D 285      50.935  48.340  20.813  1.00 93.60           N  
ATOM   2968  CA  GLN D 285      50.475  49.599  21.397  1.00 95.35           C  
ATOM   2969  C   GLN D 285      51.034  50.844  20.687  1.00 96.39           C  
ATOM   2970  O   GLN D 285      50.238  51.686  20.267  1.00 96.08           O  
ATOM   2971  CB  GLN D 285      50.695  49.559  22.929  1.00 96.05           C  
ATOM   2972  CG  GLN D 285      50.546  50.889  23.706  1.00 97.98           C  
ATOM   2973  CD  GLN D 285      51.870  51.565  24.091  1.00 99.56           C  
ATOM   2974  OE1 GLN D 285      52.949  51.186  23.643  1.00 99.63           O  
ATOM   2975  NE2 GLN D 285      51.789  52.594  24.936  1.00100.30           N  
ATOM   2976  H   GLN D 285      51.521  47.771  21.409  1.00 93.60           H  
ATOM   2977  HA  GLN D 285      49.393  49.628  21.249  1.00 95.35           H  
ATOM   2978  HB3 GLN D 285      51.651  49.094  23.157  1.00 96.05           H  
ATOM   2979  HB2 GLN D 285      49.959  48.861  23.331  1.00 96.05           H  
ATOM   2980  HG3 GLN D 285      50.022  50.678  24.639  1.00 97.98           H  
ATOM   2981  HG2 GLN D 285      49.906  51.591  23.170  1.00 97.98           H  
ATOM   2982 HE22 GLN D 285      52.630  53.073  25.223  1.00100.30           H  
ATOM   2983 HE21 GLN D 285      50.895  52.897  25.293  1.00100.30           H  
ATOM   2984  N   GLU D 286      52.370  50.923  20.529  1.00 98.42           N  
ATOM   2985  CA  GLU D 286      53.028  52.045  19.847  1.00100.15           C  
ATOM   2986  C   GLU D 286      52.778  52.038  18.322  1.00100.09           C  
ATOM   2987  O   GLU D 286      52.798  53.106  17.712  1.00 99.93           O  
ATOM   2988  CB  GLU D 286      54.537  52.083  20.170  1.00101.71           C  
ATOM   2989  CG  GLU D 286      55.188  53.453  19.832  1.00103.53           C  
ATOM   2990  CD  GLU D 286      56.720  53.465  19.754  1.00104.85           C  
ATOM   2991  OE1 GLU D 286      57.291  52.509  19.184  1.00104.95           O  
ATOM   2992  OE2 GLU D 286      57.302  54.467  20.226  1.00105.78           O1-
ATOM   2993  H   GLU D 286      52.971  50.203  20.908  1.00 98.42           H  
ATOM   2994  HA  GLU D 286      52.590  52.956  20.256  1.00100.15           H  
ATOM   2995  HB3 GLU D 286      55.027  51.269  19.632  1.00101.71           H  
ATOM   2996  HB2 GLU D 286      54.693  51.869  21.228  1.00101.71           H  
ATOM   2997  HG3 GLU D 286      54.847  54.190  20.562  1.00103.53           H  
ATOM   2998  HG2 GLU D 286      54.854  53.826  18.866  1.00103.53           H  
ATOM   2999  N   GLU D 287      52.492  50.863  17.732  1.00 99.83           N  
ATOM   3000  CA  GLU D 287      52.041  50.741  16.343  1.00100.16           C  
ATOM   3001  C   GLU D 287      50.742  51.526  16.074  1.00 99.48           C  
ATOM   3002  O   GLU D 287      50.710  52.304  15.119  1.00 98.40           O  
ATOM   3003  CB  GLU D 287      51.950  49.253  15.942  1.00101.70           C  
ATOM   3004  CG  GLU D 287      51.293  48.979  14.564  1.00104.89           C  
ATOM   3005  CD  GLU D 287      51.078  47.497  14.223  1.00106.68           C  
ATOM   3006  OE1 GLU D 287      51.701  46.626  14.871  1.00107.56           O  
ATOM   3007  OE2 GLU D 287      50.263  47.255  13.306  1.00107.58           O1-
ATOM   3008  H   GLU D 287      52.515  50.011  18.274  1.00 99.83           H  
ATOM   3009  HA  GLU D 287      52.814  51.192  15.718  1.00100.16           H  
ATOM   3010  HB3 GLU D 287      51.419  48.702  16.715  1.00101.70           H  
ATOM   3011  HB2 GLU D 287      52.962  48.844  15.932  1.00101.70           H  
ATOM   3012  HG3 GLU D 287      51.901  49.429  13.777  1.00104.89           H  
ATOM   3013  HG2 GLU D 287      50.315  49.456  14.506  1.00104.89           H  
ATOM   3014  N   MET D 288      49.727  51.349  16.946  1.00 99.22           N  
ATOM   3015  CA  MET D 288      48.478  52.119  16.904  1.00 98.77           C  
ATOM   3016  C   MET D 288      48.703  53.619  17.145  1.00 98.59           C  
ATOM   3017  O   MET D 288      48.063  54.420  16.467  1.00 99.45           O  
ATOM   3018  CB  MET D 288      47.424  51.600  17.908  1.00 98.77           C  
ATOM   3019  CG  MET D 288      47.080  50.107  17.852  1.00 99.82           C  
ATOM   3020  SD  MET D 288      46.801  49.379  16.212  1.00101.18           S  
ATOM   3021  CE  MET D 288      47.963  47.988  16.285  1.00100.28           C  
ATOM   3022  H   MET D 288      49.829  50.689  17.705  1.00 99.22           H  
ATOM   3023  HA  MET D 288      48.068  52.010  15.898  1.00 98.77           H  
ATOM   3024  HB3 MET D 288      46.501  52.167  17.784  1.00 98.77           H  
ATOM   3025  HB2 MET D 288      47.765  51.814  18.921  1.00 98.77           H  
ATOM   3026  HG3 MET D 288      46.182  49.935  18.443  1.00 99.82           H  
ATOM   3027  HG2 MET D 288      47.851  49.547  18.364  1.00 99.82           H  
ATOM   3028  HE1 MET D 288      47.887  47.372  15.391  1.00100.28           H  
ATOM   3029  HE2 MET D 288      48.985  48.358  16.351  1.00100.28           H  
ATOM   3030  HE3 MET D 288      47.763  47.360  17.152  1.00100.28           H  
ATOM   3031  N   ALA D 289      49.626  53.963  18.064  1.00 98.01           N  
ATOM   3032  CA  ALA D 289      50.035  55.337  18.364  1.00 97.40           C  
ATOM   3033  C   ALA D 289      50.551  56.091  17.130  1.00 97.44           C  
ATOM   3034  O   ALA D 289      50.095  57.206  16.892  1.00 97.59           O  
ATOM   3035  CB  ALA D 289      51.076  55.345  19.495  1.00 97.23           C  
ATOM   3036  H   ALA D 289      50.105  53.235  18.576  1.00 98.01           H  
ATOM   3037  HA  ALA D 289      49.152  55.865  18.722  1.00 97.40           H  
ATOM   3038  HB1 ALA D 289      51.314  56.360  19.802  1.00 97.23           H  
ATOM   3039  HB2 ALA D 289      50.720  54.804  20.372  1.00 97.23           H  
ATOM   3040  HB3 ALA D 289      52.020  54.904  19.189  1.00 97.23           H  
ATOM   3041  N   LEU D 290      51.440  55.454  16.347  1.00 97.50           N  
ATOM   3042  CA  LEU D 290      51.986  55.996  15.102  1.00 97.00           C  
ATOM   3043  C   LEU D 290      50.947  56.107  13.979  1.00 96.41           C  
ATOM   3044  O   LEU D 290      50.910  57.142  13.316  1.00 95.67           O  
ATOM   3045  CB  LEU D 290      53.175  55.137  14.621  1.00 97.30           C  
ATOM   3046  CG  LEU D 290      54.453  55.280  15.471  1.00 97.00           C  
ATOM   3047  CD1 LEU D 290      55.524  54.268  15.015  1.00 96.73           C  
ATOM   3048  CD2 LEU D 290      54.988  56.729  15.490  1.00 96.91           C  
ATOM   3049  H   LEU D 290      51.767  54.534  16.615  1.00 97.50           H  
ATOM   3050  HA  LEU D 290      52.333  57.009  15.309  1.00 97.00           H  
ATOM   3051  HB3 LEU D 290      53.428  55.397  13.591  1.00 97.30           H  
ATOM   3052  HB2 LEU D 290      52.868  54.090  14.595  1.00 97.30           H  
ATOM   3053  HG  LEU D 290      54.198  55.021  16.499  1.00 97.00           H  
ATOM   3054 HD11 LEU D 290      55.868  53.668  15.858  1.00 96.73           H  
ATOM   3055 HD12 LEU D 290      55.142  53.573  14.266  1.00 96.73           H  
ATOM   3056 HD13 LEU D 290      56.400  54.748  14.579  1.00 96.73           H  
ATOM   3057 HD21 LEU D 290      56.074  56.777  15.405  1.00 96.91           H  
ATOM   3058 HD22 LEU D 290      54.577  57.328  14.677  1.00 96.91           H  
ATOM   3059 HD23 LEU D 290      54.723  57.223  16.425  1.00 96.91           H  
ATOM   3060  N   THR D 291      50.129  55.059  13.782  1.00 96.21           N  
ATOM   3061  CA  THR D 291      49.094  55.013  12.740  1.00 96.30           C  
ATOM   3062  C   THR D 291      47.988  56.071  12.948  1.00 96.46           C  
ATOM   3063  O   THR D 291      47.485  56.624  11.970  1.00 97.11           O  
ATOM   3064  CB  THR D 291      48.438  53.610  12.647  1.00 96.34           C  
ATOM   3065  OG1 THR D 291      49.449  52.637  12.469  1.00 96.74           O  
ATOM   3066  CG2 THR D 291      47.432  53.442  11.492  1.00 96.97           C  
ATOM   3067  H   THR D 291      50.213  54.242  14.371  1.00 96.21           H  
ATOM   3068  HA  THR D 291      49.579  55.228  11.785  1.00 96.30           H  
ATOM   3069  HB  THR D 291      47.940  53.375  13.588  1.00 96.34           H  
ATOM   3070  HG1 THR D 291      49.947  52.550  13.288  1.00 96.74           H  
ATOM   3071 HG21 THR D 291      47.099  52.409  11.399  1.00 96.97           H  
ATOM   3072 HG22 THR D 291      46.539  54.045  11.642  1.00 96.97           H  
ATOM   3073 HG23 THR D 291      47.873  53.730  10.538  1.00 96.97           H  
ATOM   3074  N   LEU D 292      47.694  56.376  14.224  1.00 95.89           N  
ATOM   3075  CA  LEU D 292      46.814  57.454  14.663  1.00 95.90           C  
ATOM   3076  C   LEU D 292      47.426  58.841  14.388  1.00 96.65           C  
ATOM   3077  O   LEU D 292      46.749  59.673  13.786  1.00 97.14           O  
ATOM   3078  CB  LEU D 292      46.446  57.209  16.148  1.00 95.16           C  
ATOM   3079  CG  LEU D 292      45.282  58.062  16.700  1.00 94.89           C  
ATOM   3080  CD1 LEU D 292      44.645  57.430  17.952  1.00 94.17           C  
ATOM   3081  CD2 LEU D 292      45.679  59.523  16.956  1.00 95.09           C  
ATOM   3082  H   LEU D 292      48.146  55.857  14.965  1.00 95.89           H  
ATOM   3083  HA  LEU D 292      45.897  57.383  14.078  1.00 95.90           H  
ATOM   3084  HB3 LEU D 292      47.322  57.306  16.790  1.00 95.16           H  
ATOM   3085  HB2 LEU D 292      46.151  56.163  16.223  1.00 95.16           H  
ATOM   3086  HG  LEU D 292      44.502  58.060  15.936  1.00 94.89           H  
ATOM   3087 HD11 LEU D 292      43.559  57.510  17.907  1.00 94.17           H  
ATOM   3088 HD12 LEU D 292      44.883  56.372  18.050  1.00 94.17           H  
ATOM   3089 HD13 LEU D 292      44.970  57.912  18.875  1.00 94.17           H  
ATOM   3090 HD21 LEU D 292      45.353  59.887  17.927  1.00 95.09           H  
ATOM   3091 HD22 LEU D 292      46.756  59.673  16.912  1.00 95.09           H  
ATOM   3092 HD23 LEU D 292      45.220  60.160  16.200  1.00 95.09           H  
ATOM   3093  N   GLN D 293      48.690  59.058  14.804  1.00 96.97           N  
ATOM   3094  CA  GLN D 293      49.454  60.296  14.579  1.00 97.09           C  
ATOM   3095  C   GLN D 293      49.616  60.673  13.099  1.00 97.71           C  
ATOM   3096  O   GLN D 293      49.539  61.856  12.770  1.00 98.10           O  
ATOM   3097  CB  GLN D 293      50.849  60.188  15.226  1.00 96.48           C  
ATOM   3098  CG  GLN D 293      50.851  60.332  16.754  1.00 96.87           C  
ATOM   3099  CD  GLN D 293      52.237  60.031  17.324  1.00 97.00           C  
ATOM   3100  OE1 GLN D 293      53.170  60.804  17.127  1.00 98.25           O  
ATOM   3101  NE2 GLN D 293      52.381  58.911  18.034  1.00 96.92           N  
ATOM   3102  H   GLN D 293      49.177  58.325  15.302  1.00 96.97           H  
ATOM   3103  HA  GLN D 293      48.908  61.108  15.064  1.00 97.09           H  
ATOM   3104  HB3 GLN D 293      51.510  60.956  14.818  1.00 96.48           H  
ATOM   3105  HB2 GLN D 293      51.299  59.235  14.947  1.00 96.48           H  
ATOM   3106  HG3 GLN D 293      50.106  59.682  17.209  1.00 96.87           H  
ATOM   3107  HG2 GLN D 293      50.572  61.349  17.028  1.00 96.87           H  
ATOM   3108 HE22 GLN D 293      53.276  58.675  18.437  1.00 96.92           H  
ATOM   3109 HE21 GLN D 293      51.594  58.293  18.169  1.00 96.92           H  
ATOM   3110  N   SER D 294      49.816  59.656  12.243  1.00 98.56           N  
ATOM   3111  CA  SER D 294      49.924  59.786  10.789  1.00 99.13           C  
ATOM   3112  C   SER D 294      48.641  60.357  10.170  1.00100.44           C  
ATOM   3113  O   SER D 294      48.723  61.221   9.298  1.00100.40           O  
ATOM   3114  CB  SER D 294      50.245  58.412  10.169  1.00 98.18           C  
ATOM   3115  OG  SER D 294      51.517  57.967  10.586  1.00 97.86           O  
ATOM   3116  H   SER D 294      49.885  58.716  12.609  1.00 98.56           H  
ATOM   3117  HA  SER D 294      50.738  60.477  10.571  1.00 99.13           H  
ATOM   3118  HB3 SER D 294      50.268  58.487   9.082  1.00 98.18           H  
ATOM   3119  HB2 SER D 294      49.496  57.664  10.429  1.00 98.18           H  
ATOM   3120  HG  SER D 294      51.460  57.720  11.515  1.00 97.86           H  
ATOM   3121  N   TYR D 295      47.489  59.886  10.678  1.00102.49           N  
ATOM   3122  CA  TYR D 295      46.160  60.320  10.271  1.00105.82           C  
ATOM   3123  C   TYR D 295      45.858  61.775  10.690  1.00108.09           C  
ATOM   3124  O   TYR D 295      45.259  62.499   9.895  1.00108.25           O  
ATOM   3125  CB  TYR D 295      45.111  59.324  10.814  1.00107.02           C  
ATOM   3126  CG  TYR D 295      43.837  59.290   9.992  1.00108.69           C  
ATOM   3127  CD1 TYR D 295      42.929  60.362  10.053  1.00109.67           C  
ATOM   3128  CD2 TYR D 295      43.587  58.219   9.111  1.00108.72           C  
ATOM   3129  CE1 TYR D 295      41.804  60.392   9.216  1.00110.15           C  
ATOM   3130  CE2 TYR D 295      42.454  58.241   8.274  1.00109.42           C  
ATOM   3131  CZ  TYR D 295      41.574  59.341   8.311  1.00109.87           C  
ATOM   3132  OH  TYR D 295      40.500  59.395   7.471  1.00110.23           O  
ATOM   3133  H   TYR D 295      47.519  59.189  11.410  1.00102.49           H  
ATOM   3134  HA  TYR D 295      46.130  60.282   9.179  1.00105.82           H  
ATOM   3135  HB3 TYR D 295      44.870  59.526  11.858  1.00107.02           H  
ATOM   3136  HB2 TYR D 295      45.526  58.315  10.799  1.00107.02           H  
ATOM   3137  HD1 TYR D 295      43.110  61.186  10.720  1.00109.67           H  
ATOM   3138  HD2 TYR D 295      44.287  57.401   9.046  1.00108.72           H  
ATOM   3139  HE1 TYR D 295      41.138  61.237   9.270  1.00110.15           H  
ATOM   3140  HE2 TYR D 295      42.282  57.425   7.586  1.00109.42           H  
ATOM   3141  HH  TYR D 295      40.457  58.648   6.870  1.00110.23           H  
ATOM   3142  N   ILE D 296      46.302  62.190  11.893  1.00111.22           N  
ATOM   3143  CA  ILE D 296      46.148  63.559  12.411  1.00114.38           C  
ATOM   3144  C   ILE D 296      46.857  64.615  11.540  1.00117.20           C  
ATOM   3145  O   ILE D 296      46.258  65.649  11.244  1.00117.07           O  
ATOM   3146  CB  ILE D 296      46.615  63.687  13.898  1.00113.66           C  
ATOM   3147  CG1 ILE D 296      45.604  62.947  14.802  1.00112.84           C  
ATOM   3148  CG2 ILE D 296      46.839  65.141  14.397  1.00114.15           C  
ATOM   3149  CD1 ILE D 296      46.011  62.825  16.274  1.00112.26           C  
ATOM   3150  H   ILE D 296      46.777  61.534  12.498  1.00111.22           H  
ATOM   3151  HA  ILE D 296      45.082  63.791  12.372  1.00114.38           H  
ATOM   3152  HB  ILE D 296      47.569  63.168  13.994  1.00113.66           H  
ATOM   3153 HG13 ILE D 296      45.429  61.942  14.419  1.00112.84           H  
ATOM   3154 HG12 ILE D 296      44.640  63.445  14.740  1.00112.84           H  
ATOM   3155 HG21 ILE D 296      47.168  65.176  15.433  1.00114.15           H  
ATOM   3156 HG22 ILE D 296      47.620  65.659  13.842  1.00114.15           H  
ATOM   3157 HG23 ILE D 296      45.925  65.730  14.319  1.00114.15           H  
ATOM   3158 HD11 ILE D 296      45.226  62.339  16.850  1.00112.26           H  
ATOM   3159 HD12 ILE D 296      46.920  62.234  16.376  1.00112.26           H  
ATOM   3160 HD13 ILE D 296      46.164  63.794  16.739  1.00112.26           H  
ATOM   3161  N   LYS D 297      48.096  64.310  11.120  1.00120.74           N  
ATOM   3162  CA  LYS D 297      48.888  65.122  10.193  1.00123.99           C  
ATOM   3163  C   LYS D 297      48.272  65.219   8.782  1.00126.55           C  
ATOM   3164  O   LYS D 297      48.500  66.218   8.101  1.00126.77           O  
ATOM   3165  CB  LYS D 297      50.310  64.531  10.110  1.00123.38           C  
ATOM   3166  CG  LYS D 297      51.157  64.645  11.389  1.00122.31           C  
ATOM   3167  CD  LYS D 297      51.489  66.095  11.794  1.00121.04           C  
ATOM   3168  CE  LYS D 297      52.606  66.215  12.847  1.00119.91           C  
ATOM   3169  NZ  LYS D 297      53.923  65.804  12.324  1.00118.34           N1+
ATOM   3170  H   LYS D 297      48.513  63.436  11.413  1.00120.74           H  
ATOM   3171  HA  LYS D 297      48.939  66.136  10.593  1.00123.99           H  
ATOM   3172  HB3 LYS D 297      50.866  65.016   9.309  1.00123.38           H  
ATOM   3173  HB2 LYS D 297      50.238  63.481   9.825  1.00123.38           H  
ATOM   3174  HG3 LYS D 297      52.073  64.077  11.225  1.00122.31           H  
ATOM   3175  HG2 LYS D 297      50.650  64.152  12.218  1.00122.31           H  
ATOM   3176  HD3 LYS D 297      50.591  66.551  12.211  1.00121.04           H  
ATOM   3177  HD2 LYS D 297      51.732  66.691  10.915  1.00121.04           H  
ATOM   3178  HE3 LYS D 297      52.365  65.617  13.727  1.00119.91           H  
ATOM   3179  HE2 LYS D 297      52.684  67.251  13.179  1.00119.91           H  
ATOM   3180  HZ1 LYS D 297      54.158  66.369  11.520  1.00118.34           H  
ATOM   3181  HZ2 LYS D 297      54.627  65.923  13.039  1.00118.34           H  
ATOM   3182  HZ3 LYS D 297      53.887  64.833  12.047  1.00118.34           H  
ATOM   3183  N   GLY D 298      47.508  64.188   8.384  1.00129.23           N  
ATOM   3184  CA  GLY D 298      46.881  64.045   7.074  1.00132.86           C  
ATOM   3185  C   GLY D 298      45.379  64.365   7.114  1.00135.62           C  
ATOM   3186  O   GLY D 298      44.632  63.769   6.339  1.00135.84           O  
ATOM   3187  H   GLY D 298      47.366  63.422   9.028  1.00129.23           H  
ATOM   3188  HA3 GLY D 298      47.015  63.013   6.748  1.00132.86           H  
ATOM   3189  HA2 GLY D 298      47.363  64.676   6.326  1.00132.86           H  
ATOM   3190  N   GLN D 299      44.921  65.268   8.003  1.00138.04           N  
ATOM   3191  CA  GLN D 299      43.525  65.717   8.074  1.00140.20           C  
ATOM   3192  C   GLN D 299      43.089  66.456   6.792  1.00140.99           C  
ATOM   3193  O   GLN D 299      43.822  67.325   6.317  1.00141.33           O  
ATOM   3194  CB  GLN D 299      43.311  66.566   9.345  1.00141.46           C  
ATOM   3195  CG  GLN D 299      44.106  67.885   9.428  1.00142.99           C  
ATOM   3196  CD  GLN D 299      43.928  68.621  10.757  1.00143.61           C  
ATOM   3197  OE1 GLN D 299      43.276  68.147  11.685  1.00143.79           O  
ATOM   3198  NE2 GLN D 299      44.539  69.799  10.852  1.00143.33           N  
ATOM   3199  H   GLN D 299      45.567  65.708   8.642  1.00138.04           H  
ATOM   3200  HA  GLN D 299      42.908  64.822   8.177  1.00140.20           H  
ATOM   3201  HB3 GLN D 299      43.543  65.944  10.211  1.00141.46           H  
ATOM   3202  HB2 GLN D 299      42.251  66.811   9.416  1.00141.46           H  
ATOM   3203  HG3 GLN D 299      43.804  68.562   8.629  1.00142.99           H  
ATOM   3204  HG2 GLN D 299      45.169  67.687   9.291  1.00142.99           H  
ATOM   3205 HE22 GLN D 299      44.505  70.328  11.714  1.00143.33           H  
ATOM   3206 HE21 GLN D 299      45.083  70.152  10.079  1.00143.33           H  
ATOM   3207  N   GLN D 300      41.908  66.089   6.261  1.00141.33           N  
ATOM   3208  CA  GLN D 300      41.327  66.655   5.034  1.00141.39           C  
ATOM   3209  C   GLN D 300      41.070  68.166   5.148  1.00141.48           C  
ATOM   3210  O   GLN D 300      41.415  68.929   4.247  1.00141.47           O  
ATOM   3211  CB  GLN D 300      39.988  65.958   4.708  1.00141.02           C  
ATOM   3212  CG  GLN D 300      40.076  64.439   4.493  1.00140.38           C  
ATOM   3213  CD  GLN D 300      38.748  63.895   3.963  1.00140.62           C  
ATOM   3214  OE1 GLN D 300      38.420  64.090   2.795  1.00140.31           O  
ATOM   3215  NE2 GLN D 300      37.975  63.220   4.816  1.00140.81           N  
ATOM   3216  H   GLN D 300      41.372  65.360   6.708  1.00141.33           H  
ATOM   3217  HA  GLN D 300      42.026  66.485   4.214  1.00141.39           H  
ATOM   3218  HB3 GLN D 300      39.573  66.419   3.809  1.00141.02           H  
ATOM   3219  HB2 GLN D 300      39.264  66.152   5.502  1.00141.02           H  
ATOM   3220  HG3 GLN D 300      40.353  63.930   5.417  1.00140.38           H  
ATOM   3221  HG2 GLN D 300      40.854  64.211   3.764  1.00140.38           H  
ATOM   3222 HE22 GLN D 300      37.090  62.847   4.502  1.00140.81           H  
ATOM   3223 HE21 GLN D 300      38.258  63.083   5.775  1.00140.81           H  
ATOM   3224  N   ARG D 301      40.466  68.536   6.281  1.00141.13           N  
ATOM   3225  CA  ARG D 301      40.099  69.884   6.675  1.00140.26           C  
ATOM   3226  C   ARG D 301      40.730  70.158   8.050  1.00139.51           C  
ATOM   3227  O   ARG D 301      40.983  69.219   8.808  1.00139.30           O  
ATOM   3228  CB  ARG D 301      38.552  69.936   6.717  1.00140.22           C  
ATOM   3229  CG  ARG D 301      37.864  70.073   5.342  1.00140.07           C  
ATOM   3230  CD  ARG D 301      38.296  71.311   4.526  1.00140.43           C  
ATOM   3231  NE  ARG D 301      38.153  72.568   5.292  1.00140.92           N  
ATOM   3232  CZ  ARG D 301      38.794  73.736   5.095  1.00140.87           C  
ATOM   3233  NH1 ARG D 301      39.643  73.920   4.074  1.00140.13           N  
ATOM   3234  NH2 ARG D 301      38.578  74.743   5.951  1.00141.05           N1+
ATOM   3235  H   ARG D 301      40.266  67.825   6.970  1.00141.13           H  
ATOM   3236  HA  ARG D 301      40.500  70.624   5.982  1.00140.26           H  
ATOM   3237  HB3 ARG D 301      38.217  70.783   7.299  1.00140.22           H  
ATOM   3238  HB2 ARG D 301      38.160  69.063   7.242  1.00140.22           H  
ATOM   3239  HG3 ARG D 301      36.778  70.008   5.412  1.00140.07           H  
ATOM   3240  HG2 ARG D 301      38.166  69.194   4.772  1.00140.07           H  
ATOM   3241  HD3 ARG D 301      37.587  71.424   3.705  1.00140.43           H  
ATOM   3242  HD2 ARG D 301      39.272  71.171   4.062  1.00140.43           H  
ATOM   3243  HE  ARG D 301      37.487  72.524   6.050  1.00140.92           H  
ATOM   3244 HH12 ARG D 301      40.108  74.807   3.940  1.00140.13           H  
ATOM   3245 HH11 ARG D 301      39.811  73.170   3.419  1.00140.13           H  
ATOM   3246 HH22 ARG D 301      39.038  75.633   5.820  1.00141.05           H  
ATOM   3247 HH21 ARG D 301      37.933  74.634   6.721  1.00141.05           H  
ATOM   3248  N   ARG D 302      40.943  71.451   8.356  1.00138.58           N  
ATOM   3249  CA  ARG D 302      41.588  71.925   9.587  1.00137.40           C  
ATOM   3250  C   ARG D 302      40.670  72.716  10.572  1.00136.39           C  
ATOM   3251  O   ARG D 302      41.162  73.684  11.151  1.00136.08           O  
ATOM   3252  CB  ARG D 302      42.854  72.727   9.168  1.00137.93           C  
ATOM   3253  CG  ARG D 302      43.915  72.925  10.284  1.00138.74           C  
ATOM   3254  CD  ARG D 302      44.224  74.372  10.711  1.00139.72           C  
ATOM   3255  NE  ARG D 302      44.699  75.224   9.608  1.00140.62           N  
ATOM   3256  CZ  ARG D 302      44.947  76.548   9.667  1.00141.26           C  
ATOM   3257  NH1 ARG D 302      44.765  77.260  10.790  1.00141.59           N  
ATOM   3258  NH2 ARG D 302      45.392  77.173   8.570  1.00141.49           N1+
ATOM   3259  H   ARG D 302      40.693  72.165   7.687  1.00138.58           H  
ATOM   3260  HA  ARG D 302      41.932  71.059  10.155  1.00137.40           H  
ATOM   3261  HB3 ARG D 302      42.550  73.683   8.740  1.00137.93           H  
ATOM   3262  HB2 ARG D 302      43.351  72.196   8.354  1.00137.93           H  
ATOM   3263  HG3 ARG D 302      44.844  72.406  10.046  1.00138.74           H  
ATOM   3264  HG2 ARG D 302      43.542  72.420  11.175  1.00138.74           H  
ATOM   3265  HD3 ARG D 302      45.056  74.333  11.415  1.00139.72           H  
ATOM   3266  HD2 ARG D 302      43.397  74.824  11.257  1.00139.72           H  
ATOM   3267  HE  ARG D 302      44.861  74.748   8.732  1.00140.62           H  
ATOM   3268 HH12 ARG D 302      44.959  78.251  10.813  1.00141.59           H  
ATOM   3269 HH11 ARG D 302      44.426  76.803  11.624  1.00141.59           H  
ATOM   3270 HH22 ARG D 302      45.588  78.164   8.589  1.00141.49           H  
ATOM   3271 HH21 ARG D 302      45.541  76.661   7.713  1.00141.49           H  
ATOM   3272  N   PRO D 303      39.378  72.357  10.803  1.00135.48           N  
ATOM   3273  CA  PRO D 303      38.537  73.047  11.804  1.00134.25           C  
ATOM   3274  C   PRO D 303      38.735  72.499  13.237  1.00132.67           C  
ATOM   3275  O   PRO D 303      37.760  72.376  13.979  1.00132.56           O  
ATOM   3276  CB  PRO D 303      37.118  72.798  11.263  1.00134.76           C  
ATOM   3277  CG  PRO D 303      37.189  71.374  10.749  1.00135.14           C  
ATOM   3278  CD  PRO D 303      38.582  71.329  10.137  1.00135.31           C  
ATOM   3279  HA  PRO D 303      38.727  74.122  11.826  1.00134.25           H  
ATOM   3280  HB3 PRO D 303      36.922  73.480  10.434  1.00134.76           H  
ATOM   3281  HB2 PRO D 303      36.318  72.944  11.990  1.00134.76           H  
ATOM   3282  HG3 PRO D 303      36.397  71.126  10.042  1.00135.14           H  
ATOM   3283  HG2 PRO D 303      37.126  70.673  11.583  1.00135.14           H  
ATOM   3284  HD2 PRO D 303      39.014  70.332  10.204  1.00135.31           H  
ATOM   3285  HD3 PRO D 303      38.492  71.650   9.108  1.00135.31           H  
ATOM   3286  N   ARG D 304      39.982  72.157  13.598  1.00130.28           N  
ATOM   3287  CA  ARG D 304      40.345  71.573  14.886  1.00127.16           C  
ATOM   3288  C   ARG D 304      41.835  71.795  15.179  1.00125.02           C  
ATOM   3289  O   ARG D 304      42.597  72.221  14.308  1.00124.80           O  
ATOM   3290  CB  ARG D 304      39.928  70.084  14.938  1.00126.45           C  
ATOM   3291  CG  ARG D 304      40.668  69.166  13.951  1.00125.15           C  
ATOM   3292  CD  ARG D 304      40.062  67.758  13.939  1.00123.67           C  
ATOM   3293  NE  ARG D 304      40.657  66.930  12.880  1.00123.22           N  
ATOM   3294  CZ  ARG D 304      40.057  65.971  12.155  1.00123.02           C  
ATOM   3295  NH1 ARG D 304      38.775  65.626  12.332  1.00123.37           N  
ATOM   3296  NH2 ARG D 304      40.766  65.345  11.214  1.00123.19           N1+
ATOM   3297  H   ARG D 304      40.749  72.314  12.960  1.00130.28           H  
ATOM   3298  HA  ARG D 304      39.794  72.110  15.662  1.00127.16           H  
ATOM   3299  HB3 ARG D 304      38.854  70.008  14.763  1.00126.45           H  
ATOM   3300  HB2 ARG D 304      40.075  69.701  15.949  1.00126.45           H  
ATOM   3301  HG3 ARG D 304      41.698  69.088  14.302  1.00125.15           H  
ATOM   3302  HG2 ARG D 304      40.718  69.584  12.944  1.00125.15           H  
ATOM   3303  HD3 ARG D 304      38.973  67.797  13.908  1.00123.67           H  
ATOM   3304  HD2 ARG D 304      40.325  67.262  14.872  1.00123.67           H  
ATOM   3305  HE  ARG D 304      41.626  67.135  12.672  1.00123.22           H  
ATOM   3306 HH12 ARG D 304      38.367  64.884  11.783  1.00123.37           H  
ATOM   3307 HH11 ARG D 304      38.221  66.064  13.055  1.00123.37           H  
ATOM   3308 HH22 ARG D 304      40.342  64.617  10.656  1.00123.19           H  
ATOM   3309 HH21 ARG D 304      41.749  65.543  11.100  1.00123.19           H  
ATOM   3310  N   ASP D 305      42.189  71.512  16.439  1.00121.91           N  
ATOM   3311  CA  ASP D 305      43.487  71.743  17.077  1.00118.16           C  
ATOM   3312  C   ASP D 305      44.660  70.969  16.453  1.00115.41           C  
ATOM   3313  O   ASP D 305      44.481  69.910  15.851  1.00114.40           O  
ATOM   3314  CB  ASP D 305      43.461  71.505  18.616  1.00117.79           C  
ATOM   3315  CG  ASP D 305      42.399  70.510  19.104  1.00116.96           C  
ATOM   3316  OD1 ASP D 305      42.605  69.302  18.873  1.00116.57           O  
ATOM   3317  OD2 ASP D 305      41.355  70.978  19.608  1.00116.52           O1-
ATOM   3318  H   ASP D 305      41.480  71.145  17.060  1.00121.91           H  
ATOM   3319  HA  ASP D 305      43.689  72.805  16.923  1.00118.16           H  
ATOM   3320  HB3 ASP D 305      43.327  72.462  19.121  1.00117.79           H  
ATOM   3321  HB2 ASP D 305      44.425  71.138  18.977  1.00117.79           H  
ATOM   3322  N   ARG D 306      45.855  71.540  16.659  1.00112.22           N  
ATOM   3323  CA  ARG D 306      47.159  70.998  16.289  1.00108.75           C  
ATOM   3324  C   ARG D 306      47.603  69.849  17.212  1.00106.10           C  
ATOM   3325  O   ARG D 306      48.044  68.815  16.713  1.00106.28           O  
ATOM   3326  CB  ARG D 306      48.182  72.156  16.288  1.00108.76           C  
ATOM   3327  CG  ARG D 306      48.238  72.993  17.595  1.00108.04           C  
ATOM   3328  CD  ARG D 306      49.230  74.161  17.566  1.00107.75           C  
ATOM   3329  NE  ARG D 306      50.614  73.696  17.381  1.00108.14           N  
ATOM   3330  CZ  ARG D 306      51.729  74.446  17.368  1.00108.00           C  
ATOM   3331  NH1 ARG D 306      51.698  75.772  17.571  1.00107.93           N  
ATOM   3332  NH2 ARG D 306      52.904  73.846  17.145  1.00107.43           N1+
ATOM   3333  H   ARG D 306      45.881  72.419  17.154  1.00112.22           H  
ATOM   3334  HA  ARG D 306      47.096  70.599  15.275  1.00108.75           H  
ATOM   3335  HB3 ARG D 306      47.937  72.830  15.466  1.00108.76           H  
ATOM   3336  HB2 ARG D 306      49.166  71.750  16.048  1.00108.76           H  
ATOM   3337  HG3 ARG D 306      48.480  72.370  18.453  1.00108.04           H  
ATOM   3338  HG2 ARG D 306      47.255  73.411  17.809  1.00108.04           H  
ATOM   3339  HD3 ARG D 306      49.169  74.706  18.509  1.00107.75           H  
ATOM   3340  HD2 ARG D 306      48.967  74.863  16.774  1.00107.75           H  
ATOM   3341  HE  ARG D 306      50.717  72.699  17.252  1.00108.14           H  
ATOM   3342 HH12 ARG D 306      52.548  76.317  17.556  1.00107.93           H  
ATOM   3343 HH11 ARG D 306      50.817  76.235  17.742  1.00107.93           H  
ATOM   3344 HH22 ARG D 306      53.758  74.384  17.127  1.00107.43           H  
ATOM   3345 HH21 ARG D 306      52.949  72.850  16.990  1.00107.43           H  
ATOM   3346  N   PHE D 307      47.449  70.043  18.534  1.00101.83           N  
ATOM   3347  CA  PHE D 307      47.803  69.084  19.579  1.00 96.58           C  
ATOM   3348  C   PHE D 307      46.631  68.140  19.881  1.00 92.37           C  
ATOM   3349  O   PHE D 307      46.408  67.799  21.042  1.00 91.29           O  
ATOM   3350  CB  PHE D 307      48.287  69.840  20.838  1.00 97.66           C  
ATOM   3351  CG  PHE D 307      49.546  70.669  20.662  1.00 98.36           C  
ATOM   3352  CD1 PHE D 307      50.732  70.084  20.167  1.00 98.22           C  
ATOM   3353  CD2 PHE D 307      49.565  72.020  21.068  1.00 98.64           C  
ATOM   3354  CE1 PHE D 307      51.885  70.848  20.049  1.00 98.27           C  
ATOM   3355  CE2 PHE D 307      50.729  72.766  20.944  1.00 99.36           C  
ATOM   3356  CZ  PHE D 307      51.882  72.183  20.434  1.00 99.28           C  
ATOM   3357  H   PHE D 307      47.055  70.914  18.857  1.00101.83           H  
ATOM   3358  HA  PHE D 307      48.616  68.446  19.228  1.00 96.58           H  
ATOM   3359  HB3 PHE D 307      48.493  69.144  21.650  1.00 97.66           H  
ATOM   3360  HB2 PHE D 307      47.484  70.487  21.196  1.00 97.66           H  
ATOM   3361  HD1 PHE D 307      50.752  69.043  19.880  1.00 98.22           H  
ATOM   3362  HD2 PHE D 307      48.677  72.482  21.474  1.00 98.64           H  
ATOM   3363  HE1 PHE D 307      52.790  70.400  19.666  1.00 98.27           H  
ATOM   3364  HE2 PHE D 307      50.739  73.802  21.248  1.00 99.36           H  
ATOM   3365  HZ  PHE D 307      52.784  72.770  20.343  1.00 99.28           H  
ATOM   3366  N   LEU D 308      45.920  67.715  18.821  1.00 88.55           N  
ATOM   3367  CA  LEU D 308      44.838  66.737  18.857  1.00 84.77           C  
ATOM   3368  C   LEU D 308      45.276  65.432  19.532  1.00 82.21           C  
ATOM   3369  O   LEU D 308      44.560  64.960  20.409  1.00 81.24           O  
ATOM   3370  CB  LEU D 308      44.308  66.507  17.420  1.00 85.19           C  
ATOM   3371  CG  LEU D 308      43.109  65.537  17.295  1.00 85.05           C  
ATOM   3372  CD1 LEU D 308      41.875  66.052  18.044  1.00 84.80           C  
ATOM   3373  CD2 LEU D 308      42.762  65.231  15.826  1.00 84.19           C  
ATOM   3374  H   LEU D 308      46.167  68.056  17.902  1.00 88.55           H  
ATOM   3375  HA  LEU D 308      44.046  67.166  19.471  1.00 84.77           H  
ATOM   3376  HB3 LEU D 308      45.128  66.136  16.803  1.00 85.19           H  
ATOM   3377  HB2 LEU D 308      44.025  67.467  16.987  1.00 85.19           H  
ATOM   3378  HG  LEU D 308      43.388  64.583  17.742  1.00 85.05           H  
ATOM   3379 HD11 LEU D 308      41.028  65.398  17.857  1.00 84.80           H  
ATOM   3380 HD12 LEU D 308      42.031  66.068  19.123  1.00 84.80           H  
ATOM   3381 HD13 LEU D 308      41.596  67.054  17.721  1.00 84.80           H  
ATOM   3382 HD21 LEU D 308      42.710  64.155  15.658  1.00 84.19           H  
ATOM   3383 HD22 LEU D 308      41.790  65.633  15.544  1.00 84.19           H  
ATOM   3384 HD23 LEU D 308      43.494  65.643  15.131  1.00 84.19           H  
ATOM   3385  N   TYR D 309      46.474  64.940  19.171  1.00 80.27           N  
ATOM   3386  CA  TYR D 309      47.072  63.733  19.733  1.00 78.68           C  
ATOM   3387  C   TYR D 309      47.336  63.813  21.245  1.00 76.98           C  
ATOM   3388  O   TYR D 309      47.021  62.854  21.947  1.00 76.23           O  
ATOM   3389  CB  TYR D 309      48.365  63.373  18.975  1.00 79.64           C  
ATOM   3390  CG  TYR D 309      48.945  62.041  19.408  1.00 81.74           C  
ATOM   3391  CD1 TYR D 309      48.181  60.868  19.240  1.00 82.56           C  
ATOM   3392  CD2 TYR D 309      50.204  61.975  20.036  1.00 82.78           C  
ATOM   3393  CE1 TYR D 309      48.657  59.634  19.718  1.00 83.47           C  
ATOM   3394  CE2 TYR D 309      50.685  60.741  20.509  1.00 82.62           C  
ATOM   3395  CZ  TYR D 309      49.907  59.577  20.362  1.00 83.36           C  
ATOM   3396  OH  TYR D 309      50.367  58.396  20.856  1.00 82.90           O  
ATOM   3397  H   TYR D 309      47.008  65.414  18.458  1.00 80.27           H  
ATOM   3398  HA  TYR D 309      46.344  62.936  19.570  1.00 78.68           H  
ATOM   3399  HB3 TYR D 309      49.110  64.160  19.108  1.00 79.64           H  
ATOM   3400  HB2 TYR D 309      48.185  63.322  17.904  1.00 79.64           H  
ATOM   3401  HD1 TYR D 309      47.211  60.923  18.775  1.00 82.56           H  
ATOM   3402  HD2 TYR D 309      50.795  62.868  20.176  1.00 82.78           H  
ATOM   3403  HE1 TYR D 309      48.057  58.743  19.600  1.00 83.47           H  
ATOM   3404  HE2 TYR D 309      51.645  60.691  21.001  1.00 82.62           H  
ATOM   3405  HH  TYR D 309      49.755  57.670  20.719  1.00 82.90           H  
ATOM   3406  N   ALA D 310      47.872  64.950  21.723  1.00 75.42           N  
ATOM   3407  CA  ALA D 310      48.124  65.202  23.146  1.00 73.91           C  
ATOM   3408  C   ALA D 310      46.839  65.191  23.992  1.00 73.85           C  
ATOM   3409  O   ALA D 310      46.874  64.737  25.134  1.00 74.62           O  
ATOM   3410  CB  ALA D 310      48.859  66.541  23.305  1.00 71.78           C  
ATOM   3411  H   ALA D 310      48.085  65.707  21.090  1.00 75.42           H  
ATOM   3412  HA  ALA D 310      48.776  64.407  23.512  1.00 73.91           H  
ATOM   3413  HB1 ALA D 310      49.177  66.692  24.337  1.00 71.78           H  
ATOM   3414  HB2 ALA D 310      49.751  66.580  22.679  1.00 71.78           H  
ATOM   3415  HB3 ALA D 310      48.219  67.380  23.034  1.00 71.78           H  
ATOM   3416  N   LYS D 311      45.731  65.650  23.387  1.00 72.95           N  
ATOM   3417  CA  LYS D 311      44.391  65.635  23.964  1.00 70.94           C  
ATOM   3418  C   LYS D 311      43.754  64.240  23.912  1.00 69.10           C  
ATOM   3419  O   LYS D 311      43.042  63.902  24.852  1.00 68.38           O  
ATOM   3420  CB  LYS D 311      43.511  66.683  23.256  1.00 71.58           C  
ATOM   3421  CG  LYS D 311      44.059  68.108  23.429  1.00 73.26           C  
ATOM   3422  CD  LYS D 311      43.291  69.166  22.633  1.00 74.81           C  
ATOM   3423  CE  LYS D 311      44.095  70.473  22.540  1.00 75.71           C  
ATOM   3424  NZ  LYS D 311      43.249  71.626  22.192  1.00 76.10           N1+
ATOM   3425  H   LYS D 311      45.798  66.004  22.443  1.00 72.95           H  
ATOM   3426  HA  LYS D 311      44.470  65.918  25.016  1.00 70.94           H  
ATOM   3427  HB3 LYS D 311      42.495  66.644  23.650  1.00 71.58           H  
ATOM   3428  HB2 LYS D 311      43.433  66.449  22.195  1.00 71.58           H  
ATOM   3429  HG3 LYS D 311      45.109  68.148  23.149  1.00 73.26           H  
ATOM   3430  HG2 LYS D 311      44.035  68.372  24.487  1.00 73.26           H  
ATOM   3431  HD3 LYS D 311      42.327  69.336  23.117  1.00 74.81           H  
ATOM   3432  HD2 LYS D 311      43.070  68.791  21.632  1.00 74.81           H  
ATOM   3433  HE3 LYS D 311      44.897  70.372  21.807  1.00 75.71           H  
ATOM   3434  HE2 LYS D 311      44.563  70.696  23.499  1.00 75.71           H  
ATOM   3435  HZ1 LYS D 311      42.551  71.759  22.910  1.00 76.10           H  
ATOM   3436  HZ2 LYS D 311      43.814  72.458  22.115  1.00 76.10           H  
ATOM   3437  HZ3 LYS D 311      42.780  71.450  21.312  1.00 76.10           H  
ATOM   3438  N   LEU D 312      44.043  63.439  22.867  1.00 66.58           N  
ATOM   3439  CA  LEU D 312      43.602  62.045  22.767  1.00 66.41           C  
ATOM   3440  C   LEU D 312      44.250  61.146  23.833  1.00 67.90           C  
ATOM   3441  O   LEU D 312      43.549  60.301  24.380  1.00 67.54           O  
ATOM   3442  CB  LEU D 312      43.839  61.455  21.354  1.00 65.12           C  
ATOM   3443  CG  LEU D 312      43.015  62.035  20.177  1.00 65.57           C  
ATOM   3444  CD1 LEU D 312      42.935  61.043  19.000  1.00 63.72           C  
ATOM   3445  CD2 LEU D 312      41.620  62.549  20.572  1.00 65.34           C  
ATOM   3446  H   LEU D 312      44.619  63.787  22.112  1.00 66.58           H  
ATOM   3447  HA  LEU D 312      42.533  62.026  22.982  1.00 66.41           H  
ATOM   3448  HB3 LEU D 312      43.596  60.400  21.416  1.00 65.12           H  
ATOM   3449  HB2 LEU D 312      44.899  61.482  21.100  1.00 65.12           H  
ATOM   3450  HG  LEU D 312      43.558  62.889  19.790  1.00 65.57           H  
ATOM   3451 HD11 LEU D 312      43.307  61.493  18.080  1.00 63.72           H  
ATOM   3452 HD12 LEU D 312      43.516  60.140  19.182  1.00 63.72           H  
ATOM   3453 HD13 LEU D 312      41.913  60.716  18.810  1.00 63.72           H  
ATOM   3454 HD21 LEU D 312      40.978  62.677  19.704  1.00 65.34           H  
ATOM   3455 HD22 LEU D 312      41.103  61.879  21.255  1.00 65.34           H  
ATOM   3456 HD23 LEU D 312      41.702  63.522  21.056  1.00 65.34           H  
ATOM   3457  N   LEU D 313      45.537  61.373  24.155  1.00 69.70           N  
ATOM   3458  CA  LEU D 313      46.226  60.703  25.263  1.00 70.00           C  
ATOM   3459  C   LEU D 313      45.732  61.186  26.638  1.00 68.81           C  
ATOM   3460  O   LEU D 313      45.650  60.376  27.561  1.00 69.93           O  
ATOM   3461  CB  LEU D 313      47.752  60.905  25.157  1.00 71.58           C  
ATOM   3462  CG  LEU D 313      48.420  60.324  23.892  1.00 72.54           C  
ATOM   3463  CD1 LEU D 313      49.927  60.655  23.892  1.00 72.93           C  
ATOM   3464  CD2 LEU D 313      48.143  58.818  23.703  1.00 72.25           C  
ATOM   3465  H   LEU D 313      46.063  62.073  23.650  1.00 69.70           H  
ATOM   3466  HA  LEU D 313      46.003  59.638  25.202  1.00 70.00           H  
ATOM   3467  HB3 LEU D 313      48.228  60.457  26.032  1.00 71.58           H  
ATOM   3468  HB2 LEU D 313      47.973  61.973  25.211  1.00 71.58           H  
ATOM   3469  HG  LEU D 313      47.995  60.820  23.021  1.00 72.54           H  
ATOM   3470 HD11 LEU D 313      50.556  59.797  23.657  1.00 72.93           H  
ATOM   3471 HD12 LEU D 313      50.146  61.428  23.155  1.00 72.93           H  
ATOM   3472 HD13 LEU D 313      50.263  61.039  24.856  1.00 72.93           H  
ATOM   3473 HD21 LEU D 313      49.030  58.260  23.407  1.00 72.25           H  
ATOM   3474 HD22 LEU D 313      47.773  58.349  24.615  1.00 72.25           H  
ATOM   3475 HD23 LEU D 313      47.393  58.661  22.927  1.00 72.25           H  
ATOM   3476  N   GLY D 314      45.371  62.479  26.735  1.00 66.19           N  
ATOM   3477  CA  GLY D 314      44.766  63.082  27.922  1.00 62.15           C  
ATOM   3478  C   GLY D 314      43.342  62.552  28.171  1.00 59.77           C  
ATOM   3479  O   GLY D 314      42.908  62.539  29.320  1.00 59.76           O  
ATOM   3480  H   GLY D 314      45.490  63.082  25.932  1.00 66.19           H  
ATOM   3481  HA3 GLY D 314      44.720  64.162  27.781  1.00 62.15           H  
ATOM   3482  HA2 GLY D 314      45.392  62.895  28.796  1.00 62.15           H  
ATOM   3483  N   LEU D 315      42.642  62.091  27.118  1.00 56.77           N  
ATOM   3484  CA  LEU D 315      41.310  61.488  27.182  1.00 53.27           C  
ATOM   3485  C   LEU D 315      41.355  59.961  27.344  1.00 52.40           C  
ATOM   3486  O   LEU D 315      40.419  59.413  27.923  1.00 53.94           O  
ATOM   3487  CB  LEU D 315      40.497  61.861  25.926  1.00 51.06           C  
ATOM   3488  CG  LEU D 315      39.997  63.322  25.891  1.00 51.45           C  
ATOM   3489  CD1 LEU D 315      39.441  63.667  24.496  1.00 50.50           C  
ATOM   3490  CD2 LEU D 315      38.998  63.648  27.023  1.00 51.17           C  
ATOM   3491  H   LEU D 315      43.046  62.163  26.195  1.00 56.77           H  
ATOM   3492  HA  LEU D 315      40.801  61.879  28.060  1.00 53.27           H  
ATOM   3493  HB3 LEU D 315      39.629  61.208  25.826  1.00 51.06           H  
ATOM   3494  HB2 LEU D 315      41.110  61.663  25.044  1.00 51.06           H  
ATOM   3495  HG  LEU D 315      40.855  63.971  26.058  1.00 51.45           H  
ATOM   3496 HD11 LEU D 315      38.451  64.120  24.531  1.00 50.50           H  
ATOM   3497 HD12 LEU D 315      40.102  64.380  24.003  1.00 50.50           H  
ATOM   3498 HD13 LEU D 315      39.371  62.792  23.850  1.00 50.50           H  
ATOM   3499 HD21 LEU D 315      38.018  63.951  26.654  1.00 51.17           H  
ATOM   3500 HD22 LEU D 315      38.827  62.797  27.678  1.00 51.17           H  
ATOM   3501 HD23 LEU D 315      39.372  64.460  27.647  1.00 51.17           H  
ATOM   3502  N   LEU D 316      42.433  59.294  26.889  1.00 51.34           N  
ATOM   3503  CA  LEU D 316      42.690  57.883  27.198  1.00 49.61           C  
ATOM   3504  C   LEU D 316      42.965  57.680  28.691  1.00 49.75           C  
ATOM   3505  O   LEU D 316      42.525  56.666  29.224  1.00 47.25           O  
ATOM   3506  CB  LEU D 316      43.868  57.327  26.373  1.00 47.77           C  
ATOM   3507  CG  LEU D 316      43.528  56.977  24.914  1.00 46.83           C  
ATOM   3508  CD1 LEU D 316      44.825  56.726  24.118  1.00 44.18           C  
ATOM   3509  CD2 LEU D 316      42.511  55.817  24.785  1.00 45.82           C  
ATOM   3510  H   LEU D 316      43.153  59.785  26.377  1.00 51.34           H  
ATOM   3511  HA  LEU D 316      41.787  57.319  26.962  1.00 49.61           H  
ATOM   3512  HB3 LEU D 316      44.270  56.428  26.843  1.00 47.77           H  
ATOM   3513  HB2 LEU D 316      44.681  58.053  26.400  1.00 47.77           H  
ATOM   3514  HG  LEU D 316      43.045  57.851  24.487  1.00 46.83           H  
ATOM   3515 HD11 LEU D 316      44.783  55.819  23.523  1.00 44.18           H  
ATOM   3516 HD12 LEU D 316      45.024  57.551  23.433  1.00 44.18           H  
ATOM   3517 HD13 LEU D 316      45.697  56.638  24.767  1.00 44.18           H  
ATOM   3518 HD21 LEU D 316      41.617  56.144  24.253  1.00 45.82           H  
ATOM   3519 HD22 LEU D 316      42.910  54.961  24.241  1.00 45.82           H  
ATOM   3520 HD23 LEU D 316      42.181  55.441  25.751  1.00 45.82           H  
ATOM   3521  N   ALA D 317      43.622  58.663  29.332  1.00 49.17           N  
ATOM   3522  CA  ALA D 317      43.785  58.753  30.780  1.00 49.48           C  
ATOM   3523  C   ALA D 317      42.449  58.953  31.520  1.00 51.77           C  
ATOM   3524  O   ALA D 317      42.267  58.349  32.578  1.00 52.49           O  
ATOM   3525  CB  ALA D 317      44.768  59.888  31.104  1.00 46.49           C  
ATOM   3526  H   ALA D 317      43.969  59.450  28.800  1.00 49.17           H  
ATOM   3527  HA  ALA D 317      44.223  57.814  31.125  1.00 49.48           H  
ATOM   3528  HB1 ALA D 317      44.949  59.958  32.177  1.00 46.49           H  
ATOM   3529  HB2 ALA D 317      45.732  59.721  30.621  1.00 46.49           H  
ATOM   3530  HB3 ALA D 317      44.394  60.855  30.767  1.00 46.49           H  
ATOM   3531  N   GLU D 318      41.529  59.751  30.940  1.00 53.69           N  
ATOM   3532  CA  GLU D 318      40.176  59.959  31.471  1.00 53.86           C  
ATOM   3533  C   GLU D 318      39.271  58.734  31.386  1.00 52.88           C  
ATOM   3534  O   GLU D 318      38.475  58.538  32.299  1.00 53.51           O  
ATOM   3535  CB  GLU D 318      39.470  61.161  30.805  1.00 54.63           C  
ATOM   3536  CG  GLU D 318      39.999  62.528  31.273  1.00 59.54           C  
ATOM   3537  CD  GLU D 318      39.791  62.821  32.770  1.00 62.73           C  
ATOM   3538  OE1 GLU D 318      38.829  62.283  33.365  1.00 65.44           O  
ATOM   3539  OE2 GLU D 318      40.621  63.587  33.305  1.00 64.07           O1-
ATOM   3540  H   GLU D 318      41.748  60.224  30.075  1.00 53.69           H  
ATOM   3541  HA  GLU D 318      40.292  60.156  32.536  1.00 53.86           H  
ATOM   3542  HB3 GLU D 318      38.391  61.117  30.969  1.00 54.63           H  
ATOM   3543  HB2 GLU D 318      39.582  61.096  29.727  1.00 54.63           H  
ATOM   3544  HG3 GLU D 318      39.508  63.318  30.703  1.00 59.54           H  
ATOM   3545  HG2 GLU D 318      41.061  62.602  31.041  1.00 59.54           H  
ATOM   3546  N   LEU D 319      39.417  57.923  30.328  1.00 50.36           N  
ATOM   3547  CA  LEU D 319      38.695  56.663  30.176  1.00 50.50           C  
ATOM   3548  C   LEU D 319      39.040  55.636  31.262  1.00 51.04           C  
ATOM   3549  O   LEU D 319      38.170  54.836  31.582  1.00 50.84           O  
ATOM   3550  CB  LEU D 319      38.930  56.095  28.770  1.00 49.77           C  
ATOM   3551  CG  LEU D 319      38.049  56.772  27.709  1.00 50.48           C  
ATOM   3552  CD1 LEU D 319      38.632  56.566  26.308  1.00 48.52           C  
ATOM   3553  CD2 LEU D 319      36.579  56.305  27.799  1.00 49.62           C  
ATOM   3554  H   LEU D 319      40.069  58.166  29.594  1.00 50.36           H  
ATOM   3555  HA  LEU D 319      37.632  56.881  30.283  1.00 50.50           H  
ATOM   3556  HB3 LEU D 319      38.720  55.030  28.757  1.00 49.77           H  
ATOM   3557  HB2 LEU D 319      39.985  56.189  28.510  1.00 49.77           H  
ATOM   3558  HG  LEU D 319      38.072  57.844  27.894  1.00 50.48           H  
ATOM   3559 HD11 LEU D 319      37.936  56.901  25.543  1.00 48.52           H  
ATOM   3560 HD12 LEU D 319      39.545  57.147  26.177  1.00 48.52           H  
ATOM   3561 HD13 LEU D 319      38.877  55.519  26.131  1.00 48.52           H  
ATOM   3562 HD21 LEU D 319      35.925  57.123  28.097  1.00 49.62           H  
ATOM   3563 HD22 LEU D 319      36.210  55.922  26.847  1.00 49.62           H  
ATOM   3564 HD23 LEU D 319      36.443  55.515  28.538  1.00 49.62           H  
ATOM   3565  N   ARG D 320      40.247  55.712  31.848  1.00 52.42           N  
ATOM   3566  CA  ARG D 320      40.661  54.892  32.989  1.00 53.07           C  
ATOM   3567  C   ARG D 320      40.070  55.384  34.305  1.00 52.00           C  
ATOM   3568  O   ARG D 320      39.630  54.559  35.101  1.00 50.78           O  
ATOM   3569  CB  ARG D 320      42.190  54.827  33.098  1.00 56.00           C  
ATOM   3570  CG  ARG D 320      42.832  54.532  31.748  1.00 60.35           C  
ATOM   3571  CD  ARG D 320      44.279  54.090  31.837  1.00 62.73           C  
ATOM   3572  NE  ARG D 320      44.707  53.523  30.553  1.00 66.74           N  
ATOM   3573  CZ  ARG D 320      45.848  52.859  30.336  1.00 68.47           C  
ATOM   3574  NH1 ARG D 320      46.061  52.282  29.152  1.00 68.16           N  
ATOM   3575  NH2 ARG D 320      46.775  52.762  31.290  1.00 69.85           N1+
ATOM   3576  H   ARG D 320      40.909  56.405  31.529  1.00 52.42           H  
ATOM   3577  HA  ARG D 320      40.297  53.877  32.825  1.00 53.07           H  
ATOM   3578  HB3 ARG D 320      42.460  54.054  33.819  1.00 56.00           H  
ATOM   3579  HB2 ARG D 320      42.597  55.762  33.485  1.00 56.00           H  
ATOM   3580  HG3 ARG D 320      42.837  55.493  31.247  1.00 60.35           H  
ATOM   3581  HG2 ARG D 320      42.239  53.864  31.128  1.00 60.35           H  
ATOM   3582  HD3 ARG D 320      44.460  53.436  32.691  1.00 62.73           H  
ATOM   3583  HD2 ARG D 320      44.903  54.975  31.969  1.00 62.73           H  
ATOM   3584  HE  ARG D 320      44.063  53.632  29.779  1.00 66.74           H  
ATOM   3585 HH12 ARG D 320      46.908  51.755  28.989  1.00 68.16           H  
ATOM   3586 HH11 ARG D 320      45.373  52.346  28.413  1.00 68.16           H  
ATOM   3587 HH22 ARG D 320      47.588  52.168  31.164  1.00 69.85           H  
ATOM   3588 HH21 ARG D 320      46.629  53.200  32.187  1.00 69.85           H  
ATOM   3589  N   SER D 321      40.042  56.714  34.483  1.00 50.88           N  
ATOM   3590  CA  SER D 321      39.403  57.393  35.609  1.00 51.76           C  
ATOM   3591  C   SER D 321      37.867  57.202  35.611  1.00 55.62           C  
ATOM   3592  O   SER D 321      37.263  57.186  36.683  1.00 57.18           O  
ATOM   3593  CB  SER D 321      39.835  58.875  35.574  1.00 47.40           C  
ATOM   3594  OG  SER D 321      39.509  59.546  36.773  1.00 44.19           O  
ATOM   3595  H   SER D 321      40.437  57.315  33.772  1.00 50.88           H  
ATOM   3596  HA  SER D 321      39.797  56.943  36.522  1.00 51.76           H  
ATOM   3597  HB3 SER D 321      39.370  59.400  34.738  1.00 47.40           H  
ATOM   3598  HB2 SER D 321      40.914  58.955  35.433  1.00 47.40           H  
ATOM   3599  HG  SER D 321      38.558  59.672  36.803  1.00 44.19           H  
ATOM   3600  N   ILE D 322      37.284  57.005  34.414  1.00 56.63           N  
ATOM   3601  CA  ILE D 322      35.882  56.668  34.170  1.00 56.05           C  
ATOM   3602  C   ILE D 322      35.588  55.167  34.328  1.00 56.32           C  
ATOM   3603  O   ILE D 322      34.567  54.852  34.928  1.00 56.57           O  
ATOM   3604  CB  ILE D 322      35.412  57.178  32.770  1.00 57.24           C  
ATOM   3605  CG1 ILE D 322      35.104  58.688  32.864  1.00 56.44           C  
ATOM   3606  CG2 ILE D 322      34.228  56.430  32.107  1.00 58.55           C  
ATOM   3607  CD1 ILE D 322      34.998  59.392  31.509  1.00 53.55           C  
ATOM   3608  H   ILE D 322      37.858  57.081  33.585  1.00 56.63           H  
ATOM   3609  HA  ILE D 322      35.285  57.181  34.928  1.00 56.05           H  
ATOM   3610  HB  ILE D 322      36.255  57.061  32.091  1.00 57.24           H  
ATOM   3611 HG13 ILE D 322      35.877  59.191  33.446  1.00 56.44           H  
ATOM   3612 HG12 ILE D 322      34.176  58.836  33.417  1.00 56.44           H  
ATOM   3613 HG21 ILE D 322      33.958  56.881  31.152  1.00 58.55           H  
ATOM   3614 HG22 ILE D 322      34.465  55.389  31.887  1.00 58.55           H  
ATOM   3615 HG23 ILE D 322      33.340  56.451  32.740  1.00 58.55           H  
ATOM   3616 HD11 ILE D 322      35.204  60.455  31.627  1.00 53.55           H  
ATOM   3617 HD12 ILE D 322      35.717  58.997  30.791  1.00 53.55           H  
ATOM   3618 HD13 ILE D 322      34.001  59.292  31.082  1.00 53.55           H  
ATOM   3619  N   ASN D 323      36.462  54.273  33.825  1.00 58.08           N  
ATOM   3620  CA  ASN D 323      36.345  52.812  33.981  1.00 59.41           C  
ATOM   3621  C   ASN D 323      36.407  52.396  35.461  1.00 61.17           C  
ATOM   3622  O   ASN D 323      35.650  51.518  35.875  1.00 59.29           O  
ATOM   3623  CB  ASN D 323      37.471  52.096  33.200  1.00 58.69           C  
ATOM   3624  CG  ASN D 323      37.182  50.653  32.773  1.00 60.01           C  
ATOM   3625  OD1 ASN D 323      37.372  50.318  31.611  1.00 59.96           O  
ATOM   3626  ND2 ASN D 323      36.754  49.775  33.683  1.00 58.96           N  
ATOM   3627  H   ASN D 323      37.265  54.600  33.304  1.00 58.08           H  
ATOM   3628  HA  ASN D 323      35.374  52.472  33.616  1.00 59.41           H  
ATOM   3629  HB3 ASN D 323      38.428  52.159  33.718  1.00 58.69           H  
ATOM   3630  HB2 ASN D 323      37.615  52.614  32.258  1.00 58.69           H  
ATOM   3631 HD22 ASN D 323      36.581  48.819  33.406  1.00 58.96           H  
ATOM   3632 HD21 ASN D 323      36.593  50.057  34.640  1.00 58.96           H  
ATOM   3633  N   GLU D 324      37.292  53.071  36.214  1.00 64.27           N  
ATOM   3634  CA  GLU D 324      37.459  52.985  37.660  1.00 66.59           C  
ATOM   3635  C   GLU D 324      36.146  53.297  38.397  1.00 66.69           C  
ATOM   3636  O   GLU D 324      35.626  52.435  39.105  1.00 66.45           O  
ATOM   3637  CB  GLU D 324      38.597  53.957  38.059  1.00 69.18           C  
ATOM   3638  CG  GLU D 324      38.986  53.994  39.554  1.00 73.45           C  
ATOM   3639  CD  GLU D 324      39.859  52.828  40.049  1.00 76.22           C  
ATOM   3640  OE1 GLU D 324      40.243  51.955  39.235  1.00 77.11           O  
ATOM   3641  OE2 GLU D 324      40.149  52.841  41.265  1.00 76.64           O1-
ATOM   3642  H   GLU D 324      37.881  53.755  35.760  1.00 64.27           H  
ATOM   3643  HA  GLU D 324      37.756  51.963  37.902  1.00 66.59           H  
ATOM   3644  HB3 GLU D 324      38.324  54.969  37.760  1.00 69.18           H  
ATOM   3645  HB2 GLU D 324      39.486  53.736  37.471  1.00 69.18           H  
ATOM   3646  HG3 GLU D 324      38.100  54.071  40.185  1.00 73.45           H  
ATOM   3647  HG2 GLU D 324      39.551  54.911  39.731  1.00 73.45           H  
ATOM   3648  N   ALA D 325      35.633  54.520  38.174  1.00 67.32           N  
ATOM   3649  CA  ALA D 325      34.409  55.040  38.774  1.00 67.37           C  
ATOM   3650  C   ALA D 325      33.146  54.265  38.367  1.00 67.85           C  
ATOM   3651  O   ALA D 325      32.343  53.961  39.244  1.00 66.76           O  
ATOM   3652  CB  ALA D 325      34.281  56.532  38.440  1.00 66.86           C  
ATOM   3653  H   ALA D 325      36.129  55.157  37.565  1.00 67.32           H  
ATOM   3654  HA  ALA D 325      34.517  54.950  39.857  1.00 67.37           H  
ATOM   3655  HB1 ALA D 325      33.399  56.966  38.911  1.00 66.86           H  
ATOM   3656  HB2 ALA D 325      35.147  57.088  38.800  1.00 66.86           H  
ATOM   3657  HB3 ALA D 325      34.209  56.697  37.364  1.00 66.86           H  
ATOM   3658  N   TYR D 326      33.020  53.911  37.074  1.00 69.20           N  
ATOM   3659  CA  TYR D 326      31.943  53.082  36.523  1.00 70.20           C  
ATOM   3660  C   TYR D 326      31.831  51.715  37.217  1.00 69.84           C  
ATOM   3661  O   TYR D 326      30.721  51.300  37.551  1.00 69.84           O  
ATOM   3662  CB  TYR D 326      32.118  52.906  34.994  1.00 71.86           C  
ATOM   3663  CG  TYR D 326      31.155  51.901  34.384  1.00 72.44           C  
ATOM   3664  CD1 TYR D 326      29.801  52.246  34.189  1.00 70.95           C  
ATOM   3665  CD2 TYR D 326      31.587  50.581  34.140  1.00 73.63           C  
ATOM   3666  CE1 TYR D 326      28.878  51.260  33.792  1.00 70.91           C  
ATOM   3667  CE2 TYR D 326      30.665  49.598  33.746  1.00 72.81           C  
ATOM   3668  CZ  TYR D 326      29.310  49.935  33.586  1.00 71.98           C  
ATOM   3669  OH  TYR D 326      28.420  48.967  33.241  1.00 72.88           O  
ATOM   3670  H   TYR D 326      33.726  54.208  36.411  1.00 69.20           H  
ATOM   3671  HA  TYR D 326      31.008  53.619  36.697  1.00 70.20           H  
ATOM   3672  HB3 TYR D 326      33.132  52.566  34.781  1.00 71.86           H  
ATOM   3673  HB2 TYR D 326      32.013  53.861  34.481  1.00 71.86           H  
ATOM   3674  HD1 TYR D 326      29.460  53.251  34.390  1.00 70.95           H  
ATOM   3675  HD2 TYR D 326      32.618  50.305  34.308  1.00 73.63           H  
ATOM   3676  HE1 TYR D 326      27.836  51.516  33.669  1.00 70.91           H  
ATOM   3677  HE2 TYR D 326      30.999  48.583  33.591  1.00 72.81           H  
ATOM   3678  HH  TYR D 326      28.829  48.108  33.106  1.00 72.88           H  
ATOM   3679  N   GLY D 327      32.991  51.064  37.419  1.00 69.74           N  
ATOM   3680  CA  GLY D 327      33.112  49.760  38.059  1.00 70.49           C  
ATOM   3681  C   GLY D 327      32.618  49.783  39.511  1.00 70.95           C  
ATOM   3682  O   GLY D 327      32.094  48.769  39.961  1.00 69.53           O  
ATOM   3683  H   GLY D 327      33.852  51.491  37.105  1.00 69.74           H  
ATOM   3684  HA3 GLY D 327      34.157  49.450  38.040  1.00 70.49           H  
ATOM   3685  HA2 GLY D 327      32.543  49.025  37.488  1.00 70.49           H  
ATOM   3686  N   TYR D 328      32.725  50.927  40.214  1.00 72.64           N  
ATOM   3687  CA  TYR D 328      32.119  51.130  41.530  1.00 75.61           C  
ATOM   3688  C   TYR D 328      30.604  51.406  41.458  1.00 75.37           C  
ATOM   3689  O   TYR D 328      29.869  50.867  42.284  1.00 75.24           O  
ATOM   3690  CB  TYR D 328      32.861  52.234  42.319  1.00 79.69           C  
ATOM   3691  CG  TYR D 328      32.167  52.597  43.624  1.00 85.45           C  
ATOM   3692  CD1 TYR D 328      32.084  51.639  44.656  1.00 88.07           C  
ATOM   3693  CD2 TYR D 328      31.493  53.830  43.758  1.00 87.40           C  
ATOM   3694  CE1 TYR D 328      31.298  51.892  45.795  1.00 89.47           C  
ATOM   3695  CE2 TYR D 328      30.709  54.085  44.901  1.00 89.02           C  
ATOM   3696  CZ  TYR D 328      30.601  53.111  45.913  1.00 90.13           C  
ATOM   3697  OH  TYR D 328      29.813  53.343  47.002  1.00 89.52           O  
ATOM   3698  H   TYR D 328      33.165  51.732  39.791  1.00 72.64           H  
ATOM   3699  HA  TYR D 328      32.249  50.206  42.096  1.00 75.61           H  
ATOM   3700  HB3 TYR D 328      32.948  53.134  41.709  1.00 79.69           H  
ATOM   3701  HB2 TYR D 328      33.882  51.917  42.536  1.00 79.69           H  
ATOM   3702  HD1 TYR D 328      32.585  50.688  44.555  1.00 88.07           H  
ATOM   3703  HD2 TYR D 328      31.538  54.564  42.967  1.00 87.40           H  
ATOM   3704  HE1 TYR D 328      31.219  51.141  46.568  1.00 89.47           H  
ATOM   3705  HE2 TYR D 328      30.174  55.019  44.989  1.00 89.02           H  
ATOM   3706  HH  TYR D 328      29.832  52.625  47.639  1.00 89.52           H  
ATOM   3707  N   GLN D 329      30.165  52.258  40.516  1.00 75.86           N  
ATOM   3708  CA  GLN D 329      28.777  52.719  40.398  1.00 75.30           C  
ATOM   3709  C   GLN D 329      27.749  51.604  40.139  1.00 76.14           C  
ATOM   3710  O   GLN D 329      26.623  51.712  40.621  1.00 76.49           O  
ATOM   3711  CB  GLN D 329      28.678  53.825  39.331  1.00 73.51           C  
ATOM   3712  CG  GLN D 329      29.345  55.157  39.729  1.00 70.96           C  
ATOM   3713  CD  GLN D 329      28.520  55.992  40.707  1.00 68.42           C  
ATOM   3714  OE1 GLN D 329      27.488  56.545  40.337  1.00 67.00           O  
ATOM   3715  NE2 GLN D 329      28.992  56.113  41.949  1.00 67.76           N  
ATOM   3716  H   GLN D 329      30.828  52.669  39.871  1.00 75.86           H  
ATOM   3717  HA  GLN D 329      28.515  53.160  41.361  1.00 75.30           H  
ATOM   3718  HB3 GLN D 329      27.630  54.008  39.094  1.00 73.51           H  
ATOM   3719  HB2 GLN D 329      29.133  53.468  38.406  1.00 73.51           H  
ATOM   3720  HG3 GLN D 329      29.497  55.755  38.832  1.00 70.96           H  
ATOM   3721  HG2 GLN D 329      30.332  54.991  40.153  1.00 70.96           H  
ATOM   3722 HE22 GLN D 329      28.507  56.681  42.631  1.00 67.76           H  
ATOM   3723 HE21 GLN D 329      29.849  55.651  42.217  1.00 67.76           H  
ATOM   3724  N   ILE D 330      28.162  50.535  39.436  1.00 76.76           N  
ATOM   3725  CA  ILE D 330      27.346  49.336  39.231  1.00 79.13           C  
ATOM   3726  C   ILE D 330      27.143  48.503  40.519  1.00 81.73           C  
ATOM   3727  O   ILE D 330      26.105  47.853  40.631  1.00 81.88           O  
ATOM   3728  CB  ILE D 330      27.913  48.429  38.100  1.00 78.30           C  
ATOM   3729  CG1 ILE D 330      29.323  47.853  38.371  1.00 79.45           C  
ATOM   3730  CG2 ILE D 330      27.877  49.173  36.753  1.00 78.38           C  
ATOM   3731  CD1 ILE D 330      29.764  46.770  37.373  1.00 78.13           C  
ATOM   3732  H   ILE D 330      29.098  50.516  39.055  1.00 76.76           H  
ATOM   3733  HA  ILE D 330      26.354  49.669  38.918  1.00 79.13           H  
ATOM   3734  HB  ILE D 330      27.236  47.578  38.005  1.00 78.30           H  
ATOM   3735 HG13 ILE D 330      29.386  47.427  39.370  1.00 79.45           H  
ATOM   3736 HG12 ILE D 330      30.046  48.667  38.345  1.00 79.45           H  
ATOM   3737 HG21 ILE D 330      28.221  48.537  35.941  1.00 78.38           H  
ATOM   3738 HG22 ILE D 330      26.867  49.502  36.509  1.00 78.38           H  
ATOM   3739 HG23 ILE D 330      28.516  50.055  36.760  1.00 78.38           H  
ATOM   3740 HD11 ILE D 330      30.503  46.110  37.826  1.00 78.13           H  
ATOM   3741 HD12 ILE D 330      28.927  46.152  37.049  1.00 78.13           H  
ATOM   3742 HD13 ILE D 330      30.221  47.212  36.487  1.00 78.13           H  
ATOM   3743  N   GLN D 331      28.089  48.585  41.479  1.00 84.80           N  
ATOM   3744  CA  GLN D 331      27.984  47.974  42.811  1.00 87.26           C  
ATOM   3745  C   GLN D 331      27.059  48.800  43.718  1.00 86.99           C  
ATOM   3746  O   GLN D 331      26.263  48.216  44.452  1.00 87.22           O  
ATOM   3747  CB  GLN D 331      29.366  47.872  43.517  1.00 90.17           C  
ATOM   3748  CG  GLN D 331      30.586  47.485  42.662  1.00 96.37           C  
ATOM   3749  CD  GLN D 331      30.486  46.191  41.853  1.00100.03           C  
ATOM   3750  OE1 GLN D 331      31.215  46.034  40.878  1.00101.44           O  
ATOM   3751  NE2 GLN D 331      29.619  45.254  42.243  1.00102.17           N  
ATOM   3752  H   GLN D 331      28.903  49.164  41.323  1.00 84.80           H  
ATOM   3753  HA  GLN D 331      27.559  46.975  42.705  1.00 87.26           H  
ATOM   3754  HB3 GLN D 331      29.279  47.169  44.346  1.00 90.17           H  
ATOM   3755  HB2 GLN D 331      29.616  48.824  43.989  1.00 90.17           H  
ATOM   3756  HG3 GLN D 331      31.469  47.417  43.298  1.00 96.37           H  
ATOM   3757  HG2 GLN D 331      30.782  48.298  41.970  1.00 96.37           H  
ATOM   3758 HE22 GLN D 331      29.531  44.394  41.721  1.00102.17           H  
ATOM   3759 HE21 GLN D 331      29.040  45.400  43.057  1.00102.17           H  
ATOM   3760  N   HIS D 332      27.203  50.138  43.650  1.00 87.35           N  
ATOM   3761  CA  HIS D 332      26.445  51.131  44.413  1.00 88.26           C  
ATOM   3762  C   HIS D 332      24.926  51.044  44.171  1.00 88.12           C  
ATOM   3763  O   HIS D 332      24.156  51.214  45.116  1.00 88.92           O  
ATOM   3764  CB  HIS D 332      27.005  52.532  44.076  1.00 89.76           C  
ATOM   3765  CG  HIS D 332      26.347  53.704  44.764  1.00 92.00           C  
ATOM   3766  ND1 HIS D 332      26.299  53.843  46.140  1.00 92.34           N  
ATOM   3767  CD2 HIS D 332      25.691  54.804  44.256  1.00 93.09           C  
ATOM   3768  CE1 HIS D 332      25.640  54.976  46.398  1.00 93.05           C  
ATOM   3769  NE2 HIS D 332      25.242  55.613  45.303  1.00 93.60           N  
ATOM   3770  H   HIS D 332      27.904  50.513  43.024  1.00 87.35           H  
ATOM   3771  HA  HIS D 332      26.622  50.933  45.472  1.00 88.26           H  
ATOM   3772  HB3 HIS D 332      26.928  52.708  43.005  1.00 89.76           H  
ATOM   3773  HB2 HIS D 332      28.070  52.565  44.308  1.00 89.76           H  
ATOM   3774  HD1 HIS D 332      26.691  53.210  46.823  1.00 92.34           H  
ATOM   3775  HD2 HIS D 332      25.504  55.072  43.226  1.00 93.09           H  
ATOM   3776  HE1 HIS D 332      25.453  55.340  47.397  1.00 93.05           H  
ATOM   3777  N   ILE D 333      24.538  50.746  42.920  1.00 87.33           N  
ATOM   3778  CA  ILE D 333      23.154  50.561  42.504  1.00 85.30           C  
ATOM   3779  C   ILE D 333      22.743  49.095  42.739  1.00 85.25           C  
ATOM   3780  O   ILE D 333      23.337  48.191  42.148  1.00 84.67           O  
ATOM   3781  CB  ILE D 333      22.971  50.929  41.002  1.00 83.51           C  
ATOM   3782  CG1 ILE D 333      23.326  52.416  40.764  1.00 82.43           C  
ATOM   3783  CG2 ILE D 333      21.551  50.635  40.464  1.00 81.96           C  
ATOM   3784  CD1 ILE D 333      23.596  52.779  39.298  1.00 81.46           C  
ATOM   3785  H   ILE D 333      25.238  50.613  42.203  1.00 87.33           H  
ATOM   3786  HA  ILE D 333      22.507  51.215  43.093  1.00 85.30           H  
ATOM   3787  HB  ILE D 333      23.678  50.328  40.428  1.00 83.51           H  
ATOM   3788 HG13 ILE D 333      24.208  52.709  41.332  1.00 82.43           H  
ATOM   3789 HG12 ILE D 333      22.522  53.036  41.158  1.00 82.43           H  
ATOM   3790 HG21 ILE D 333      21.446  50.929  39.420  1.00 81.96           H  
ATOM   3791 HG22 ILE D 333      21.292  49.579  40.517  1.00 81.96           H  
ATOM   3792 HG23 ILE D 333      20.799  51.185  41.030  1.00 81.96           H  
ATOM   3793 HD11 ILE D 333      24.088  53.748  39.225  1.00 81.46           H  
ATOM   3794 HD12 ILE D 333      24.258  52.056  38.822  1.00 81.46           H  
ATOM   3795 HD13 ILE D 333      22.672  52.833  38.726  1.00 81.46           H  
ATOM   3796  N   GLN D 334      21.726  48.904  43.599  1.00 84.97           N  
ATOM   3797  CA  GLN D 334      21.156  47.602  43.955  1.00 84.71           C  
ATOM   3798  C   GLN D 334      20.560  46.864  42.746  1.00 83.18           C  
ATOM   3799  O   GLN D 334      19.798  47.459  41.983  1.00 83.02           O  
ATOM   3800  CB  GLN D 334      20.055  47.776  45.021  1.00 87.03           C  
ATOM   3801  CG  GLN D 334      20.555  48.271  46.388  1.00 91.10           C  
ATOM   3802  CD  GLN D 334      19.435  48.214  47.431  1.00 93.06           C  
ATOM   3803  OE1 GLN D 334      18.974  47.134  47.792  1.00 93.33           O  
ATOM   3804  NE2 GLN D 334      18.995  49.373  47.923  1.00 93.41           N  
ATOM   3805  H   GLN D 334      21.297  49.705  44.037  1.00 84.97           H  
ATOM   3806  HA  GLN D 334      21.959  46.996  44.377  1.00 84.71           H  
ATOM   3807  HB3 GLN D 334      19.554  46.816  45.161  1.00 87.03           H  
ATOM   3808  HB2 GLN D 334      19.288  48.459  44.650  1.00 87.03           H  
ATOM   3809  HG3 GLN D 334      20.952  49.284  46.308  1.00 91.10           H  
ATOM   3810  HG2 GLN D 334      21.373  47.641  46.737  1.00 91.10           H  
ATOM   3811 HE22 GLN D 334      18.260  49.379  48.615  1.00 93.41           H  
ATOM   3812 HE21 GLN D 334      19.392  50.248  47.613  1.00 93.41           H  
ATOM   3813  N   GLY D 335      20.903  45.573  42.627  1.00 82.27           N  
ATOM   3814  CA  GLY D 335      20.358  44.643  41.638  1.00 80.68           C  
ATOM   3815  C   GLY D 335      20.934  44.820  40.224  1.00 79.49           C  
ATOM   3816  O   GLY D 335      20.810  43.890  39.430  1.00 80.25           O  
ATOM   3817  H   GLY D 335      21.556  45.180  43.289  1.00 82.27           H  
ATOM   3818  HA3 GLY D 335      19.273  44.743  41.592  1.00 80.68           H  
ATOM   3819  HA2 GLY D 335      20.565  43.627  41.976  1.00 80.68           H  
ATOM   3820  N   LEU D 336      21.557  45.968  39.893  1.00 77.80           N  
ATOM   3821  CA  LEU D 336      22.104  46.257  38.565  1.00 76.56           C  
ATOM   3822  C   LEU D 336      23.309  45.371  38.209  1.00 76.20           C  
ATOM   3823  O   LEU D 336      23.348  44.860  37.093  1.00 74.78           O  
ATOM   3824  CB  LEU D 336      22.401  47.768  38.433  1.00 76.46           C  
ATOM   3825  CG  LEU D 336      23.086  48.211  37.118  1.00 76.00           C  
ATOM   3826  CD1 LEU D 336      22.319  47.759  35.857  1.00 74.99           C  
ATOM   3827  CD2 LEU D 336      23.366  49.723  37.114  1.00 75.35           C  
ATOM   3828  H   LEU D 336      21.635  46.705  40.580  1.00 77.80           H  
ATOM   3829  HA  LEU D 336      21.319  46.015  37.846  1.00 76.56           H  
ATOM   3830  HB3 LEU D 336      23.027  48.077  39.272  1.00 76.46           H  
ATOM   3831  HB2 LEU D 336      21.461  48.312  38.538  1.00 76.46           H  
ATOM   3832  HG  LEU D 336      24.067  47.741  37.098  1.00 76.00           H  
ATOM   3833 HD11 LEU D 336      22.314  48.515  35.077  1.00 74.99           H  
ATOM   3834 HD12 LEU D 336      22.787  46.877  35.421  1.00 74.99           H  
ATOM   3835 HD13 LEU D 336      21.280  47.511  36.071  1.00 74.99           H  
ATOM   3836 HD21 LEU D 336      24.397  49.931  36.826  1.00 75.35           H  
ATOM   3837 HD22 LEU D 336      22.711  50.269  36.435  1.00 75.35           H  
ATOM   3838 HD23 LEU D 336      23.218  50.153  38.100  1.00 75.35           H  
ATOM   3839  N   SER D 337      24.234  45.162  39.164  1.00 76.36           N  
ATOM   3840  CA  SER D 337      25.386  44.262  39.016  1.00 75.58           C  
ATOM   3841  C   SER D 337      24.986  42.796  38.725  1.00 75.43           C  
ATOM   3842  O   SER D 337      25.714  42.113  38.004  1.00 75.07           O  
ATOM   3843  CB  SER D 337      26.290  44.400  40.262  1.00 74.85           C  
ATOM   3844  OG  SER D 337      27.420  43.552  40.231  1.00 74.78           O  
ATOM   3845  H   SER D 337      24.133  45.617  40.060  1.00 76.36           H  
ATOM   3846  HA  SER D 337      25.957  44.611  38.153  1.00 75.58           H  
ATOM   3847  HB3 SER D 337      25.731  44.193  41.174  1.00 74.85           H  
ATOM   3848  HB2 SER D 337      26.660  45.419  40.345  1.00 74.85           H  
ATOM   3849  HG  SER D 337      28.055  43.891  39.592  1.00 74.78           H  
ATOM   3850  N   ALA D 338      23.821  42.365  39.244  1.00 74.55           N  
ATOM   3851  CA  ALA D 338      23.247  41.038  39.028  1.00 73.50           C  
ATOM   3852  C   ALA D 338      22.536  40.868  37.672  1.00 73.27           C  
ATOM   3853  O   ALA D 338      22.516  39.745  37.168  1.00 71.92           O  
ATOM   3854  CB  ALA D 338      22.289  40.716  40.185  1.00 73.57           C  
ATOM   3855  H   ALA D 338      23.274  42.996  39.813  1.00 74.55           H  
ATOM   3856  HA  ALA D 338      24.060  40.309  39.062  1.00 73.50           H  
ATOM   3857  HB1 ALA D 338      21.868  39.715  40.082  1.00 73.57           H  
ATOM   3858  HB2 ALA D 338      22.808  40.753  41.143  1.00 73.57           H  
ATOM   3859  HB3 ALA D 338      21.458  41.421  40.230  1.00 73.57           H  
ATOM   3860  N   MET D 339      21.980  41.952  37.096  1.00 73.95           N  
ATOM   3861  CA  MET D 339      21.328  41.938  35.776  1.00 74.98           C  
ATOM   3862  C   MET D 339      22.308  41.774  34.601  1.00 75.49           C  
ATOM   3863  O   MET D 339      21.882  41.332  33.534  1.00 75.98           O  
ATOM   3864  CB  MET D 339      20.491  43.216  35.569  1.00 74.76           C  
ATOM   3865  CG  MET D 339      19.212  43.273  36.408  1.00 75.17           C  
ATOM   3866  SD  MET D 339      18.249  44.783  36.132  1.00 76.37           S  
ATOM   3867  CE  MET D 339      17.990  45.343  37.832  1.00 74.32           C  
ATOM   3868  H   MET D 339      22.026  42.846  37.565  1.00 73.95           H  
ATOM   3869  HA  MET D 339      20.653  41.081  35.739  1.00 74.98           H  
ATOM   3870  HB3 MET D 339      20.189  43.289  34.523  1.00 74.76           H  
ATOM   3871  HB2 MET D 339      21.099  44.100  35.766  1.00 74.76           H  
ATOM   3872  HG3 MET D 339      19.446  43.178  37.465  1.00 75.17           H  
ATOM   3873  HG2 MET D 339      18.573  42.424  36.164  1.00 75.17           H  
ATOM   3874  HE1 MET D 339      17.272  46.163  37.851  1.00 74.32           H  
ATOM   3875  HE2 MET D 339      17.602  44.533  38.450  1.00 74.32           H  
ATOM   3876  HE3 MET D 339      18.926  45.697  38.262  1.00 74.32           H  
ATOM   3877  N   MET D 340      23.587  42.119  34.817  1.00 74.83           N  
ATOM   3878  CA  MET D 340      24.646  42.029  33.820  1.00 72.67           C  
ATOM   3879  C   MET D 340      25.869  41.305  34.419  1.00 73.00           C  
ATOM   3880  O   MET D 340      26.841  41.969  34.783  1.00 73.33           O  
ATOM   3881  CB  MET D 340      24.936  43.417  33.211  1.00 69.46           C  
ATOM   3882  CG  MET D 340      25.157  44.580  34.183  1.00 64.59           C  
ATOM   3883  SD  MET D 340      25.408  46.153  33.330  1.00 59.99           S  
ATOM   3884  CE  MET D 340      26.068  47.111  34.707  1.00 59.20           C  
ATOM   3885  H   MET D 340      23.858  42.469  35.725  1.00 74.83           H  
ATOM   3886  HA  MET D 340      24.313  41.440  32.969  1.00 72.67           H  
ATOM   3887  HB3 MET D 340      24.094  43.682  32.572  1.00 69.46           H  
ATOM   3888  HB2 MET D 340      25.796  43.344  32.546  1.00 69.46           H  
ATOM   3889  HG3 MET D 340      26.007  44.391  34.837  1.00 64.59           H  
ATOM   3890  HG2 MET D 340      24.282  44.703  34.815  1.00 64.59           H  
ATOM   3891  HE1 MET D 340      26.093  48.170  34.454  1.00 59.20           H  
ATOM   3892  HE2 MET D 340      25.451  46.975  35.592  1.00 59.20           H  
ATOM   3893  HE3 MET D 340      27.078  46.774  34.940  1.00 59.20           H  
ATOM   3894  N   PRO D 341      25.810  39.951  34.514  1.00 73.65           N  
ATOM   3895  CA  PRO D 341      26.940  39.137  35.007  1.00 73.92           C  
ATOM   3896  C   PRO D 341      28.231  39.202  34.162  1.00 74.03           C  
ATOM   3897  O   PRO D 341      29.300  38.954  34.717  1.00 73.39           O  
ATOM   3898  CB  PRO D 341      26.376  37.709  35.080  1.00 74.77           C  
ATOM   3899  CG  PRO D 341      25.251  37.691  34.062  1.00 75.76           C  
ATOM   3900  CD  PRO D 341      24.665  39.089  34.194  1.00 73.89           C  
ATOM   3901  HA  PRO D 341      27.185  39.460  36.019  1.00 73.92           H  
ATOM   3902  HB3 PRO D 341      25.970  37.535  36.078  1.00 74.77           H  
ATOM   3903  HB2 PRO D 341      27.117  36.929  34.894  1.00 74.77           H  
ATOM   3904  HG3 PRO D 341      24.523  36.899  34.234  1.00 75.76           H  
ATOM   3905  HG2 PRO D 341      25.667  37.559  33.062  1.00 75.76           H  
ATOM   3906  HD2 PRO D 341      24.119  39.353  33.291  1.00 73.89           H  
ATOM   3907  HD3 PRO D 341      23.963  39.126  35.027  1.00 73.89           H  
ATOM   3908  N   LEU D 342      28.133  39.560  32.867  1.00 74.18           N  
ATOM   3909  CA  LEU D 342      29.287  39.800  31.995  1.00 74.15           C  
ATOM   3910  C   LEU D 342      30.056  41.068  32.395  1.00 74.95           C  
ATOM   3911  O   LEU D 342      31.273  40.998  32.532  1.00 74.82           O  
ATOM   3912  CB  LEU D 342      28.843  39.839  30.512  1.00 72.12           C  
ATOM   3913  CG  LEU D 342      29.936  40.202  29.475  1.00 71.51           C  
ATOM   3914  CD1 LEU D 342      31.137  39.229  29.514  1.00 71.70           C  
ATOM   3915  CD2 LEU D 342      29.325  40.334  28.066  1.00 69.85           C  
ATOM   3916  H   LEU D 342      27.222  39.725  32.457  1.00 74.18           H  
ATOM   3917  HA  LEU D 342      29.966  38.955  32.123  1.00 74.15           H  
ATOM   3918  HB3 LEU D 342      28.044  40.574  30.411  1.00 72.12           H  
ATOM   3919  HB2 LEU D 342      28.402  38.876  30.251  1.00 72.12           H  
ATOM   3920  HG  LEU D 342      30.327  41.193  29.711  1.00 71.51           H  
ATOM   3921 HD11 LEU D 342      31.397  38.838  28.531  1.00 71.70           H  
ATOM   3922 HD12 LEU D 342      32.024  39.729  29.904  1.00 71.70           H  
ATOM   3923 HD13 LEU D 342      30.948  38.364  30.150  1.00 71.70           H  
ATOM   3924 HD21 LEU D 342      29.967  39.930  27.284  1.00 69.85           H  
ATOM   3925 HD22 LEU D 342      28.365  39.823  27.989  1.00 69.85           H  
ATOM   3926 HD23 LEU D 342      29.148  41.381  27.818  1.00 69.85           H  
ATOM   3927  N   LEU D 343      29.343  42.190  32.598  1.00 76.12           N  
ATOM   3928  CA  LEU D 343      29.920  43.465  33.049  1.00 77.60           C  
ATOM   3929  C   LEU D 343      30.540  43.389  34.444  1.00 78.70           C  
ATOM   3930  O   LEU D 343      31.519  44.085  34.706  1.00 79.02           O  
ATOM   3931  CB  LEU D 343      28.846  44.569  33.026  1.00 77.83           C  
ATOM   3932  CG  LEU D 343      28.879  45.404  31.744  1.00 77.81           C  
ATOM   3933  CD1 LEU D 343      30.156  46.264  31.643  1.00 76.88           C  
ATOM   3934  CD2 LEU D 343      28.620  44.557  30.490  1.00 76.80           C  
ATOM   3935  H   LEU D 343      28.341  42.171  32.475  1.00 76.12           H  
ATOM   3936  HA  LEU D 343      30.729  43.717  32.362  1.00 77.60           H  
ATOM   3937  HB3 LEU D 343      28.966  45.256  33.867  1.00 77.83           H  
ATOM   3938  HB2 LEU D 343      27.859  44.132  33.168  1.00 77.83           H  
ATOM   3939  HG  LEU D 343      28.040  46.084  31.855  1.00 77.81           H  
ATOM   3940 HD11 LEU D 343      29.928  47.261  31.268  1.00 76.88           H  
ATOM   3941 HD12 LEU D 343      30.639  46.385  32.613  1.00 76.88           H  
ATOM   3942 HD13 LEU D 343      30.898  45.821  30.982  1.00 76.88           H  
ATOM   3943 HD21 LEU D 343      28.246  45.181  29.681  1.00 76.80           H  
ATOM   3944 HD22 LEU D 343      29.525  44.062  30.138  1.00 76.80           H  
ATOM   3945 HD23 LEU D 343      27.879  43.781  30.683  1.00 76.80           H  
ATOM   3946  N   GLN D 344      29.972  42.515  35.284  1.00 80.29           N  
ATOM   3947  CA  GLN D 344      30.502  42.124  36.578  1.00 81.92           C  
ATOM   3948  C   GLN D 344      31.886  41.451  36.490  1.00 81.25           C  
ATOM   3949  O   GLN D 344      32.718  41.739  37.346  1.00 81.53           O  
ATOM   3950  CB  GLN D 344      29.416  41.289  37.288  1.00 83.55           C  
ATOM   3951  CG  GLN D 344      29.812  40.489  38.544  1.00 85.44           C  
ATOM   3952  CD  GLN D 344      28.793  39.382  38.812  1.00 87.03           C  
ATOM   3953  OE1 GLN D 344      29.068  38.212  38.559  1.00 87.19           O  
ATOM   3954  NE2 GLN D 344      27.607  39.749  39.299  1.00 88.14           N  
ATOM   3955  H   GLN D 344      29.149  42.013  34.980  1.00 80.29           H  
ATOM   3956  HA  GLN D 344      30.643  43.051  37.129  1.00 81.92           H  
ATOM   3957  HB3 GLN D 344      29.024  40.590  36.558  1.00 83.55           H  
ATOM   3958  HB2 GLN D 344      28.576  41.941  37.535  1.00 83.55           H  
ATOM   3959  HG3 GLN D 344      29.895  41.139  39.415  1.00 85.44           H  
ATOM   3960  HG2 GLN D 344      30.778  40.000  38.427  1.00 85.44           H  
ATOM   3961 HE22 GLN D 344      26.899  39.054  39.480  1.00 88.14           H  
ATOM   3962 HE21 GLN D 344      27.400  40.724  39.466  1.00 88.14           H  
ATOM   3963  N   GLU D 345      32.116  40.621  35.454  1.00 80.48           N  
ATOM   3964  CA  GLU D 345      33.413  40.009  35.139  1.00 80.43           C  
ATOM   3965  C   GLU D 345      34.420  40.981  34.504  1.00 80.78           C  
ATOM   3966  O   GLU D 345      35.617  40.832  34.747  1.00 81.56           O  
ATOM   3967  CB  GLU D 345      33.240  38.793  34.213  1.00 80.20           C  
ATOM   3968  CG  GLU D 345      32.549  37.586  34.875  1.00 81.17           C  
ATOM   3969  CD  GLU D 345      32.391  36.356  33.962  1.00 80.60           C  
ATOM   3970  OE1 GLU D 345      31.952  35.320  34.505  1.00 80.40           O  
ATOM   3971  OE2 GLU D 345      32.707  36.445  32.752  1.00 78.82           O1-
ATOM   3972  H   GLU D 345      31.370  40.428  34.799  1.00 80.48           H  
ATOM   3973  HA  GLU D 345      33.853  39.649  36.070  1.00 80.43           H  
ATOM   3974  HB3 GLU D 345      34.217  38.477  33.841  1.00 80.20           H  
ATOM   3975  HB2 GLU D 345      32.673  39.087  33.331  1.00 80.20           H  
ATOM   3976  HG3 GLU D 345      31.563  37.873  35.238  1.00 81.17           H  
ATOM   3977  HG2 GLU D 345      33.120  37.288  35.755  1.00 81.17           H  
ATOM   3978  N   ILE D 346      33.940  41.952  33.709  1.00 80.68           N  
ATOM   3979  CA  ILE D 346      34.775  43.009  33.136  1.00 78.98           C  
ATOM   3980  C   ILE D 346      35.309  43.948  34.239  1.00 79.77           C  
ATOM   3981  O   ILE D 346      36.508  44.221  34.270  1.00 79.71           O  
ATOM   3982  CB  ILE D 346      34.009  43.834  32.058  1.00 77.30           C  
ATOM   3983  CG1 ILE D 346      33.583  42.983  30.841  1.00 76.13           C  
ATOM   3984  CG2 ILE D 346      34.752  45.090  31.572  1.00 77.52           C  
ATOM   3985  CD1 ILE D 346      34.714  42.229  30.124  1.00 74.59           C  
ATOM   3986  H   ILE D 346      32.949  41.994  33.513  1.00 80.68           H  
ATOM   3987  HA  ILE D 346      35.641  42.540  32.665  1.00 78.98           H  
ATOM   3988  HB  ILE D 346      33.084  44.191  32.511  1.00 77.30           H  
ATOM   3989 HG13 ILE D 346      33.063  43.617  30.124  1.00 76.13           H  
ATOM   3990 HG12 ILE D 346      32.846  42.249  31.152  1.00 76.13           H  
ATOM   3991 HG21 ILE D 346      34.212  45.564  30.753  1.00 77.52           H  
ATOM   3992 HG22 ILE D 346      34.833  45.835  32.362  1.00 77.52           H  
ATOM   3993 HG23 ILE D 346      35.755  44.850  31.219  1.00 77.52           H  
ATOM   3994 HD11 ILE D 346      34.420  41.975  29.105  1.00 74.59           H  
ATOM   3995 HD12 ILE D 346      35.628  42.820  30.061  1.00 74.59           H  
ATOM   3996 HD13 ILE D 346      34.952  41.298  30.639  1.00 74.59           H  
ATOM   3997  N   CYS D 347      34.414  44.342  35.158  1.00 80.97           N  
ATOM   3998  CA  CYS D 347      34.690  45.184  36.321  1.00 83.12           C  
ATOM   3999  C   CYS D 347      34.924  44.327  37.588  1.00 84.56           C  
ATOM   4000  O   CYS D 347      34.493  44.727  38.670  1.00 85.98           O  
ATOM   4001  CB  CYS D 347      33.556  46.215  36.528  1.00 83.08           C  
ATOM   4002  SG  CYS D 347      33.431  47.324  35.096  1.00 82.51           S  
ATOM   4003  H   CYS D 347      33.450  44.048  35.058  1.00 80.97           H  
ATOM   4004  HA  CYS D 347      35.613  45.742  36.156  1.00 83.12           H  
ATOM   4005  HB3 CYS D 347      33.736  46.830  37.410  1.00 83.08           H  
ATOM   4006  HB2 CYS D 347      32.598  45.714  36.675  1.00 83.08           H  
ATOM   4007  HG  CYS D 347      32.987  46.396  34.244  1.00 82.51           H  
ATOM   4008  N   SER D 348      35.607  43.173  37.450  1.00 85.29           N  
ATOM   4009  CA  SER D 348      36.022  42.319  38.572  1.00 85.26           C  
ATOM   4010  C   SER D 348      37.460  42.634  39.021  1.00 86.02           C  
ATOM   4011  O   SER D 348      38.269  43.112  38.223  1.00 85.48           O  
ATOM   4012  CB  SER D 348      35.851  40.824  38.218  1.00 84.55           C  
ATOM   4013  OG  SER D 348      36.756  40.360  37.238  1.00 83.70           O  
ATOM   4014  H   SER D 348      35.925  42.893  36.534  1.00 85.29           H  
ATOM   4015  HA  SER D 348      35.363  42.510  39.421  1.00 85.26           H  
ATOM   4016  HB3 SER D 348      34.838  40.612  37.890  1.00 84.55           H  
ATOM   4017  HB2 SER D 348      36.001  40.218  39.112  1.00 84.55           H  
ATOM   4018  HG  SER D 348      36.330  40.446  36.377  1.00 83.70           H  
ATOM   4019  N   NMA D 348A     37.751  42.328  40.293  1.00  0.00           N  
ATOM   4020  CA  NMA D 348A     39.068  42.514  40.883  1.00  0.00           C  
ATOM   4021  H   NMA D 348A     37.030  41.949  40.892  1.00  0.00           H  
ATOM   4022 1HA  NMA D 348A     39.869  42.298  40.173  1.00  0.00           H  
ATOM   4023 2HA  NMA D 348A     39.183  43.540  41.234  1.00  0.00           H  
ATOM   4024 3HA  NMA D 348A     39.189  41.846  41.736  1.00  0.00           H  
TER    4025      NMA D 348A
HETATM 4026 CL1  UNK   900      24.535  58.022  32.732  1.00  0.00          Cl  
HETATM 4027  C1  UNK   900      25.436  56.740  32.055  1.00  0.00           C  
HETATM 4028  C2  UNK   900      25.852  56.822  30.717  1.00  0.00           C  
HETATM 4029  C3  UNK   900      26.637  55.791  30.177  1.00  0.00           C  
HETATM 4030  C4  UNK   900      26.879  54.621  30.920  1.00  0.00           C  
HETATM 4031  C5  UNK   900      26.481  54.559  32.272  1.00  0.00           C  
HETATM 4032  C6  UNK   900      25.773  55.629  32.845  1.00  0.00           C  
HETATM 4033  C7  UNK   900      27.471  53.452  30.285  1.00  0.00           C  
HETATM 4034  C8  UNK   900      27.057  52.743  29.184  1.00  0.00           C  
HETATM 4035  C9  UNK   900      25.969  52.982  28.249  1.00  0.00           C  
HETATM 4036  N1  UNK   900      25.278  51.936  27.648  1.00  0.00           N  
HETATM 4037  N2  UNK   900      24.383  52.401  26.855  1.00  0.00           N  
HETATM 4038  C10 UNK   900      25.406  54.140  27.802  1.00  0.00           C  
HETATM 4039  N3  UNK   900      24.399  53.730  26.977  1.00  0.00           N  
HETATM 4040  C11 UNK   900      23.308  54.522  26.483  1.00  0.00           C  
HETATM 4041  C12 UNK   900      22.524  54.887  27.723  1.00  0.00           C  
HETATM 4042  C13 UNK   900      21.794  53.899  28.402  1.00  0.00           C  
HETATM 4043  C14 UNK   900      21.118  54.201  29.587  1.00  0.00           C  
HETATM 4044  C15 UNK   900      22.652  56.164  28.288  1.00  0.00           C  
HETATM 4045  C16 UNK   900      22.005  56.483  29.507  1.00  0.00           C  
HETATM 4046  C17 UNK   900      22.194  57.857  30.087  1.00  0.00           C  
HETATM 4047  N4  UNK   900      22.651  58.812  29.276  1.00  0.00           N  
HETATM 4048  O1  UNK   900      21.916  58.110  31.248  1.00  0.00           O  
HETATM 4049  C18 UNK   900      21.224  55.478  30.152  1.00  0.00           C  
HETATM 4050 CL2  UNK   900      20.388  55.685  31.648  1.00  0.00          Cl  
HETATM 4051  N5  UNK   900      27.871  51.621  29.105  1.00  0.00           N  
HETATM 4052  C19 UNK   900      27.874  50.526  28.295  1.00  0.00           C  
HETATM 4053  C20 UNK   900      28.856  49.583  28.391  1.00  0.00           C  
HETATM 4054  F1  UNK   900      28.801  48.495  27.602  1.00  0.00           F  
HETATM 4055  C21 UNK   900      29.853  49.699  29.368  1.00  0.00           C  
HETATM 4056  C22 UNK   900      29.799  50.757  30.233  1.00  0.00           C  
HETATM 4057  F2  UNK   900      30.652  50.822  31.248  1.00  0.00           F  
HETATM 4058  C23 UNK   900      28.823  51.766  30.126  1.00  0.00           C  
HETATM 4059  N6  UNK   900      28.582  52.852  30.849  1.00  0.00           N  
HETATM 4060  H1  UNK   900      25.620  57.698  30.128  1.00  0.00           H  
HETATM 4061  H2  UNK   900      27.035  55.888  29.180  1.00  0.00           H  
HETATM 4062  H3  UNK   900      26.693  53.679  32.862  1.00  0.00           H  
HETATM 4063  H4  UNK   900      25.463  55.595  33.879  1.00  0.00           H  
HETATM 4064  H5  UNK   900      25.543  55.184  28.004  1.00  0.00           H  
HETATM 4065  H6  UNK   900      22.696  53.949  25.784  1.00  0.00           H  
HETATM 4066  H7  UNK   900      23.695  55.402  25.966  1.00  0.00           H  
HETATM 4067  H8  UNK   900      21.790  52.884  28.048  1.00  0.00           H  
HETATM 4068  H9  UNK   900      20.554  53.431  30.091  1.00  0.00           H  
HETATM 4069  H10 UNK   900      23.277  56.882  27.779  1.00  0.00           H  
HETATM 4070  H11 UNK   900      22.856  58.620  28.309  1.00  0.00           H  
HETATM 4071  H12 UNK   900      22.703  59.745  29.652  1.00  0.00           H  
HETATM 4072  H13 UNK   900      27.037  50.378  27.648  1.00  0.00           H  
HETATM 4073  H14 UNK   900      30.609  48.929  29.482  1.00  0.00           H  
CONECT    1    4    5    6
CONECT    4    1
CONECT    5    1
CONECT    6    1
CONECT 4010 4019
CONECT 4019 4010
CONECT 4026 4027
CONECT 4027 4026 4032 4028
CONECT 4027 4028
CONECT 4028 4027 4029 4060
CONECT 4028 4027
CONECT 4029 4028 4030 4061
CONECT 4029 4030
CONECT 4030 4029 4031 4033
CONECT 4030 4029
CONECT 4031 4030 4032 4062
CONECT 4031 4032
CONECT 4032 4027 4031 4063
CONECT 4032 4031
CONECT 4033 4030 4059 4034
CONECT 4033 4034
CONECT 4034 4033 4035 4051
CONECT 4034 4033
CONECT 4035 4034 4036 4038
CONECT 4035 4038
CONECT 4036 4035 4037
CONECT 4036 4037
CONECT 4037 4036 4039
CONECT 4037 4036
CONECT 4038 4035 4039 4064
CONECT 4038 4035
CONECT 4039 4037 4038 4040
CONECT 4040 4039 4041 4065 4066
CONECT 4041 4040 4042 4044
CONECT 4041 4044
CONECT 4042 4041 4043 4067
CONECT 4042 4043
CONECT 4043 4042 4049 4068
CONECT 4043 4042
CONECT 4044 4041 4045 4069
CONECT 4044 4041
CONECT 4045 4044 4046 4049
CONECT 4045 4049
CONECT 4046 4045 4047 4048
CONECT 4046 4048
CONECT 4047 4046 4070 4071
CONECT 4048 4046
CONECT 4048 4046
CONECT 4049 4043 4045 4050
CONECT 4049 4045
CONECT 4050 4049
CONECT 4051 4034 4052 4058
CONECT 4052 4051 4053 4072
CONECT 4052 4053
CONECT 4053 4052 4054 4055
CONECT 4053 4052
CONECT 4054 4053
CONECT 4055 4053 4056 4073
CONECT 4055 4056
CONECT 4056 4055 4058 4057
CONECT 4056 4055
CONECT 4057 4056
CONECT 4058 4051 4056 4059
CONECT 4058 4059
CONECT 4059 4033 4058
CONECT 4059 4058
CONECT 4060 4028
CONECT 4061 4029
CONECT 4062 4031
CONECT 4063 4032
CONECT 4064 4038
CONECT 4065 4040
CONECT 4066 4040
CONECT 4067 4042
CONECT 4068 4043
CONECT 4069 4044
CONECT 4070 4047
CONECT 4071 4047
CONECT 4072 4052
CONECT 4073 4055
END   
