# Supplementary material for: Discovery of PXR Antagonist MI891 and PXR Degrader MI1013 and Their Roles in Hepatic Gene Regulation
Source: J Med Chem. 2025 Jul 12;68(14):14271–99. doi: 10.1021/acs.jmedchem.4c03134 (PMC12305494; doi:10.1021/acs.jmedchem.4c03134)
Supplement: Supplementary file 5 [file jm4c03134_si_005.pdb]

HEADER                                            10-OCT-23   XXXX              
EXPDTA    THEORETICAL MODEL                                                     
REMARK 220                                                                      
REMARK 220 EXPERIMENTAL DETAILS                                                 
REMARK 220  EXPERIMENT TYPE                : THEORETICAL MODELLING              
REMARK 220  DATE OF DATA COLLECTION        : 10-OCT-23                          
REMARK 220                                                                      
REMARK 220 REMARK: MODEL GENERATED BY ROSETTA                                   
REMARK 220  VERSION 2020.50.post.dev+674.master.44ea572                         
HETNAM     PTC X   1  PTC                                                       
HETATM    1  O1  PTC X   1      -9.015  19.907 -14.218  1.00  0.00           O  
HETATM    2  C1  PTC X   1      -8.312  20.315 -13.229  1.00  0.00           C  
HETATM    3  N1  PTC X   1      -7.810  19.625 -12.132  1.00  0.00           N  
HETATM    4  C2  PTC X   1      -7.954  18.189 -11.862  1.00  0.00           C  
HETATM    5  C3  PTC X   1      -9.493  17.815 -11.740  1.00  0.00           C  
HETATM    6  C4  PTC X   1      -9.652  16.380 -11.412  1.00  0.00           C  
HETATM    7  C5  PTC X   1      -8.806  15.549 -12.305  1.00  0.00           C  
HETATM    8  N2  PTC X   1      -7.678  16.089 -12.964  1.00  0.00           N  
HETATM    9  C6  PTC X   1      -7.601  17.487 -13.167  1.00  0.00           C  
HETATM   10  O2  PTC X   1      -7.297  18.016 -14.223  1.00  0.00           O  
HETATM   11  O3  PTC X   1      -9.043  14.352 -12.517  1.00  0.00           O  
HETATM   12  C9  PTC X   1      -7.119  20.611 -11.384  1.00  0.00           C  
HETATM   13  C8  PTC X   1      -7.198  21.888 -12.021  1.00  0.00           C  
HETATM   14  C7  PTC X   1      -7.937  21.758 -13.187  1.00  0.00           C  
HETATM   15  C13 PTC X   1      -8.193  22.843 -14.067  1.00  0.00           C  
HETATM   16  C12 PTC X   1      -7.620  24.012 -13.619  1.00  0.00           C  
HETATM   17  C11 PTC X   1      -6.878  24.219 -12.480  1.00  0.00           C  
HETATM   18  C10 PTC X   1      -6.669  23.135 -11.674  1.00  0.00           C  
HETATM   19  N3  PTC X   1      -9.006  22.710 -15.198  1.00  0.00           N  
HETATM   20  C14 PTC X   1      -9.283  23.797 -16.099  1.00  0.00           C  
HETATM   21  C15 PTC X   1     -10.368  23.622 -17.050  1.00  0.00           C  
HETATM   22  C16 PTC X   1     -11.113  24.591 -17.738  1.00  0.00           C  
HETATM   23  N4  PTC X   1     -12.063  24.027 -18.506  1.00  0.00           N  
HETATM   24  C17 PTC X   1     -13.084  24.561 -19.343  1.00  0.00           C  
HETATM   25  C18 PTC X   1     -12.785  24.782 -20.793  1.00  0.00           C  
HETATM   26  O5  PTC X   1     -13.920  25.319 -21.415  1.00  0.00           O  
HETATM   27  C19 PTC X   1     -13.814  25.516 -22.763  1.00  0.00           C  
HETATM   28  C20 PTC X   1     -15.111  26.123 -23.319  1.00  0.00           C  
HETATM   29  O6  PTC X   1     -15.039  26.315 -24.667  1.00  0.00           O  
HETATM   30  C21 PTC X   1     -16.166  26.878 -25.265  1.00  0.00           C  
HETATM   31  C22 PTC X   1     -16.028  26.984 -26.733  1.00  0.00           C  
HETATM   32  O7  PTC X   1     -17.162  27.554 -27.343  1.00  0.00           O  
HETATM   33  C23 PTC X   1     -17.027  27.567 -28.670  1.00  0.00           C  
HETATM   34  C24 PTC X   1     -18.058  28.125 -29.598  1.00  0.00           C  
HETATM   35  C25 PTC X   1     -17.619  27.939 -30.985  1.00  0.00           C  
HETATM   36  N5  PTC X   1     -18.030  28.196 -32.323  1.00  0.00           N  
HETATM   37  C26 PTC X   1     -16.969  27.644 -33.310  1.00  0.00           C  
HETATM   38  C27 PTC X   1     -16.632  26.346 -32.989  1.00  0.00           C  
HETATM   39  C28 PTC X   1     -15.404  25.924 -33.365  1.00  0.00           C  
HETATM   40  C29 PTC X   1     -14.490  26.718 -34.044  1.00  0.00           C  
HETATM   41  C30 PTC X   1     -14.812  28.046 -34.433  1.00  0.00           C  
HETATM   42  C31 PTC X   1     -16.143  28.430 -33.989  1.00  0.00           C  
HETATM   43  S1  PTC X   1     -12.840  26.249 -33.749  1.00  0.00           S  
HETATM   44  C32 PTC X   1     -11.983  27.736 -33.147  1.00  0.00           C  
HETATM   45  C33 PTC X   1     -10.767  28.169 -33.458  1.00  0.00           C  
HETATM   46  C34 PTC X   1      -9.770  27.385 -34.292  1.00  0.00           C  
HETATM   47  N6  PTC X   1     -10.576  29.348 -32.898  1.00  0.00           N  
HETATM   48  C35 PTC X   1      -9.387  30.112 -32.960  1.00  0.00           C  
HETATM   49  C36 PTC X   1      -8.996  30.640 -34.129  1.00  0.00           C  
HETATM   50  C37 PTC X   1      -7.839  31.380 -34.186  1.00  0.00           C  
HETATM   51  O8  PTC X   1      -7.364  31.954 -35.322  1.00  0.00           O  
HETATM   52  C38 PTC X   1      -8.067  31.803 -36.524  1.00  0.00           C  
HETATM   53  C39 PTC X   1      -7.101  31.555 -32.989  1.00  0.00           C  
HETATM   54  C40 PTC X   1      -7.558  30.978 -31.789  1.00  0.00           C  
HETATM   55  C41 PTC X   1      -8.725  30.238 -31.756  1.00  0.00           C  
HETATM   56  O9  PTC X   1      -9.261  29.626 -30.605  1.00  0.00           O  
HETATM   57  C42 PTC X   1      -8.606  29.771 -29.359  1.00  0.00           C  
HETATM   58  N7  PTC X   1     -11.654  29.620 -32.262  1.00  0.00           N  
HETATM   59  N8  PTC X   1     -12.568  28.643 -32.384  1.00  0.00           N  
HETATM   60  O10 PTC X   1     -12.118  25.875 -35.007  1.00  0.00           O  
HETATM   61  O11 PTC X   1     -12.694  25.148 -32.801  1.00  0.00           O  
HETATM   62  O12 PTC X   1     -16.437  27.319 -30.992  1.00  0.00           O  
HETATM   63  N9  PTC X   1     -11.906  22.708 -18.296  1.00  0.00           N  
HETATM   64  N10 PTC X   1     -10.917  22.478 -17.447  1.00  0.00           N  
HETATM   65  O4  PTC X   1      -6.537  20.285 -10.294  1.00  0.00           O  
HETATM   66  H1  PTC X   1      -7.380  17.935 -10.995  1.00  0.00           H  
HETATM   67  H2  PTC X   1      -9.980  18.020 -12.670  1.00  0.00           H  
HETATM   68  H3  PTC X   1      -9.931  18.400 -10.958  1.00  0.00           H  
HETATM   69  H4  PTC X   1     -10.678  16.101 -11.538  1.00  0.00           H  
HETATM   70  H5  PTC X   1      -9.350  16.220 -10.398  1.00  0.00           H  
HETATM   71  H6  PTC X   1      -6.955  15.499 -13.278  1.00  0.00           H  
HETATM   72  H9  PTC X   1      -7.767  24.841 -14.215  1.00  0.00           H  
HETATM   73  H8  PTC X   1      -6.497  25.149 -12.245  1.00  0.00           H  
HETATM   74  H7  PTC X   1      -6.119  23.237 -10.807  1.00  0.00           H  
HETATM   75  H10 PTC X   1      -9.408  21.831 -15.386  1.00  0.00           H  
HETATM   76  H11 PTC X   1      -8.392  23.983 -16.661  1.00  0.00           H  
HETATM   77  H12 PTC X   1      -9.602  24.600 -15.467  1.00  0.00           H  
HETATM   78  H13 PTC X   1     -10.952  25.607 -17.665  1.00  0.00           H  
HETATM   79  H14 PTC X   1     -13.364  25.509 -18.932  1.00  0.00           H  
HETATM   80  H15 PTC X   1     -13.840  23.804 -19.346  1.00  0.00           H  
HETATM   81  H16 PTC X   1     -12.532  23.849 -21.253  1.00  0.00           H  
HETATM   82  H17 PTC X   1     -11.962  25.458 -20.895  1.00  0.00           H  
HETATM   83  H18 PTC X   1     -13.629  24.578 -23.243  1.00  0.00           H  
HETATM   84  H19 PTC X   1     -13.005  26.191 -22.953  1.00  0.00           H  
HETATM   85  H20 PTC X   1     -15.285  27.065 -22.843  1.00  0.00           H  
HETATM   86  H21 PTC X   1     -15.911  25.440 -23.122  1.00  0.00           H  
HETATM   87  H22 PTC X   1     -16.317  27.858 -24.862  1.00  0.00           H  
HETATM   88  H23 PTC X   1     -17.000  26.239 -25.059  1.00  0.00           H  
HETATM   89  H24 PTC X   1     -15.879  26.003 -27.135  1.00  0.00           H  
HETATM   90  H25 PTC X   1     -15.194  27.623 -26.936  1.00  0.00           H  
HETATM   91  H26 PTC X   1     -16.893  26.546 -28.960  1.00  0.00           H  
HETATM   92  H27 PTC X   1     -16.233  28.274 -28.792  1.00  0.00           H  
HETATM   93  H28 PTC X   1     -18.187  29.169 -29.402  1.00  0.00           H  
HETATM   94  H29 PTC X   1     -18.986  27.615 -29.447  1.00  0.00           H  
HETATM   95  H30 PTC X   1     -18.862  28.655 -32.582  1.00  0.00           H  
HETATM   96  H31 PTC X   1     -17.285  25.727 -32.485  1.00  0.00           H  
HETATM   97  H32 PTC X   1     -15.130  24.957 -33.134  1.00  0.00           H  
HETATM   98  H33 PTC X   1     -14.180  28.662 -34.967  1.00  0.00           H  
HETATM   99  H34 PTC X   1     -16.468  29.382 -34.219  1.00  0.00           H  
HETATM  100  H35 PTC X   1     -10.215  26.465 -34.608  1.00  0.00           H  
HETATM  101  H36 PTC X   1      -8.900  27.177 -33.706  1.00  0.00           H  
HETATM  102  H37 PTC X   1      -9.493  27.960 -35.151  1.00  0.00           H  
HETATM  103  H38 PTC X   1      -9.560  30.491 -34.980  1.00  0.00           H  
HETATM  104  H39 PTC X   1      -7.550  32.317 -37.307  1.00  0.00           H  
HETATM  105  H40 PTC X   1      -9.050  32.213 -36.417  1.00  0.00           H  
HETATM  106  H41 PTC X   1      -8.139  30.763 -36.768  1.00  0.00           H  
HETATM  107  H42 PTC X   1      -6.227  32.105 -32.997  1.00  0.00           H  
HETATM  108  H43 PTC X   1      -7.014  31.109 -30.922  1.00  0.00           H  
HETATM  109  H44 PTC X   1      -9.152  29.242 -28.605  1.00  0.00           H  
HETATM  110  H45 PTC X   1      -8.555  30.808 -29.101  1.00  0.00           H  
HETATM  111  H46 PTC X   1      -7.616  29.371 -29.428  1.00  0.00           H  
TER                                                                             
ATOM    113  N   ASN A   1     -17.936  -2.074 -14.264  1.00  0.00           N  
ATOM    114  CA  ASN A   1     -16.693  -1.451 -13.727  1.00  0.00           C  
ATOM    115  C   ASN A   1     -15.762  -0.917 -14.822  1.00  0.00           C  
ATOM    116  O   ASN A   1     -16.115  -0.909 -16.011  1.00  0.00           O  
ATOM    117  CB  ASN A   1     -15.942  -2.439 -12.853  1.00  0.00           C  
ATOM    118  CG  ASN A   1     -15.434  -3.624 -13.627  1.00  0.00           C  
ATOM    119  OD1 ASN A   1     -15.380  -3.599 -14.862  1.00  0.00           O  
ATOM    120  ND2 ASN A   1     -15.060  -4.663 -12.925  1.00  0.00           N  
ATOM    121 1H   ASN A   1     -18.500  -2.402 -13.506  1.00  0.00           H  
ATOM    122 2H   ASN A   1     -18.448  -1.396 -14.791  1.00  0.00           H  
ATOM    123 3H   ASN A   1     -17.695  -2.843 -14.856  1.00  0.00           H  
ATOM    124  HA  ASN A   1     -16.972  -0.589 -13.119  1.00  0.00           H  
ATOM    125 1HB  ASN A   1     -15.095  -1.938 -12.382  1.00  0.00           H  
ATOM    126 2HB  ASN A   1     -16.598  -2.793 -12.058  1.00  0.00           H  
ATOM    127 1HD2 ASN A   1     -14.713  -5.480 -13.386  1.00  0.00           H  
ATOM    128 2HD2 ASN A   1     -15.120  -4.640 -11.927  1.00  0.00           H  
ATOM    129  N   PHE A   2     -14.583  -0.452 -14.395  1.00  0.00           N  
ATOM    130  CA  PHE A   2     -13.596   0.190 -15.265  1.00  0.00           C  
ATOM    131  C   PHE A   2     -12.185  -0.325 -14.922  1.00  0.00           C  
ATOM    132  O   PHE A   2     -11.999  -1.027 -13.912  1.00  0.00           O  
ATOM    133  CB  PHE A   2     -13.653   1.711 -15.116  1.00  0.00           C  
ATOM    134  CG  PHE A   2     -13.155   2.210 -13.790  1.00  0.00           C  
ATOM    135  CD1 PHE A   2     -11.829   2.583 -13.627  1.00  0.00           C  
ATOM    136  CD2 PHE A   2     -14.010   2.306 -12.703  1.00  0.00           C  
ATOM    137  CE1 PHE A   2     -11.370   3.042 -12.406  1.00  0.00           C  
ATOM    138  CE2 PHE A   2     -13.554   2.765 -11.482  1.00  0.00           C  
ATOM    139  CZ  PHE A   2     -12.232   3.133 -11.334  1.00  0.00           C  
ATOM    140  H   PHE A   2     -14.377  -0.558 -13.412  1.00  0.00           H  
ATOM    141  HA  PHE A   2     -13.828  -0.066 -16.300  1.00  0.00           H  
ATOM    142 1HB  PHE A   2     -13.056   2.176 -15.900  1.00  0.00           H  
ATOM    143 2HB  PHE A   2     -14.681   2.051 -15.243  1.00  0.00           H  
ATOM    144  HD1 PHE A   2     -11.148   2.512 -14.475  1.00  0.00           H  
ATOM    145  HD2 PHE A   2     -15.055   2.015 -12.819  1.00  0.00           H  
ATOM    146  HE1 PHE A   2     -10.326   3.332 -12.291  1.00  0.00           H  
ATOM    147  HE2 PHE A   2     -14.237   2.836 -10.635  1.00  0.00           H  
ATOM    148  HZ  PHE A   2     -11.870   3.494 -10.372  1.00  0.00           H  
ATOM    149  N   ASP A   3     -11.205   0.008 -15.764  1.00  0.00           N  
ATOM    150  CA  ASP A   3      -9.853  -0.563 -15.656  1.00  0.00           C  
ATOM    151  C   ASP A   3      -9.031   0.084 -14.533  1.00  0.00           C  
ATOM    152  O   ASP A   3      -8.530   1.199 -14.688  1.00  0.00           O  
ATOM    153  CB  ASP A   3      -9.107  -0.410 -16.984  1.00  0.00           C  
ATOM    154  CG  ASP A   3      -7.703  -0.997 -16.945  1.00  0.00           C  
ATOM    155  OD1 ASP A   3      -7.234  -1.298 -15.873  1.00  0.00           O  
ATOM    156  OD2 ASP A   3      -7.112  -1.140 -17.989  1.00  0.00           O  
ATOM    157  H   ASP A   3     -11.401   0.674 -16.498  1.00  0.00           H  
ATOM    158  HA  ASP A   3      -9.943  -1.625 -15.425  1.00  0.00           H  
ATOM    159 1HB  ASP A   3      -9.670  -0.902 -17.776  1.00  0.00           H  
ATOM    160 2HB  ASP A   3      -9.036   0.648 -17.241  1.00  0.00           H  
ATOM    161  N   THR A   4      -8.884  -0.625 -13.414  1.00  0.00           N  
ATOM    162  CA  THR A   4      -8.267  -0.055 -12.199  1.00  0.00           C  
ATOM    163  C   THR A   4      -6.753   0.246 -12.290  1.00  0.00           C  
ATOM    164  O   THR A   4      -6.193   0.917 -11.411  1.00  0.00           O  
ATOM    165  CB  THR A   4      -8.507  -0.997 -11.004  1.00  0.00           C  
ATOM    166  OG1 THR A   4      -7.942  -2.284 -11.286  1.00  0.00           O  
ATOM    167  CG2 THR A   4      -9.997  -1.148 -10.735  1.00  0.00           C  
ATOM    168  H   THR A   4      -9.206  -1.582 -13.400  1.00  0.00           H  
ATOM    169  HA  THR A   4      -8.735   0.908 -11.992  1.00  0.00           H  
ATOM    170  HB  THR A   4      -8.023  -0.589 -10.117  1.00  0.00           H  
ATOM    171  HG1 THR A   4      -7.001  -2.190 -11.455  1.00  0.00           H  
ATOM    172 1HG2 THR A   4     -10.147  -1.816  -9.888  1.00  0.00           H  
ATOM    173 2HG2 THR A   4     -10.426  -0.173 -10.509  1.00  0.00           H  
ATOM    174 3HG2 THR A   4     -10.484  -1.564 -11.615  1.00  0.00           H  
ATOM    175  N   SER A   5      -6.104  -0.234 -13.351  1.00  0.00           N  
ATOM    176  CA  SER A   5      -4.681   0.039 -13.573  1.00  0.00           C  
ATOM    177  C   SER A   5      -4.445   1.355 -14.338  1.00  0.00           C  
ATOM    178  O   SER A   5      -3.305   1.836 -14.427  1.00  0.00           O  
ATOM    179  CB  SER A   5      -4.054  -1.113 -14.334  1.00  0.00           C  
ATOM    180  OG  SER A   5      -4.509  -1.146 -15.660  1.00  0.00           O  
ATOM    181  H   SER A   5      -6.606  -0.801 -14.019  1.00  0.00           H  
ATOM    182  HA  SER A   5      -4.191   0.133 -12.603  1.00  0.00           H  
ATOM    183 1HB  SER A   5      -2.969  -1.009 -14.322  1.00  0.00           H  
ATOM    184 2HB  SER A   5      -4.299  -2.052 -13.840  1.00  0.00           H  
ATOM    185  HG  SER A   5      -5.463  -1.243 -15.610  1.00  0.00           H  
ATOM    186  N   LEU A   6      -5.524   1.925 -14.878  1.00  0.00           N  
ATOM    187  CA  LEU A   6      -5.450   3.161 -15.654  1.00  0.00           C  
ATOM    188  C   LEU A   6      -5.004   4.405 -14.857  1.00  0.00           C  
ATOM    189  O   LEU A   6      -4.213   5.194 -15.371  1.00  0.00           O  
ATOM    190  CB  LEU A   6      -6.822   3.435 -16.283  1.00  0.00           C  
ATOM    191  CG  LEU A   6      -7.138   2.646 -17.560  1.00  0.00           C  
ATOM    192  CD1 LEU A   6      -8.531   3.014 -18.053  1.00  0.00           C  
ATOM    193  CD2 LEU A   6      -6.086   2.949 -18.618  1.00  0.00           C  
ATOM    194  H   LEU A   6      -6.422   1.482 -14.743  1.00  0.00           H  
ATOM    195  HA  LEU A   6      -4.710   3.030 -16.443  1.00  0.00           H  
ATOM    196 1HB  LEU A   6      -7.593   3.202 -15.550  1.00  0.00           H  
ATOM    197 2HB  LEU A   6      -6.888   4.496 -16.524  1.00  0.00           H  
ATOM    198  HG  LEU A   6      -7.133   1.578 -17.339  1.00  0.00           H  
ATOM    199 1HD1 LEU A   6      -8.755   2.453 -18.960  1.00  0.00           H  
ATOM    200 2HD1 LEU A   6      -9.265   2.768 -17.285  1.00  0.00           H  
ATOM    201 3HD1 LEU A   6      -8.571   4.081 -18.267  1.00  0.00           H  
ATOM    202 1HD2 LEU A   6      -6.311   2.388 -19.525  1.00  0.00           H  
ATOM    203 2HD2 LEU A   6      -6.091   4.016 -18.840  1.00  0.00           H  
ATOM    204 3HD2 LEU A   6      -5.103   2.661 -18.245  1.00  0.00           H  
ATOM    205  N   PRO A   7      -5.508   4.595 -13.612  1.00  0.00           N  
ATOM    206  CA  PRO A   7      -5.144   5.828 -12.905  1.00  0.00           C  
ATOM    207  C   PRO A   7      -3.674   5.903 -12.516  1.00  0.00           C  
ATOM    208  O   PRO A   7      -3.105   6.987 -12.512  1.00  0.00           O  
ATOM    209  CB  PRO A   7      -6.039   5.773 -11.663  1.00  0.00           C  
ATOM    210  CG  PRO A   7      -7.147   4.853 -12.050  1.00  0.00           C  
ATOM    211  CD  PRO A   7      -6.482   3.803 -12.899  1.00  0.00           C  
ATOM    212  HA  PRO A   7      -5.392   6.694 -13.536  1.00  0.00           H  
ATOM    213 1HB  PRO A   7      -5.463   5.406 -10.800  1.00  0.00           H  
ATOM    214 2HB  PRO A   7      -6.392   6.783 -11.408  1.00  0.00           H  
ATOM    215 1HG  PRO A   7      -7.624   4.433 -11.152  1.00  0.00           H  
ATOM    216 2HG  PRO A   7      -7.926   5.407 -12.595  1.00  0.00           H  
ATOM    217 1HD  PRO A   7      -6.010   3.051 -12.250  1.00  0.00           H  
ATOM    218 2HD  PRO A   7      -7.229   3.334 -13.557  1.00  0.00           H  
ATOM    219  N   THR A   8      -3.061   4.764 -12.207  1.00  0.00           N  
ATOM    220  CA  THR A   8      -1.649   4.737 -11.772  1.00  0.00           C  
ATOM    221  C   THR A   8      -0.640   4.911 -12.923  1.00  0.00           C  
ATOM    222  O   THR A   8       0.539   5.205 -12.682  1.00  0.00           O  
ATOM    223  CB  THR A   8      -1.340   3.422 -11.032  1.00  0.00           C  
ATOM    224  OG1 THR A   8      -1.483   2.318 -11.936  1.00  0.00           O  
ATOM    225  CG2 THR A   8      -2.288   3.236  -9.857  1.00  0.00           C  
ATOM    226  H   THR A   8      -3.573   3.896 -12.271  1.00  0.00           H  
ATOM    227  HA  THR A   8      -1.482   5.570 -11.088  1.00  0.00           H  
ATOM    228  HB  THR A   8      -0.314   3.443 -10.665  1.00  0.00           H  
ATOM    229  HG1 THR A   8      -2.003   2.592 -12.695  1.00  0.00           H  
ATOM    230 1HG2 THR A   8      -2.054   2.302  -9.347  1.00  0.00           H  
ATOM    231 2HG2 THR A   8      -2.174   4.068  -9.163  1.00  0.00           H  
ATOM    232 3HG2 THR A   8      -3.314   3.203 -10.220  1.00  0.00           H  
ATOM    233  N   SER A   9      -1.112   4.731 -14.158  1.00  0.00           N  
ATOM    234  CA  SER A   9      -0.284   4.930 -15.358  1.00  0.00           C  
ATOM    235  C   SER A   9      -0.366   6.361 -15.928  1.00  0.00           C  
ATOM    236  O   SER A   9       0.245   6.654 -16.953  1.00  0.00           O  
ATOM    237  CB  SER A   9      -0.699   3.938 -16.427  1.00  0.00           C  
ATOM    238  OG  SER A   9      -0.468   2.621 -16.008  1.00  0.00           O  
ATOM    239  H   SER A   9      -2.075   4.447 -14.266  1.00  0.00           H  
ATOM    240  HA  SER A   9       0.759   4.754 -15.092  1.00  0.00           H  
ATOM    241 1HB  SER A   9      -1.756   4.070 -16.655  1.00  0.00           H  
ATOM    242 2HB  SER A   9      -0.140   4.135 -17.342  1.00  0.00           H  
ATOM    243  HG  SER A   9      -1.314   2.290 -15.698  1.00  0.00           H  
ATOM    244  N   HIS A  10      -1.134   7.229 -15.267  1.00  0.00           N  
ATOM    245  CA  HIS A  10      -1.140   8.682 -15.525  1.00  0.00           C  
ATOM    246  C   HIS A  10      -1.299   9.056 -16.969  1.00  0.00           C  
ATOM    247  O   HIS A  10      -0.560   9.890 -17.495  1.00  0.00           O  
ATOM    248  CB  HIS A  10       0.151   9.322 -15.004  1.00  0.00           C  
ATOM    249  CG  HIS A  10       0.395   9.085 -13.547  1.00  0.00           C  
ATOM    250  ND1 HIS A  10      -0.395   9.640 -12.560  1.00  0.00           N  
ATOM    251  CD2 HIS A  10       1.338   8.355 -12.907  1.00  0.00           C  
ATOM    252  CE1 HIS A  10       0.054   9.259 -11.377  1.00  0.00           C  
ATOM    253  NE2 HIS A  10       1.103   8.479 -11.559  1.00  0.00           N  
ATOM    254  H   HIS A  10      -1.741   6.854 -14.552  1.00  0.00           H  
ATOM    255  HA  HIS A  10      -1.981   9.140 -15.005  1.00  0.00           H  
ATOM    256 1HB  HIS A  10       1.002   8.930 -15.561  1.00  0.00           H  
ATOM    257 2HB  HIS A  10       0.117  10.399 -15.173  1.00  0.00           H  
ATOM    258  HD2 HIS A  10       2.135   7.775 -13.374  1.00  0.00           H  
ATOM    259  HE1 HIS A  10      -0.372   9.541 -10.414  1.00  0.00           H  
ATOM    260  HE2 HIS A  10       1.650   8.044 -10.831  1.00  0.00           H  
ATOM    261  N   THR A  11      -2.290   8.452 -17.609  1.00  0.00           N  
ATOM    262  CA  THR A  11      -2.475   8.560 -19.044  1.00  0.00           C  
ATOM    263  C   THR A  11      -2.756  10.002 -19.480  1.00  0.00           C  
ATOM    264  O   THR A  11      -2.483  10.376 -20.634  1.00  0.00           O  
ATOM    265  CB  THR A  11      -3.620   7.644 -19.514  1.00  0.00           C  
ATOM    266  OG1 THR A  11      -4.851   8.066 -18.911  1.00  0.00           O  
ATOM    267  CG2 THR A  11      -3.340   6.199 -19.128  1.00  0.00           C  
ATOM    268  H   THR A  11      -2.938   7.896 -17.070  1.00  0.00           H  
ATOM    269  HA  THR A  11      -1.554   8.245 -19.536  1.00  0.00           H  
ATOM    270  HB  THR A  11      -3.720   7.712 -20.596  1.00  0.00           H  
ATOM    271  HG1 THR A  11      -5.202   8.817 -19.396  1.00  0.00           H  
ATOM    272 1HG2 THR A  11      -4.160   5.567 -19.468  1.00  0.00           H  
ATOM    273 2HG2 THR A  11      -2.411   5.872 -19.593  1.00  0.00           H  
ATOM    274 3HG2 THR A  11      -3.250   6.124 -18.045  1.00  0.00           H  
ATOM    275  N   TYR A  12      -3.290  10.800 -18.549  1.00  0.00           N  
ATOM    276  CA  TYR A  12      -3.622  12.211 -18.775  1.00  0.00           C  
ATOM    277  C   TYR A  12      -2.392  13.112 -19.019  1.00  0.00           C  
ATOM    278  O   TYR A  12      -2.539  14.320 -19.246  1.00  0.00           O  
ATOM    279  CB  TYR A  12      -4.426  12.743 -17.587  1.00  0.00           C  
ATOM    280  CG  TYR A  12      -3.641  12.800 -16.294  1.00  0.00           C  
ATOM    281  CD1 TYR A  12      -3.074  13.995 -15.880  1.00  0.00           C  
ATOM    282  CD2 TYR A  12      -3.490  11.656 -15.525  1.00  0.00           C  
ATOM    283  CE1 TYR A  12      -2.357  14.047 -14.700  1.00  0.00           C  
ATOM    284  CE2 TYR A  12      -2.773  11.708 -14.345  1.00  0.00           C  
ATOM    285  CZ  TYR A  12      -2.208  12.898 -13.932  1.00  0.00           C  
ATOM    286  OH  TYR A  12      -1.495  12.949 -12.757  1.00  0.00           O  
ATOM    287  H   TYR A  12      -3.469  10.392 -17.643  1.00  0.00           H  
ATOM    288  HA  TYR A  12      -4.229  12.283 -19.678  1.00  0.00           H  
ATOM    289 1HB  TYR A  12      -4.786  13.749 -17.811  1.00  0.00           H  
ATOM    290 2HB  TYR A  12      -5.300  12.113 -17.426  1.00  0.00           H  
ATOM    291  HD1 TYR A  12      -3.193  14.894 -16.484  1.00  0.00           H  
ATOM    292  HD2 TYR A  12      -3.935  10.716 -15.852  1.00  0.00           H  
ATOM    293  HE1 TYR A  12      -1.911  14.986 -14.374  1.00  0.00           H  
ATOM    294  HE2 TYR A  12      -2.653  10.808 -13.740  1.00  0.00           H  
ATOM    295  HH  TYR A  12      -1.427  12.065 -12.387  1.00  0.00           H  
ATOM    296  N   LEU A  13      -1.209  12.529 -18.932  1.00  0.00           N  
ATOM    297  CA  LEU A  13       0.030  13.266 -19.038  1.00  0.00           C  
ATOM    298  C   LEU A  13       0.578  13.230 -20.428  1.00  0.00           C  
ATOM    299  O   LEU A  13       1.489  13.959 -20.751  1.00  0.00           O  
ATOM    300  CB  LEU A  13       1.072  12.698 -18.066  1.00  0.00           C  
ATOM    301  CG  LEU A  13       0.737  12.838 -16.576  1.00  0.00           C  
ATOM    302  CD1 LEU A  13       1.866  12.245 -15.743  1.00  0.00           C  
ATOM    303  CD2 LEU A  13       0.524  14.306 -16.239  1.00  0.00           C  
ATOM    304  H   LEU A  13      -1.176  11.530 -18.786  1.00  0.00           H  
ATOM    305  HA  LEU A  13      -0.163  14.306 -18.776  1.00  0.00           H  
ATOM    306 1HB  LEU A  13       1.203  11.638 -18.278  1.00  0.00           H  
ATOM    307 2HB  LEU A  13       2.022  13.203 -18.241  1.00  0.00           H  
ATOM    308  HG  LEU A  13      -0.171  12.279 -16.352  1.00  0.00           H  
ATOM    309 1HD1 LEU A  13       1.627  12.344 -14.684  1.00  0.00           H  
ATOM    310 2HD1 LEU A  13       1.983  11.189 -15.990  1.00  0.00           H  
ATOM    311 3HD1 LEU A  13       2.793  12.774 -15.958  1.00  0.00           H  
ATOM    312 1HD2 LEU A  13       0.285  14.407 -15.179  1.00  0.00           H  
ATOM    313 2HD2 LEU A  13       1.433  14.867 -16.460  1.00  0.00           H  
ATOM    314 3HD2 LEU A  13      -0.300  14.701 -16.835  1.00  0.00           H  
ATOM    315  N   GLY A  14       0.021  12.384 -21.265  1.00  0.00           N  
ATOM    316  CA  GLY A  14       0.523  12.252 -22.608  1.00  0.00           C  
ATOM    317  C   GLY A  14       0.997  10.883 -23.004  1.00  0.00           C  
ATOM    318  O   GLY A  14       1.008   9.948 -22.239  1.00  0.00           O  
ATOM    319  H   GLY A  14      -0.764  11.818 -20.975  1.00  0.00           H  
ATOM    320 1HA  GLY A  14      -0.254  12.540 -23.317  1.00  0.00           H  
ATOM    321 2HA  GLY A  14       1.359  12.935 -22.752  1.00  0.00           H  
ATOM    322  N   ALA A  15       1.348  10.772 -24.263  1.00  0.00           N  
ATOM    323  CA  ALA A  15       1.509   9.494 -24.870  1.00  0.00           C  
ATOM    324  C   ALA A  15       2.600   8.579 -24.383  1.00  0.00           C  
ATOM    325  O   ALA A  15       2.331   7.424 -24.109  1.00  0.00           O  
ATOM    326  CB  ALA A  15       1.691   9.713 -26.365  1.00  0.00           C  
ATOM    327  H   ALA A  15       1.508  11.603 -24.815  1.00  0.00           H  
ATOM    328  HA  ALA A  15       0.606   8.914 -24.682  1.00  0.00           H  
ATOM    329 1HB  ALA A  15       1.740   8.748 -26.871  1.00  0.00           H  
ATOM    330 2HB  ALA A  15       0.848  10.284 -26.754  1.00  0.00           H  
ATOM    331 3HB  ALA A  15       2.614  10.262 -26.542  1.00  0.00           H  
ATOM    332  N   ASP A  16       3.823   9.069 -24.271  1.00  0.00           N  
ATOM    333  CA  ASP A  16       4.933   8.142 -24.049  1.00  0.00           C  
ATOM    334  C   ASP A  16       6.149   8.717 -23.406  1.00  0.00           C  
ATOM    335  O   ASP A  16       6.611   9.751 -23.827  1.00  0.00           O  
ATOM    336  CB  ASP A  16       5.358   7.516 -25.380  1.00  0.00           C  
ATOM    337  CG  ASP A  16       6.239   6.287 -25.202  1.00  0.00           C  
ATOM    338  OD1 ASP A  16       6.085   5.607 -24.216  1.00  0.00           O  
ATOM    339  OD2 ASP A  16       7.059   6.041 -26.055  1.00  0.00           O  
ATOM    340  H   ASP A  16       4.014  10.059 -24.334  1.00  0.00           H  
ATOM    341  HA  ASP A  16       4.595   7.352 -23.377  1.00  0.00           H  
ATOM    342 1HB  ASP A  16       4.471   7.230 -25.946  1.00  0.00           H  
ATOM    343 2HB  ASP A  16       5.901   8.253 -25.971  1.00  0.00           H  
ATOM    344  N   MET A  17       6.729   7.993 -22.466  1.00  0.00           N  
ATOM    345  CA  MET A  17       7.894   8.478 -21.769  1.00  0.00           C  
ATOM    346  C   MET A  17       9.061   7.514 -21.850  1.00  0.00           C  
ATOM    347  O   MET A  17       8.893   6.341 -21.647  1.00  0.00           O  
ATOM    348  CB  MET A  17       7.541   8.759 -20.310  1.00  0.00           C  
ATOM    349  CG  MET A  17       6.523   9.873 -20.112  1.00  0.00           C  
ATOM    350  SD  MET A  17       6.251  10.266 -18.372  1.00  0.00           S  
ATOM    351  CE  MET A  17       5.037  11.574 -18.507  1.00  0.00           C  
ATOM    352  H   MET A  17       6.355   7.085 -22.228  1.00  0.00           H  
ATOM    353  HA  MET A  17       8.218   9.405 -22.241  1.00  0.00           H  
ATOM    354 1HB  MET A  17       7.140   7.856 -19.852  1.00  0.00           H  
ATOM    355 2HB  MET A  17       8.444   9.031 -19.762  1.00  0.00           H  
ATOM    356 1HG  MET A  17       6.866  10.774 -20.619  1.00  0.00           H  
ATOM    357 2HG  MET A  17       5.569   9.577 -20.551  1.00  0.00           H  
ATOM    358 1HE  MET A  17       4.767  11.924 -17.510  1.00  0.00           H  
ATOM    359 2HE  MET A  17       5.456  12.403 -19.081  1.00  0.00           H  
ATOM    360 3HE  MET A  17       4.148  11.196 -19.011  1.00  0.00           H  
ATOM    361  N   GLU A  18      10.244   8.017 -22.167  1.00  0.00           N  
ATOM    362  CA  GLU A  18      11.481   7.222 -22.113  1.00  0.00           C  
ATOM    363  C   GLU A  18      11.711   6.711 -20.688  1.00  0.00           C  
ATOM    364  O   GLU A  18      11.621   7.480 -19.732  1.00  0.00           O  
ATOM    365  CB  GLU A  18      12.682   8.051 -22.574  1.00  0.00           C  
ATOM    366  CG  GLU A  18      13.994   7.282 -22.626  1.00  0.00           C  
ATOM    367  CD  GLU A  18      15.141   8.114 -23.127  1.00  0.00           C  
ATOM    368  OE1 GLU A  18      14.928   9.264 -23.429  1.00  0.00           O  
ATOM    369  OE2 GLU A  18      16.232   7.601 -23.209  1.00  0.00           O  
ATOM    370  H   GLU A  18      10.293   8.984 -22.456  1.00  0.00           H  
ATOM    371  HA  GLU A  18      11.373   6.368 -22.783  1.00  0.00           H  
ATOM    372 1HB  GLU A  18      12.488   8.449 -23.571  1.00  0.00           H  
ATOM    373 2HB  GLU A  18      12.818   8.900 -21.903  1.00  0.00           H  
ATOM    374 1HG  GLU A  18      14.232   6.922 -21.625  1.00  0.00           H  
ATOM    375 2HG  GLU A  18      13.870   6.416 -23.273  1.00  0.00           H  
ATOM    376  N   GLU A  19      11.994   5.418 -20.546  1.00  0.00           N  
ATOM    377  CA  GLU A  19      12.070   4.788 -19.218  1.00  0.00           C  
ATOM    378  C   GLU A  19      13.503   4.515 -18.785  1.00  0.00           C  
ATOM    379  O   GLU A  19      14.351   4.184 -19.610  1.00  0.00           O  
ATOM    380  CB  GLU A  19      11.280   3.477 -19.207  1.00  0.00           C  
ATOM    381  CG  GLU A  19       9.777   3.648 -19.377  1.00  0.00           C  
ATOM    382  CD  GLU A  19       9.031   2.343 -19.328  1.00  0.00           C  
ATOM    383  OE1 GLU A  19       9.668   1.319 -19.258  1.00  0.00           O  
ATOM    384  OE2 GLU A  19       7.823   2.371 -19.360  1.00  0.00           O  
ATOM    385  H   GLU A  19      12.161   4.855 -21.368  1.00  0.00           H  
ATOM    386  HA  GLU A  19      11.631   5.468 -18.487  1.00  0.00           H  
ATOM    387 1HB  GLU A  19      11.636   2.830 -20.009  1.00  0.00           H  
ATOM    388 2HB  GLU A  19      11.453   2.956 -18.265  1.00  0.00           H  
ATOM    389 1HG  GLU A  19       9.404   4.297 -18.586  1.00  0.00           H  
ATOM    390 2HG  GLU A  19       9.583   4.136 -20.332  1.00  0.00           H  
ATOM    391  N   PHE A  20      13.763   4.647 -17.486  1.00  0.00           N  
ATOM    392  CA  PHE A  20      15.101   4.438 -16.950  1.00  0.00           C  
ATOM    393  C   PHE A  20      15.109   3.411 -15.831  1.00  0.00           C  
ATOM    394  O   PHE A  20      14.365   3.546 -14.851  1.00  0.00           O  
ATOM    395  CB  PHE A  20      15.678   5.758 -16.435  1.00  0.00           C  
ATOM    396  CG  PHE A  20      15.643   6.870 -17.444  1.00  0.00           C  
ATOM    397  CD1 PHE A  20      14.502   7.641 -17.609  1.00  0.00           C  
ATOM    398  CD2 PHE A  20      16.751   7.147 -18.230  1.00  0.00           C  
ATOM    399  CE1 PHE A  20      14.469   8.663 -18.538  1.00  0.00           C  
ATOM    400  CE2 PHE A  20      16.722   8.170 -19.158  1.00  0.00           C  
ATOM    401  CZ  PHE A  20      15.579   8.929 -19.312  1.00  0.00           C  
ATOM    402  H   PHE A  20      13.014   4.898 -16.856  1.00  0.00           H  
ATOM    403  HA  PHE A  20      15.741   4.065 -17.751  1.00  0.00           H  
ATOM    404 1HB  PHE A  20      15.121   6.079 -15.555  1.00  0.00           H  
ATOM    405 2HB  PHE A  20      16.713   5.607 -16.129  1.00  0.00           H  
ATOM    406  HD1 PHE A  20      13.625   7.431 -16.996  1.00  0.00           H  
ATOM    407  HD2 PHE A  20      17.654   6.547 -18.109  1.00  0.00           H  
ATOM    408  HE1 PHE A  20      13.565   9.261 -18.658  1.00  0.00           H  
ATOM    409  HE2 PHE A  20      17.599   8.378 -19.770  1.00  0.00           H  
ATOM    410  HZ  PHE A  20      15.553   9.734 -20.045  1.00  0.00           H  
ATOM    411  N   HIS A  21      15.951   2.383 -15.991  1.00  0.00           N  
ATOM    412  CA  HIS A  21      16.095   1.308 -15.001  1.00  0.00           C  
ATOM    413  C   HIS A  21      16.831   1.787 -13.772  1.00  0.00           C  
ATOM    414  O   HIS A  21      18.065   1.822 -13.731  1.00  0.00           O  
ATOM    415  CB  HIS A  21      16.835   0.107 -15.599  1.00  0.00           C  
ATOM    416  CG  HIS A  21      16.903  -1.075 -14.682  1.00  0.00           C  
ATOM    417  ND1 HIS A  21      17.695  -2.173 -14.942  1.00  0.00           N  
ATOM    418  CD2 HIS A  21      16.277  -1.331 -13.510  1.00  0.00           C  
ATOM    419  CE1 HIS A  21      17.555  -3.054 -13.967  1.00  0.00           C  
ATOM    420  NE2 HIS A  21      16.699  -2.567 -13.086  1.00  0.00           N  
ATOM    421  H   HIS A  21      16.508   2.354 -16.833  1.00  0.00           H  
ATOM    422  HA  HIS A  21      15.109   0.970 -14.685  1.00  0.00           H  
ATOM    423 1HB  HIS A  21      16.341  -0.203 -16.520  1.00  0.00           H  
ATOM    424 2HB  HIS A  21      17.853   0.398 -15.855  1.00  0.00           H  
ATOM    425  HD1 HIS A  21      18.345  -2.268 -15.697  1.00  0.00           H  
ATOM    426  HD2 HIS A  21      15.562  -0.764 -12.912  1.00  0.00           H  
ATOM    427  HE1 HIS A  21      18.102  -3.995 -13.986  1.00  0.00           H  
ATOM    428  N   GLY A  22      16.058   2.168 -12.758  1.00  0.00           N  
ATOM    429  CA  GLY A  22      16.581   2.883 -11.596  1.00  0.00           C  
ATOM    430  C   GLY A  22      17.415   2.063 -10.632  1.00  0.00           C  
ATOM    431  O   GLY A  22      16.901   1.164  -9.946  1.00  0.00           O  
ATOM    432  H   GLY A  22      15.072   1.951 -12.800  1.00  0.00           H  
ATOM    433 1HA  GLY A  22      17.200   3.716 -11.930  1.00  0.00           H  
ATOM    434 2HA  GLY A  22      15.754   3.306 -11.027  1.00  0.00           H  
ATOM    435  N   ARG A  23      18.703   2.383 -10.568  1.00  0.00           N  
ATOM    436  CA  ARG A  23      19.605   1.728  -9.628  1.00  0.00           C  
ATOM    437  C   ARG A  23      20.672   2.677  -9.100  1.00  0.00           C  
ATOM    438  O   ARG A  23      21.857   2.527  -9.400  1.00  0.00           O  
ATOM    439  CB  ARG A  23      20.282   0.536 -10.288  1.00  0.00           C  
ATOM    440  CG  ARG A  23      19.346  -0.598 -10.673  1.00  0.00           C  
ATOM    441  CD  ARG A  23      20.078  -1.725 -11.307  1.00  0.00           C  
ATOM    442  NE  ARG A  23      20.582  -1.370 -12.624  1.00  0.00           N  
ATOM    443  CZ  ARG A  23      21.455  -2.112 -13.334  1.00  0.00           C  
ATOM    444  NH1 ARG A  23      21.909  -3.243 -12.841  1.00  0.00           N  
ATOM    445  NH2 ARG A  23      21.854  -1.703 -14.526  1.00  0.00           N  
ATOM    446  H   ARG A  23      19.067   3.096 -11.184  1.00  0.00           H  
ATOM    447  HA  ARG A  23      19.021   1.373  -8.778  1.00  0.00           H  
ATOM    448 1HB  ARG A  23      20.793   0.862 -11.192  1.00  0.00           H  
ATOM    449 2HB  ARG A  23      21.035   0.127  -9.614  1.00  0.00           H  
ATOM    450 1HG  ARG A  23      18.844  -0.975  -9.781  1.00  0.00           H  
ATOM    451 2HG  ARG A  23      18.602  -0.232 -11.381  1.00  0.00           H  
ATOM    452 1HD  ARG A  23      20.925  -2.005 -10.682  1.00  0.00           H  
ATOM    453 2HD  ARG A  23      19.410  -2.578 -11.416  1.00  0.00           H  
ATOM    454  HE  ARG A  23      20.255  -0.507 -13.036  1.00  0.00           H  
ATOM    455 1HH1 ARG A  23      21.604  -3.556 -11.930  1.00  0.00           H  
ATOM    456 2HH1 ARG A  23      22.562  -3.799 -13.373  1.00  0.00           H  
ATOM    457 1HH2 ARG A  23      21.503  -0.833 -14.904  1.00  0.00           H  
ATOM    458 2HH2 ARG A  23      22.506  -2.259 -15.058  1.00  0.00           H  
ATOM    459  N   THR A  24      20.252   3.675  -8.331  1.00  0.00           N  
ATOM    460  CA  THR A  24      21.215   4.466  -7.551  1.00  0.00           C  
ATOM    461  C   THR A  24      20.713   4.726  -6.132  1.00  0.00           C  
ATOM    462  O   THR A  24      19.718   5.428  -5.932  1.00  0.00           O  
ATOM    463  CB  THR A  24      21.516   5.810  -8.241  1.00  0.00           C  
ATOM    464  OG1 THR A  24      22.069   5.569  -9.541  1.00  0.00           O  
ATOM    465  CG2 THR A  24      22.503   6.623  -7.417  1.00  0.00           C  
ATOM    466  H   THR A  24      19.269   3.901  -8.274  1.00  0.00           H  
ATOM    467  HA  THR A  24      22.145   3.903  -7.476  1.00  0.00           H  
ATOM    468  HB  THR A  24      20.592   6.376  -8.353  1.00  0.00           H  
ATOM    469  HG1 THR A  24      22.421   4.676  -9.578  1.00  0.00           H  
ATOM    470 1HG2 THR A  24      22.703   7.569  -7.920  1.00  0.00           H  
ATOM    471 2HG2 THR A  24      22.080   6.817  -6.431  1.00  0.00           H  
ATOM    472 3HG2 THR A  24      23.433   6.066  -7.309  1.00  0.00           H  
ATOM    473  N   LEU A  25      21.397   4.106  -5.167  1.00  0.00           N  
ATOM    474  CA  LEU A  25      21.113   4.274  -3.743  1.00  0.00           C  
ATOM    475  C   LEU A  25      22.347   4.796  -3.017  1.00  0.00           C  
ATOM    476  O   LEU A  25      23.476   4.455  -3.373  1.00  0.00           O  
ATOM    477  CB  LEU A  25      20.666   2.944  -3.123  1.00  0.00           C  
ATOM    478  CG  LEU A  25      19.300   2.421  -3.584  1.00  0.00           C  
ATOM    479  CD1 LEU A  25      19.480   1.550  -4.820  1.00  0.00           C  
ATOM    480  CD2 LEU A  25      18.647   1.639  -2.455  1.00  0.00           C  
ATOM    481  H   LEU A  25      22.147   3.492  -5.450  1.00  0.00           H  
ATOM    482  HA  LEU A  25      20.305   4.997  -3.635  1.00  0.00           H  
ATOM    483 1HB  LEU A  25      21.409   2.184  -3.359  1.00  0.00           H  
ATOM    484 2HB  LEU A  25      20.628   3.060  -2.040  1.00  0.00           H  
ATOM    485  HG  LEU A  25      18.662   3.261  -3.859  1.00  0.00           H  
ATOM    486 1HD1 LEU A  25      18.509   1.178  -5.149  1.00  0.00           H  
ATOM    487 2HD1 LEU A  25      19.930   2.140  -5.619  1.00  0.00           H  
ATOM    488 3HD1 LEU A  25      20.128   0.708  -4.580  1.00  0.00           H  
ATOM    489 1HD2 LEU A  25      17.676   1.267  -2.783  1.00  0.00           H  
ATOM    490 2HD2 LEU A  25      19.283   0.798  -2.180  1.00  0.00           H  
ATOM    491 3HD2 LEU A  25      18.514   2.290  -1.590  1.00  0.00           H  
ATOM    492  N   HIS A  26      22.125   5.628  -2.005  1.00  0.00           N  
ATOM    493  CA  HIS A  26      23.209   6.208  -1.217  1.00  0.00           C  
ATOM    494  C   HIS A  26      23.272   5.497   0.099  1.00  0.00           C  
ATOM    495  O   HIS A  26      22.248   5.324   0.750  1.00  0.00           O  
ATOM    496  CB  HIS A  26      23.009   7.710  -0.991  1.00  0.00           C  
ATOM    497  CG  HIS A  26      22.982   8.510  -2.257  1.00  0.00           C  
ATOM    498  ND1 HIS A  26      24.119   8.792  -2.982  1.00  0.00           N  
ATOM    499  CD2 HIS A  26      21.956   9.088  -2.924  1.00  0.00           C  
ATOM    500  CE1 HIS A  26      23.794   9.509  -4.044  1.00  0.00           C  
ATOM    501  NE2 HIS A  26      22.488   9.703  -4.031  1.00  0.00           N  
ATOM    502  H   HIS A  26      21.170   5.864  -1.777  1.00  0.00           H  
ATOM    503  HA  HIS A  26      24.153   6.080  -1.747  1.00  0.00           H  
ATOM    504 1HB  HIS A  26      22.071   7.877  -0.461  1.00  0.00           H  
ATOM    505 2HB  HIS A  26      23.813   8.094  -0.363  1.00  0.00           H  
ATOM    506  HD1 HIS A  26      25.040   8.446  -2.799  1.00  0.00           H  
ATOM    507  HD2 HIS A  26      20.883   9.136  -2.736  1.00  0.00           H  
ATOM    508  HE1 HIS A  26      24.558   9.835  -4.750  1.00  0.00           H  
ATOM    509  N   ASP A  27      24.468   5.066   0.502  1.00  0.00           N  
ATOM    510  CA  ASP A  27      24.604   4.233   1.708  1.00  0.00           C  
ATOM    511  C   ASP A  27      24.365   4.994   3.006  1.00  0.00           C  
ATOM    512  O   ASP A  27      24.480   6.223   3.054  1.00  0.00           O  
ATOM    513  CB  ASP A  27      25.997   3.600   1.754  1.00  0.00           C  
ATOM    514  CG  ASP A  27      26.194   2.523   0.696  1.00  0.00           C  
ATOM    515  OD1 ASP A  27      25.221   2.101   0.117  1.00  0.00           O  
ATOM    516  OD2 ASP A  27      27.316   2.134   0.476  1.00  0.00           O  
ATOM    517  H   ASP A  27      25.296   5.311  -0.023  1.00  0.00           H  
ATOM    518  HA  ASP A  27      23.858   3.439   1.666  1.00  0.00           H  
ATOM    519 1HB  ASP A  27      26.753   4.373   1.611  1.00  0.00           H  
ATOM    520 2HB  ASP A  27      26.164   3.158   2.737  1.00  0.00           H  
ATOM    521  N   ASP A  28      24.023   4.240   4.047  1.00  0.00           N  
ATOM    522  CA  ASP A  28      23.419   4.786   5.260  1.00  0.00           C  
ATOM    523  C   ASP A  28      24.260   5.801   6.030  1.00  0.00           C  
ATOM    524  O   ASP A  28      25.484   5.695   6.093  1.00  0.00           O  
ATOM    525  CB  ASP A  28      23.063   3.635   6.204  1.00  0.00           C  
ATOM    526  CG  ASP A  28      21.886   2.805   5.709  1.00  0.00           C  
ATOM    527  OD1 ASP A  28      21.230   3.231   4.787  1.00  0.00           O  
ATOM    528  OD2 ASP A  28      21.652   1.755   6.258  1.00  0.00           O  
ATOM    529  H   ASP A  28      24.193   3.246   3.986  1.00  0.00           H  
ATOM    530  HA  ASP A  28      22.510   5.320   4.983  1.00  0.00           H  
ATOM    531 1HB  ASP A  28      23.926   2.980   6.322  1.00  0.00           H  
ATOM    532 2HB  ASP A  28      22.819   4.035   7.188  1.00  0.00           H  
ATOM    533  N   ASP A  29      23.557   6.784   6.603  1.00  0.00           N  
ATOM    534  CA  ASP A  29      24.121   7.864   7.436  1.00  0.00           C  
ATOM    535  C   ASP A  29      24.970   8.882   6.683  1.00  0.00           C  
ATOM    536  O   ASP A  29      25.448   9.848   7.279  1.00  0.00           O  
ATOM    537  CB  ASP A  29      24.969   7.261   8.558  1.00  0.00           C  
ATOM    538  CG  ASP A  29      24.158   6.397   9.515  1.00  0.00           C  
ATOM    539  OD1 ASP A  29      23.084   6.807   9.889  1.00  0.00           O  
ATOM    540  OD2 ASP A  29      24.620   5.337   9.863  1.00  0.00           O  
ATOM    541  H   ASP A  29      22.561   6.761   6.435  1.00  0.00           H  
ATOM    542  HA  ASP A  29      23.298   8.427   7.876  1.00  0.00           H  
ATOM    543 1HB  ASP A  29      25.763   6.651   8.127  1.00  0.00           H  
ATOM    544 2HB  ASP A  29      25.443   8.061   9.128  1.00  0.00           H  
ATOM    545  N   SER A  30      25.106   8.694   5.371  1.00  0.00           N  
ATOM    546  CA  SER A  30      25.943   9.555   4.530  1.00  0.00           C  
ATOM    547  C   SER A  30      25.507  11.022   4.520  1.00  0.00           C  
ATOM    548  O   SER A  30      24.401  11.351   4.951  1.00  0.00           O  
ATOM    549  CB  SER A  30      25.942   9.026   3.109  1.00  0.00           C  
ATOM    550  OG  SER A  30      24.670   9.139   2.532  1.00  0.00           O  
ATOM    551  H   SER A  30      24.609   7.925   4.946  1.00  0.00           H  
ATOM    552  HA  SER A  30      26.962   9.534   4.919  1.00  0.00           H  
ATOM    553 1HB  SER A  30      26.665   9.581   2.513  1.00  0.00           H  
ATOM    554 2HB  SER A  30      26.253   7.981   3.109  1.00  0.00           H  
ATOM    555  HG  SER A  30      24.264   8.273   2.616  1.00  0.00           H  
ATOM    556  N   CYS A  31      26.390  11.897   4.034  1.00  0.00           N  
ATOM    557  CA  CYS A  31      26.037  13.293   3.788  1.00  0.00           C  
ATOM    558  C   CYS A  31      26.044  13.588   2.306  1.00  0.00           C  
ATOM    559  O   CYS A  31      27.086  13.527   1.651  1.00  0.00           O  
ATOM    560  CB  CYS A  31      27.011  14.237   4.494  1.00  0.00           C  
ATOM    561  SG  CYS A  31      26.605  15.990   4.309  1.00  0.00           S  
ATOM    562  H   CYS A  31      27.328  11.584   3.831  1.00  0.00           H  
ATOM    563  HA  CYS A  31      25.037  13.472   4.184  1.00  0.00           H  
ATOM    564 1HB  CYS A  31      27.033  14.007   5.559  1.00  0.00           H  
ATOM    565 2HB  CYS A  31      28.016  14.081   4.104  1.00  0.00           H  
ATOM    566  HG  CYS A  31      26.661  16.005   2.980  1.00  0.00           H  
ATOM    567  N   GLN A  32      24.858  13.890   1.788  1.00  0.00           N  
ATOM    568  CA  GLN A  32      24.656  14.124   0.368  1.00  0.00           C  
ATOM    569  C   GLN A  32      24.113  15.515   0.120  1.00  0.00           C  
ATOM    570  O   GLN A  32      23.371  16.062   0.937  1.00  0.00           O  
ATOM    571  CB  GLN A  32      23.704  13.079  -0.221  1.00  0.00           C  
ATOM    572  CG  GLN A  32      24.153  11.643  -0.016  1.00  0.00           C  
ATOM    573  CD  GLN A  32      25.383  11.298  -0.836  1.00  0.00           C  
ATOM    574  OE1 GLN A  32      25.589  11.837  -1.927  1.00  0.00           O  
ATOM    575  NE2 GLN A  32      26.206  10.396  -0.315  1.00  0.00           N  
ATOM    576  H   GLN A  32      24.069  13.958   2.415  1.00  0.00           H  
ATOM    577  HA  GLN A  32      25.618  14.040  -0.137  1.00  0.00           H  
ATOM    578 1HB  GLN A  32      22.718  13.190   0.229  1.00  0.00           H  
ATOM    579 2HB  GLN A  32      23.596  13.249  -1.292  1.00  0.00           H  
ATOM    580 1HG  GLN A  32      24.393  11.494   1.037  1.00  0.00           H  
ATOM    581 2HG  GLN A  32      23.345  10.974  -0.313  1.00  0.00           H  
ATOM    582 1HE2 GLN A  32      27.034  10.128  -0.811  1.00  0.00           H  
ATOM    583 2HE2 GLN A  32      26.001   9.983   0.572  1.00  0.00           H  
ATOM    584  N   VAL A  33      24.508  16.085  -1.010  1.00  0.00           N  
ATOM    585  CA  VAL A  33      23.939  17.333  -1.484  1.00  0.00           C  
ATOM    586  C   VAL A  33      23.038  17.014  -2.680  1.00  0.00           C  
ATOM    587  O   VAL A  33      23.493  16.462  -3.687  1.00  0.00           O  
ATOM    588  CB  VAL A  33      25.045  18.324  -1.895  1.00  0.00           C  
ATOM    589  CG1 VAL A  33      24.435  19.615  -2.421  1.00  0.00           C  
ATOM    590  CG2 VAL A  33      25.956  18.602  -0.710  1.00  0.00           C  
ATOM    591  H   VAL A  33      25.228  15.634  -1.556  1.00  0.00           H  
ATOM    592  HA  VAL A  33      23.361  17.779  -0.674  1.00  0.00           H  
ATOM    593  HB  VAL A  33      25.627  17.889  -2.707  1.00  0.00           H  
ATOM    594 1HG1 VAL A  33      25.230  20.303  -2.707  1.00  0.00           H  
ATOM    595 2HG1 VAL A  33      23.816  19.396  -3.290  1.00  0.00           H  
ATOM    596 3HG1 VAL A  33      23.822  20.071  -1.644  1.00  0.00           H  
ATOM    597 1HG2 VAL A  33      26.736  19.303  -1.007  1.00  0.00           H  
ATOM    598 2HG2 VAL A  33      25.373  19.032   0.105  1.00  0.00           H  
ATOM    599 3HG2 VAL A  33      26.414  17.671  -0.376  1.00  0.00           H  
ATOM    600  N   ILE A  34      21.751  17.319  -2.543  1.00  0.00           N  
ATOM    601  CA  ILE A  34      20.763  17.003  -3.583  1.00  0.00           C  
ATOM    602  C   ILE A  34      19.977  18.257  -3.985  1.00  0.00           C  
ATOM    603  O   ILE A  34      19.657  19.090  -3.129  1.00  0.00           O  
ATOM    604  CB  ILE A  34      19.787  15.913  -3.105  1.00  0.00           C  
ATOM    605  CG1 ILE A  34      20.558  14.696  -2.588  1.00  0.00           C  
ATOM    606  CG2 ILE A  34      18.845  15.511  -4.229  1.00  0.00           C  
ATOM    607  CD1 ILE A  34      19.692  13.686  -1.868  1.00  0.00           C  
ATOM    608  H   ILE A  34      21.446  17.781  -1.699  1.00  0.00           H  
ATOM    609  HA  ILE A  34      21.291  16.630  -4.460  1.00  0.00           H  
ATOM    610  HB  ILE A  34      19.199  16.292  -2.269  1.00  0.00           H  
ATOM    611 1HG1 ILE A  34      21.048  14.194  -3.421  1.00  0.00           H  
ATOM    612 2HG1 ILE A  34      21.338  15.025  -1.901  1.00  0.00           H  
ATOM    613 1HG2 ILE A  34      18.162  14.739  -3.875  1.00  0.00           H  
ATOM    614 2HG2 ILE A  34      18.274  16.381  -4.553  1.00  0.00           H  
ATOM    615 3HG2 ILE A  34      19.425  15.125  -5.069  1.00  0.00           H  
ATOM    616 1HD1 ILE A  34      20.310  12.852  -1.531  1.00  0.00           H  
ATOM    617 2HD1 ILE A  34      19.219  14.158  -1.007  1.00  0.00           H  
ATOM    618 3HD1 ILE A  34      18.925  13.315  -2.547  1.00  0.00           H  
ATOM    619  N   PRO A  35      19.672  18.404  -5.291  1.00  0.00           N  
ATOM    620  CA  PRO A  35      18.760  19.475  -5.720  1.00  0.00           C  
ATOM    621  C   PRO A  35      17.364  19.333  -5.102  1.00  0.00           C  
ATOM    622  O   PRO A  35      16.884  18.215  -4.916  1.00  0.00           O  
ATOM    623  CB  PRO A  35      18.719  19.295  -7.241  1.00  0.00           C  
ATOM    624  CG  PRO A  35      19.960  18.531  -7.552  1.00  0.00           C  
ATOM    625  CD  PRO A  35      20.106  17.569  -6.404  1.00  0.00           C  
ATOM    626  HA  PRO A  35      19.193  20.449  -5.448  1.00  0.00           H  
ATOM    627 1HB  PRO A  35      17.803  18.758  -7.531  1.00  0.00           H  
ATOM    628 2HB  PRO A  35      18.686  20.277  -7.735  1.00  0.00           H  
ATOM    629 1HG  PRO A  35      19.859  18.021  -8.522  1.00  0.00           H  
ATOM    630 2HG  PRO A  35      20.816  19.217  -7.641  1.00  0.00           H  
ATOM    631 1HD  PRO A  35      19.461  16.695  -6.574  1.00  0.00           H  
ATOM    632 2HD  PRO A  35      21.159  17.263  -6.312  1.00  0.00           H  
ATOM    633  N   VAL A  36      16.740  20.458  -4.773  1.00  0.00           N  
ATOM    634  CA  VAL A  36      15.350  20.485  -4.342  1.00  0.00           C  
ATOM    635  C   VAL A  36      14.560  21.299  -5.342  1.00  0.00           C  
ATOM    636  O   VAL A  36      14.904  22.458  -5.612  1.00  0.00           O  
ATOM    637  CB  VAL A  36      15.214  21.101  -2.937  1.00  0.00           C  
ATOM    638  CG1 VAL A  36      13.747  21.263  -2.566  1.00  0.00           C  
ATOM    639  CG2 VAL A  36      15.935  20.233  -1.918  1.00  0.00           C  
ATOM    640  H   VAL A  36      17.256  21.325  -4.826  1.00  0.00           H  
ATOM    641  HA  VAL A  36      14.980  19.460  -4.303  1.00  0.00           H  
ATOM    642  HB  VAL A  36      15.655  22.098  -2.943  1.00  0.00           H  
ATOM    643 1HG1 VAL A  36      13.669  21.700  -1.571  1.00  0.00           H  
ATOM    644 2HG1 VAL A  36      13.259  21.917  -3.289  1.00  0.00           H  
ATOM    645 3HG1 VAL A  36      13.261  20.287  -2.572  1.00  0.00           H  
ATOM    646 1HG2 VAL A  36      15.835  20.675  -0.927  1.00  0.00           H  
ATOM    647 2HG2 VAL A  36      15.497  19.234  -1.916  1.00  0.00           H  
ATOM    648 3HG2 VAL A  36      16.992  20.166  -2.180  1.00  0.00           H  
ATOM    649  N   LEU A  37      13.504  20.713  -5.892  1.00  0.00           N  
ATOM    650  CA  LEU A  37      12.700  21.417  -6.889  1.00  0.00           C  
ATOM    651  C   LEU A  37      11.750  22.451  -6.275  1.00  0.00           C  
ATOM    652  O   LEU A  37      11.063  22.154  -5.292  1.00  0.00           O  
ATOM    653  CB  LEU A  37      11.888  20.403  -7.704  1.00  0.00           C  
ATOM    654  CG  LEU A  37      12.703  19.474  -8.613  1.00  0.00           C  
ATOM    655  CD1 LEU A  37      11.767  18.500  -9.316  1.00  0.00           C  
ATOM    656  CD2 LEU A  37      13.484  20.306  -9.620  1.00  0.00           C  
ATOM    657  H   LEU A  37      13.246  19.773  -5.626  1.00  0.00           H  
ATOM    658  HA  LEU A  37      13.371  21.955  -7.557  1.00  0.00           H  
ATOM    659 1HB  LEU A  37      11.321  19.778  -7.015  1.00  0.00           H  
ATOM    660 2HB  LEU A  37      11.183  20.946  -8.333  1.00  0.00           H  
ATOM    661  HG  LEU A  37      13.398  18.891  -8.008  1.00  0.00           H  
ATOM    662 1HD1 LEU A  37      12.347  17.841  -9.962  1.00  0.00           H  
ATOM    663 2HD1 LEU A  37      11.236  17.905  -8.573  1.00  0.00           H  
ATOM    664 3HD1 LEU A  37      11.049  19.056  -9.918  1.00  0.00           H  
ATOM    665 1HD2 LEU A  37      14.064  19.647 -10.265  1.00  0.00           H  
ATOM    666 2HD2 LEU A  37      12.789  20.889 -10.226  1.00  0.00           H  
ATOM    667 3HD2 LEU A  37      14.157  20.981  -9.090  1.00  0.00           H  
ATOM    668  N   PRO A  38      11.706  23.673  -6.863  1.00  0.00           N  
ATOM    669  CA  PRO A  38      10.818  24.782  -6.461  1.00  0.00           C  
ATOM    670  C   PRO A  38       9.327  24.460  -6.613  1.00  0.00           C  
ATOM    671  O   PRO A  38       8.923  23.844  -7.607  1.00  0.00           O  
ATOM    672  CB  PRO A  38      11.238  25.906  -7.414  1.00  0.00           C  
ATOM    673  CG  PRO A  38      11.793  25.192  -8.599  1.00  0.00           C  
ATOM    674  CD  PRO A  38      12.544  24.024  -8.015  1.00  0.00           C  
ATOM    675  HA  PRO A  38      11.025  25.050  -5.414  1.00  0.00           H  
ATOM    676 1HB  PRO A  38      10.370  26.533  -7.661  1.00  0.00           H  
ATOM    677 2HB  PRO A  38      11.977  26.558  -6.925  1.00  0.00           H  
ATOM    678 1HG  PRO A  38      10.979  24.879  -9.269  1.00  0.00           H  
ATOM    679 2HG  PRO A  38      12.441  25.865  -9.179  1.00  0.00           H  
ATOM    680 1HD  PRO A  38      12.592  23.213  -8.756  1.00  0.00           H  
ATOM    681 2HD  PRO A  38      13.554  24.346  -7.725  1.00  0.00           H  
ATOM    682  N   GLN A  39       8.525  24.892  -5.638  1.00  0.00           N  
ATOM    683  CA  GLN A  39       7.054  24.756  -5.683  1.00  0.00           C  
ATOM    684  C   GLN A  39       6.562  23.307  -5.626  1.00  0.00           C  
ATOM    685  O   GLN A  39       5.379  23.042  -5.830  1.00  0.00           O  
ATOM    686  CB  GLN A  39       6.508  25.420  -6.950  1.00  0.00           C  
ATOM    687  CG  GLN A  39       6.890  26.883  -7.099  1.00  0.00           C  
ATOM    688  CD  GLN A  39       6.320  27.746  -5.990  1.00  0.00           C  
ATOM    689  OE1 GLN A  39       5.101  27.837  -5.818  1.00  0.00           O  
ATOM    690  NE2 GLN A  39       7.200  28.387  -5.229  1.00  0.00           N  
ATOM    691  H   GLN A  39       8.954  25.331  -4.836  1.00  0.00           H  
ATOM    692  HA  GLN A  39       6.634  25.257  -4.811  1.00  0.00           H  
ATOM    693 1HB  GLN A  39       6.872  24.886  -7.827  1.00  0.00           H  
ATOM    694 2HB  GLN A  39       5.420  25.354  -6.955  1.00  0.00           H  
ATOM    695 1HG  GLN A  39       7.976  26.968  -7.076  1.00  0.00           H  
ATOM    696 2HG  GLN A  39       6.506  27.252  -8.051  1.00  0.00           H  
ATOM    697 1HE2 GLN A  39       6.883  28.971  -4.481  1.00  0.00           H  
ATOM    698 2HE2 GLN A  39       8.179  28.285  -5.403  1.00  0.00           H  
ATOM    699  N   VAL A  40       7.447  22.383  -5.337  1.00  0.00           N  
ATOM    700  CA  VAL A  40       6.974  21.060  -5.090  1.00  0.00           C  
ATOM    701  C   VAL A  40       6.693  21.053  -3.627  1.00  0.00           C  
ATOM    702  O   VAL A  40       7.553  21.333  -2.831  1.00  0.00           O  
ATOM    703  CB  VAL A  40       8.015  19.987  -5.462  1.00  0.00           C  
ATOM    704  CG1 VAL A  40       7.493  18.599  -5.123  1.00  0.00           C  
ATOM    705  CG2 VAL A  40       8.356  20.088  -6.941  1.00  0.00           C  
ATOM    706  H   VAL A  40       8.438  22.569  -5.283  1.00  0.00           H  
ATOM    707  HA  VAL A  40       6.088  20.889  -5.702  1.00  0.00           H  
ATOM    708  HB  VAL A  40       8.915  20.146  -4.868  1.00  0.00           H  
ATOM    709 1HG1 VAL A  40       8.241  17.853  -5.392  1.00  0.00           H  
ATOM    710 2HG1 VAL A  40       7.289  18.538  -4.053  1.00  0.00           H  
ATOM    711 3HG1 VAL A  40       6.575  18.409  -5.680  1.00  0.00           H  
ATOM    712 1HG2 VAL A  40       9.093  19.327  -7.197  1.00  0.00           H  
ATOM    713 2HG2 VAL A  40       7.454  19.935  -7.534  1.00  0.00           H  
ATOM    714 3HG2 VAL A  40       8.766  21.076  -7.152  1.00  0.00           H  
ATOM    715  N   MET A  41       5.463  20.763  -3.276  1.00  0.00           N  
ATOM    716  CA  MET A  41       5.127  20.573  -1.908  1.00  0.00           C  
ATOM    717  C   MET A  41       4.403  19.277  -1.794  1.00  0.00           C  
ATOM    718  O   MET A  41       3.338  19.118  -2.349  1.00  0.00           O  
ATOM    719  CB  MET A  41       4.280  21.731  -1.383  1.00  0.00           C  
ATOM    720  CG  MET A  41       3.899  21.615   0.086  1.00  0.00           C  
ATOM    721  SD  MET A  41       3.022  23.072   0.693  1.00  0.00           S  
ATOM    722  CE  MET A  41       4.365  24.249   0.811  1.00  0.00           C  
ATOM    723  H   MET A  41       4.742  20.672  -3.977  1.00  0.00           H  
ATOM    724  HA  MET A  41       6.049  20.532  -1.328  1.00  0.00           H  
ATOM    725 1HB  MET A  41       4.822  22.666  -1.515  1.00  0.00           H  
ATOM    726 2HB  MET A  41       3.360  21.801  -1.963  1.00  0.00           H  
ATOM    727 1HG  MET A  41       3.260  20.745   0.229  1.00  0.00           H  
ATOM    728 2HG  MET A  41       4.798  21.481   0.687  1.00  0.00           H  
ATOM    729 1HE  MET A  41       3.982  25.203   1.174  1.00  0.00           H  
ATOM    730 2HE  MET A  41       5.120  23.874   1.503  1.00  0.00           H  
ATOM    731 3HE  MET A  41       4.814  24.390  -0.173  1.00  0.00           H  
ATOM    732  N   MET A  42       4.996  18.326  -1.106  1.00  0.00           N  
ATOM    733  CA  MET A  42       4.274  17.194  -0.634  1.00  0.00           C  
ATOM    734  C   MET A  42       5.224  16.410   0.212  1.00  0.00           C  
ATOM    735  O   MET A  42       6.403  16.576   0.077  1.00  0.00           O  
ATOM    736  CB  MET A  42       3.725  16.359  -1.789  1.00  0.00           C  
ATOM    737  CG  MET A  42       2.924  15.139  -1.359  1.00  0.00           C  
ATOM    738  SD  MET A  42       2.432  14.104  -2.752  1.00  0.00           S  
ATOM    739  CE  MET A  42       3.935  13.171  -3.028  1.00  0.00           C  
ATOM    740  H   MET A  42       5.984  18.398  -0.907  1.00  0.00           H  
ATOM    741  HA  MET A  42       3.432  17.545  -0.038  1.00  0.00           H  
ATOM    742 1HB  MET A  42       3.081  16.979  -2.412  1.00  0.00           H  
ATOM    743 2HB  MET A  42       4.550  16.014  -2.413  1.00  0.00           H  
ATOM    744 1HG  MET A  42       3.519  14.536  -0.675  1.00  0.00           H  
ATOM    745 2HG  MET A  42       2.024  15.461  -0.835  1.00  0.00           H  
ATOM    746 1HE  MET A  42       3.789  12.484  -3.862  1.00  0.00           H  
ATOM    747 2HE  MET A  42       4.751  13.856  -3.260  1.00  0.00           H  
ATOM    748 3HE  MET A  42       4.182  12.604  -2.130  1.00  0.00           H  
ATOM    749  N   ILE A  43       4.720  15.513   1.035  1.00  0.00           N  
ATOM    750  CA  ILE A  43       5.579  14.639   1.769  1.00  0.00           C  
ATOM    751  C   ILE A  43       5.545  13.355   1.008  1.00  0.00           C  
ATOM    752  O   ILE A  43       4.533  12.735   0.876  1.00  0.00           O  
ATOM    753  CB  ILE A  43       5.119  14.436   3.224  1.00  0.00           C  
ATOM    754  CG1 ILE A  43       5.006  15.784   3.942  1.00  0.00           C  
ATOM    755  CG2 ILE A  43       6.079  13.515   3.962  1.00  0.00           C  
ATOM    756  CD1 ILE A  43       4.242  15.720   5.244  1.00  0.00           C  
ATOM    757  H   ILE A  43       3.720  15.435   1.155  1.00  0.00           H  
ATOM    758  HA  ILE A  43       6.576  15.078   1.798  1.00  0.00           H  
ATOM    759  HB  ILE A  43       4.125  13.990   3.232  1.00  0.00           H  
ATOM    760 1HG1 ILE A  43       6.003  16.169   4.150  1.00  0.00           H  
ATOM    761 2HG1 ILE A  43       4.509  16.502   3.290  1.00  0.00           H  
ATOM    762 1HG2 ILE A  43       5.739  13.383   4.988  1.00  0.00           H  
ATOM    763 2HG2 ILE A  43       6.110  12.548   3.463  1.00  0.00           H  
ATOM    764 3HG2 ILE A  43       7.076  13.955   3.963  1.00  0.00           H  
ATOM    765 1HD1 ILE A  43       4.204  16.713   5.693  1.00  0.00           H  
ATOM    766 2HD1 ILE A  43       3.226  15.369   5.053  1.00  0.00           H  
ATOM    767 3HD1 ILE A  43       4.741  15.033   5.926  1.00  0.00           H  
ATOM    768  N   LEU A  44       6.688  12.967   0.509  1.00  0.00           N  
ATOM    769  CA  LEU A  44       6.800  11.828  -0.388  1.00  0.00           C  
ATOM    770  C   LEU A  44       7.297  10.608   0.388  1.00  0.00           C  
ATOM    771  O   LEU A  44       8.165  10.723   1.259  1.00  0.00           O  
ATOM    772  CB  LEU A  44       7.756  12.147  -1.544  1.00  0.00           C  
ATOM    773  CG  LEU A  44       7.918  11.043  -2.597  1.00  0.00           C  
ATOM    774  CD1 LEU A  44       6.616  10.881  -3.370  1.00  0.00           C  
ATOM    775  CD2 LEU A  44       9.067  11.395  -3.529  1.00  0.00           C  
ATOM    776  H   LEU A  44       7.521  13.480   0.759  1.00  0.00           H  
ATOM    777  HA  LEU A  44       5.814  11.614  -0.800  1.00  0.00           H  
ATOM    778 1HB  LEU A  44       7.399  13.040  -2.054  1.00  0.00           H  
ATOM    779 2HB  LEU A  44       8.742  12.358  -1.131  1.00  0.00           H  
ATOM    780  HG  LEU A  44       8.132  10.095  -2.100  1.00  0.00           H  
ATOM    781 1HD1 LEU A  44       6.732  10.097  -4.118  1.00  0.00           H  
ATOM    782 2HD1 LEU A  44       5.816  10.610  -2.681  1.00  0.00           H  
ATOM    783 3HD1 LEU A  44       6.369  11.820  -3.864  1.00  0.00           H  
ATOM    784 1HD2 LEU A  44       9.184  10.610  -4.277  1.00  0.00           H  
ATOM    785 2HD2 LEU A  44       8.855  12.342  -4.027  1.00  0.00           H  
ATOM    786 3HD2 LEU A  44       9.989  11.486  -2.954  1.00  0.00           H  
ATOM    787  N   ILE A  45       6.731   9.445   0.090  1.00  0.00           N  
ATOM    788  CA  ILE A  45       7.038   8.228   0.823  1.00  0.00           C  
ATOM    789  C   ILE A  45       7.800   7.279  -0.092  1.00  0.00           C  
ATOM    790  O   ILE A  45       7.468   7.157  -1.267  1.00  0.00           O  
ATOM    791  CB  ILE A  45       5.760   7.547   1.346  1.00  0.00           C  
ATOM    792  CG1 ILE A  45       5.007   8.484   2.295  1.00  0.00           C  
ATOM    793  CG2 ILE A  45       6.101   6.239   2.043  1.00  0.00           C  
ATOM    794  CD1 ILE A  45       5.811   8.900   3.506  1.00  0.00           C  
ATOM    795  H   ILE A  45       6.067   9.407  -0.670  1.00  0.00           H  
ATOM    796  HA  ILE A  45       7.659   8.488   1.679  1.00  0.00           H  
ATOM    797  HB  ILE A  45       5.090   7.340   0.512  1.00  0.00           H  
ATOM    798 1HG1 ILE A  45       4.707   9.383   1.758  1.00  0.00           H  
ATOM    799 2HG1 ILE A  45       4.098   7.994   2.644  1.00  0.00           H  
ATOM    800 1HG2 ILE A  45       5.187   5.771   2.407  1.00  0.00           H  
ATOM    801 2HG2 ILE A  45       6.594   5.570   1.339  1.00  0.00           H  
ATOM    802 3HG2 ILE A  45       6.766   6.437   2.883  1.00  0.00           H  
ATOM    803 1HD1 ILE A  45       5.210   9.562   4.131  1.00  0.00           H  
ATOM    804 2HD1 ILE A  45       6.091   8.017   4.079  1.00  0.00           H  
ATOM    805 3HD1 ILE A  45       6.709   9.424   3.183  1.00  0.00           H  
ATOM    806  N   PRO A  46       8.858   6.633   0.431  1.00  0.00           N  
ATOM    807  CA  PRO A  46       9.537   5.571  -0.306  1.00  0.00           C  
ATOM    808  C   PRO A  46       8.554   4.647  -1.023  1.00  0.00           C  
ATOM    809  O   PRO A  46       7.604   4.148  -0.405  1.00  0.00           O  
ATOM    810  CB  PRO A  46      10.300   4.831   0.797  1.00  0.00           C  
ATOM    811  CG  PRO A  46      10.648   5.896   1.779  1.00  0.00           C  
ATOM    812  CD  PRO A  46       9.428   6.777   1.826  1.00  0.00           C  
ATOM    813  HA  PRO A  46      10.229   6.021  -1.033  1.00  0.00           H  
ATOM    814 1HB  PRO A  46       9.667   4.042   1.229  1.00  0.00           H  
ATOM    815 2HB  PRO A  46      11.186   4.334   0.373  1.00  0.00           H  
ATOM    816 1HG  PRO A  46      10.887   5.450   2.756  1.00  0.00           H  
ATOM    817 2HG  PRO A  46      11.549   6.437   1.450  1.00  0.00           H  
ATOM    818 1HD  PRO A  46       8.733   6.399   2.589  1.00  0.00           H  
ATOM    819 2HD  PRO A  46       9.730   7.809   2.052  1.00  0.00           H  
ATOM    820  N   GLY A  47       8.766   4.452  -2.324  1.00  0.00           N  
ATOM    821  CA  GLY A  47       7.913   3.580  -3.133  1.00  0.00           C  
ATOM    822  C   GLY A  47       6.720   4.278  -3.762  1.00  0.00           C  
ATOM    823  O   GLY A  47       6.144   3.772  -4.712  1.00  0.00           O  
ATOM    824  H   GLY A  47       9.543   4.924  -2.763  1.00  0.00           H  
ATOM    825 1HA  GLY A  47       8.504   3.134  -3.934  1.00  0.00           H  
ATOM    826 2HA  GLY A  47       7.539   2.763  -2.517  1.00  0.00           H  
ATOM    827  N   GLN A  48       6.345   5.433  -3.219  1.00  0.00           N  
ATOM    828  CA  GLN A  48       5.187   6.188  -3.695  1.00  0.00           C  
ATOM    829  C   GLN A  48       5.542   6.800  -5.021  1.00  0.00           C  
ATOM    830  O   GLN A  48       6.689   7.160  -5.268  1.00  0.00           O  
ATOM    831  CB  GLN A  48       4.771   7.275  -2.700  1.00  0.00           C  
ATOM    832  CG  GLN A  48       3.526   8.046  -3.104  1.00  0.00           C  
ATOM    833  CD  GLN A  48       3.151   9.111  -2.091  1.00  0.00           C  
ATOM    834  OE1 GLN A  48       3.957   9.484  -1.234  1.00  0.00           O  
ATOM    835  NE2 GLN A  48       1.922   9.606  -2.183  1.00  0.00           N  
ATOM    836  H   GLN A  48       6.886   5.797  -2.448  1.00  0.00           H  
ATOM    837  HA  GLN A  48       4.350   5.500  -3.812  1.00  0.00           H  
ATOM    838 1HB  GLN A  48       4.586   6.824  -1.725  1.00  0.00           H  
ATOM    839 2HB  GLN A  48       5.586   7.989  -2.580  1.00  0.00           H  
ATOM    840 1HG  GLN A  48       3.708   8.533  -4.061  1.00  0.00           H  
ATOM    841 2HG  GLN A  48       2.693   7.348  -3.191  1.00  0.00           H  
ATOM    842 1HE2 GLN A  48       1.618  10.312  -1.542  1.00  0.00           H  
ATOM    843 2HE2 GLN A  48       1.301   9.276  -2.893  1.00  0.00           H  
ATOM    844  N   THR A  49       4.562   6.920  -5.890  1.00  0.00           N  
ATOM    845  CA  THR A  49       4.848   7.430  -7.199  1.00  0.00           C  
ATOM    846  C   THR A  49       4.494   8.934  -7.258  1.00  0.00           C  
ATOM    847  O   THR A  49       3.532   9.370  -6.620  1.00  0.00           O  
ATOM    848  CB  THR A  49       4.074   6.645  -8.275  1.00  0.00           C  
ATOM    849  OG1 THR A  49       2.666   6.766  -8.038  1.00  0.00           O  
ATOM    850  CG2 THR A  49       4.465   5.175  -8.247  1.00  0.00           C  
ATOM    851  H   THR A  49       3.613   6.662  -5.659  1.00  0.00           H  
ATOM    852  HA  THR A  49       5.915   7.316  -7.389  1.00  0.00           H  
ATOM    853  HB  THR A  49       4.301   7.056  -9.258  1.00  0.00           H  
ATOM    854  HG1 THR A  49       2.463   7.666  -7.769  1.00  0.00           H  
ATOM    855 1HG2 THR A  49       3.909   4.636  -9.014  1.00  0.00           H  
ATOM    856 2HG2 THR A  49       5.534   5.080  -8.438  1.00  0.00           H  
ATOM    857 3HG2 THR A  49       4.232   4.756  -7.269  1.00  0.00           H  
ATOM    858  N   LEU A  50       5.296   9.725  -7.972  1.00  0.00           N  
ATOM    859  CA  LEU A  50       5.101  11.175  -8.025  1.00  0.00           C  
ATOM    860  C   LEU A  50       5.183  11.716  -9.448  1.00  0.00           C  
ATOM    861  O   LEU A  50       6.249  11.676 -10.056  1.00  0.00           O  
ATOM    862  CB  LEU A  50       6.148  11.877  -7.152  1.00  0.00           C  
ATOM    863  CG  LEU A  50       6.162  13.410  -7.233  1.00  0.00           C  
ATOM    864  CD1 LEU A  50       4.838  13.958  -6.721  1.00  0.00           C  
ATOM    865  CD2 LEU A  50       7.329  13.950  -6.420  1.00  0.00           C  
ATOM    866  H   LEU A  50       6.058   9.312  -8.490  1.00  0.00           H  
ATOM    867  HA  LEU A  50       4.109  11.405  -7.638  1.00  0.00           H  
ATOM    868 1HB  LEU A  50       5.975  11.603  -6.113  1.00  0.00           H  
ATOM    869 2HB  LEU A  50       7.138  11.521  -7.441  1.00  0.00           H  
ATOM    870  HG  LEU A  50       6.272  13.718  -8.273  1.00  0.00           H  
ATOM    871 1HD1 LEU A  50       4.848  15.046  -6.778  1.00  0.00           H  
ATOM    872 2HD1 LEU A  50       4.023  13.570  -7.332  1.00  0.00           H  
ATOM    873 3HD1 LEU A  50       4.693  13.651  -5.685  1.00  0.00           H  
ATOM    874 1HD2 LEU A  50       7.340  15.039  -6.477  1.00  0.00           H  
ATOM    875 2HD2 LEU A  50       7.220  13.643  -5.379  1.00  0.00           H  
ATOM    876 3HD2 LEU A  50       8.264  13.556  -6.819  1.00  0.00           H  
ATOM    877  N   PRO A  51       4.064  12.237  -9.985  1.00  0.00           N  
ATOM    878  CA  PRO A  51       4.117  12.802 -11.329  1.00  0.00           C  
ATOM    879  C   PRO A  51       4.301  14.322 -11.281  1.00  0.00           C  
ATOM    880  O   PRO A  51       3.821  14.973 -10.354  1.00  0.00           O  
ATOM    881  CB  PRO A  51       2.757  12.413 -11.918  1.00  0.00           C  
ATOM    882  CG  PRO A  51       1.799  12.622 -10.795  1.00  0.00           C  
ATOM    883  CD  PRO A  51       2.600  12.317  -9.558  1.00  0.00           C  
ATOM    884  HA  PRO A  51       4.938  12.330 -11.888  1.00  0.00           H  
ATOM    885 1HB  PRO A  51       2.533  13.041 -12.793  1.00  0.00           H  
ATOM    886 2HB  PRO A  51       2.783  11.370 -12.268  1.00  0.00           H  
ATOM    887 1HG  PRO A  51       1.418  13.654 -10.809  1.00  0.00           H  
ATOM    888 2HG  PRO A  51       0.929  11.960 -10.911  1.00  0.00           H  
ATOM    889 1HD  PRO A  51       2.448  13.115  -8.816  1.00  0.00           H  
ATOM    890 2HD  PRO A  51       2.289  11.345  -9.150  1.00  0.00           H  
ATOM    891  N   LEU A  52       5.001  14.876 -12.265  1.00  0.00           N  
ATOM    892  CA  LEU A  52       5.304  16.307 -12.282  1.00  0.00           C  
ATOM    893  C   LEU A  52       5.138  16.931 -13.672  1.00  0.00           C  
ATOM    894  O   LEU A  52       5.201  16.237 -14.685  1.00  0.00           O  
ATOM    895  CB  LEU A  52       6.737  16.538 -11.787  1.00  0.00           C  
ATOM    896  CG  LEU A  52       6.932  16.494 -10.267  1.00  0.00           C  
ATOM    897  CD1 LEU A  52       8.419  16.508  -9.944  1.00  0.00           C  
ATOM    898  CD2 LEU A  52       6.222  17.679  -9.630  1.00  0.00           C  
ATOM    899  H   LEU A  52       5.333  14.294 -13.021  1.00  0.00           H  
ATOM    900  HA  LEU A  52       4.611  16.815 -11.612  1.00  0.00           H  
ATOM    901 1HB  LEU A  52       7.382  15.778 -12.226  1.00  0.00           H  
ATOM    902 2HB  LEU A  52       7.072  17.515 -12.136  1.00  0.00           H  
ATOM    903  HG  LEU A  52       6.514  15.567  -9.873  1.00  0.00           H  
ATOM    904 1HD1 LEU A  52       8.558  16.477  -8.863  1.00  0.00           H  
ATOM    905 2HD1 LEU A  52       8.898  15.640 -10.395  1.00  0.00           H  
ATOM    906 3HD1 LEU A  52       8.869  17.418 -10.340  1.00  0.00           H  
ATOM    907 1HD2 LEU A  52       6.360  17.648  -8.548  1.00  0.00           H  
ATOM    908 2HD2 LEU A  52       6.640  18.607 -10.021  1.00  0.00           H  
ATOM    909 3HD2 LEU A  52       5.158  17.634  -9.861  1.00  0.00           H  
ATOM    910  N   GLN A  53       4.919  18.243 -13.700  1.00  0.00           N  
ATOM    911  CA  GLN A  53       4.834  19.004 -14.939  1.00  0.00           C  
ATOM    912  C   GLN A  53       5.518  20.334 -14.743  1.00  0.00           C  
ATOM    913  O   GLN A  53       5.085  21.153 -13.928  1.00  0.00           O  
ATOM    914  CB  GLN A  53       3.379  19.212 -15.366  1.00  0.00           C  
ATOM    915  CG  GLN A  53       2.656  17.934 -15.757  1.00  0.00           C  
ATOM    916  CD  GLN A  53       1.264  18.198 -16.298  1.00  0.00           C  
ATOM    917  OE1 GLN A  53       0.539  17.269 -16.665  1.00  0.00           O  
ATOM    918  NE2 GLN A  53       0.882  19.469 -16.350  1.00  0.00           N  
ATOM    919  H   GLN A  53       4.808  18.724 -12.819  1.00  0.00           H  
ATOM    920  HA  GLN A  53       5.343  18.445 -15.724  1.00  0.00           H  
ATOM    921 1HB  GLN A  53       2.823  19.677 -14.552  1.00  0.00           H  
ATOM    922 2HB  GLN A  53       3.343  19.892 -16.218  1.00  0.00           H  
ATOM    923 1HG  GLN A  53       3.232  17.424 -16.530  1.00  0.00           H  
ATOM    924 2HG  GLN A  53       2.567  17.296 -14.878  1.00  0.00           H  
ATOM    925 1HE2 GLN A  53      -0.027  19.705 -16.698  1.00  0.00           H  
ATOM    926 2HE2 GLN A  53       1.502  20.191 -16.042  1.00  0.00           H  
ATOM    927  N   LEU A  54       6.584  20.556 -15.501  1.00  0.00           N  
ATOM    928  CA  LEU A  54       7.446  21.710 -15.270  1.00  0.00           C  
ATOM    929  C   LEU A  54       7.385  22.723 -16.410  1.00  0.00           C  
ATOM    930  O   LEU A  54       7.379  22.348 -17.580  1.00  0.00           O  
ATOM    931  CB  LEU A  54       8.895  21.246 -15.077  1.00  0.00           C  
ATOM    932  CG  LEU A  54       9.113  20.174 -14.003  1.00  0.00           C  
ATOM    933  CD1 LEU A  54      10.570  19.734 -14.010  1.00  0.00           C  
ATOM    934  CD2 LEU A  54       8.717  20.729 -12.643  1.00  0.00           C  
ATOM    935  H   LEU A  54       6.807  19.918 -16.252  1.00  0.00           H  
ATOM    936  HA  LEU A  54       7.112  22.215 -14.364  1.00  0.00           H  
ATOM    937 1HB  LEU A  54       9.261  20.846 -16.022  1.00  0.00           H  
ATOM    938 2HB  LEU A  54       9.505  22.110 -14.812  1.00  0.00           H  
ATOM    939  HG  LEU A  54       8.500  19.301 -14.229  1.00  0.00           H  
ATOM    940 1HD1 LEU A  54      10.725  18.972 -13.246  1.00  0.00           H  
ATOM    941 2HD1 LEU A  54      10.822  19.322 -14.988  1.00  0.00           H  
ATOM    942 3HD1 LEU A  54      11.209  20.591 -13.802  1.00  0.00           H  
ATOM    943 1HD2 LEU A  54       8.871  19.967 -11.878  1.00  0.00           H  
ATOM    944 2HD2 LEU A  54       9.330  21.601 -12.413  1.00  0.00           H  
ATOM    945 3HD2 LEU A  54       7.666  21.019 -12.660  1.00  0.00           H  
ATOM    946  N   PHE A  55       7.337  24.007 -16.064  1.00  0.00           N  
ATOM    947  CA  PHE A  55       7.231  25.050 -17.087  1.00  0.00           C  
ATOM    948  C   PHE A  55       8.370  26.063 -17.045  1.00  0.00           C  
ATOM    949  O   PHE A  55       8.774  26.588 -18.085  1.00  0.00           O  
ATOM    950  CB  PHE A  55       5.901  25.790 -16.938  1.00  0.00           C  
ATOM    951  CG  PHE A  55       4.695  24.899 -17.047  1.00  0.00           C  
ATOM    952  CD1 PHE A  55       4.065  24.421 -15.908  1.00  0.00           C  
ATOM    953  CD2 PHE A  55       4.192  24.537 -18.286  1.00  0.00           C  
ATOM    954  CE1 PHE A  55       2.957  23.601 -16.007  1.00  0.00           C  
ATOM    955  CE2 PHE A  55       3.083  23.719 -18.387  1.00  0.00           C  
ATOM    956  CZ  PHE A  55       2.465  23.250 -17.245  1.00  0.00           C  
ATOM    957  H   PHE A  55       7.373  24.274 -15.091  1.00  0.00           H  
ATOM    958  HA  PHE A  55       7.265  24.576 -18.069  1.00  0.00           H  
ATOM    959 1HB  PHE A  55       5.868  26.290 -15.971  1.00  0.00           H  
ATOM    960 2HB  PHE A  55       5.824  26.559 -17.706  1.00  0.00           H  
ATOM    961  HD1 PHE A  55       4.452  24.699 -14.927  1.00  0.00           H  
ATOM    962  HD2 PHE A  55       4.680  24.907 -19.189  1.00  0.00           H  
ATOM    963  HE1 PHE A  55       2.470  23.232 -15.103  1.00  0.00           H  
ATOM    964  HE2 PHE A  55       2.697  23.442 -19.368  1.00  0.00           H  
ATOM    965  HZ  PHE A  55       1.593  22.603 -17.324  1.00  0.00           H  
ATOM    966  N   HIS A  56       8.892  26.333 -15.853  1.00  0.00           N  
ATOM    967  CA  HIS A  56       9.956  27.319 -15.713  1.00  0.00           C  
ATOM    968  C   HIS A  56      11.252  26.785 -16.214  1.00  0.00           C  
ATOM    969  O   HIS A  56      11.585  25.639 -15.941  1.00  0.00           O  
ATOM    970  CB  HIS A  56      10.121  27.753 -14.253  1.00  0.00           C  
ATOM    971  CG  HIS A  56       8.942  28.501 -13.711  1.00  0.00           C  
ATOM    972  ND1 HIS A  56       8.620  29.778 -14.119  1.00  0.00           N  
ATOM    973  CD2 HIS A  56       8.010  28.152 -12.794  1.00  0.00           C  
ATOM    974  CE1 HIS A  56       7.538  30.183 -13.476  1.00  0.00           C  
ATOM    975  NE2 HIS A  56       7.150  29.214 -12.666  1.00  0.00           N  
ATOM    976  H   HIS A  56       8.553  25.854 -15.031  1.00  0.00           H  
ATOM    977  HA  HIS A  56       9.710  28.205 -16.298  1.00  0.00           H  
ATOM    978 1HB  HIS A  56      10.284  26.875 -13.628  1.00  0.00           H  
ATOM    979 2HB  HIS A  56      11.001  28.389 -14.159  1.00  0.00           H  
ATOM    980  HD2 HIS A  56       7.953  27.206 -12.256  1.00  0.00           H  
ATOM    981  HE1 HIS A  56       7.050  31.150 -13.594  1.00  0.00           H  
ATOM    982  HE2 HIS A  56       6.349  29.245 -12.050  1.00  0.00           H  
ATOM    983  N   PRO A  57      11.993  27.601 -16.989  1.00  0.00           N  
ATOM    984  CA  PRO A  57      13.311  27.170 -17.477  1.00  0.00           C  
ATOM    985  C   PRO A  57      14.226  26.764 -16.319  1.00  0.00           C  
ATOM    986  O   PRO A  57      15.047  25.857 -16.466  1.00  0.00           O  
ATOM    987  CB  PRO A  57      13.836  28.414 -18.200  1.00  0.00           C  
ATOM    988  CG  PRO A  57      12.604  29.139 -18.623  1.00  0.00           C  
ATOM    989  CD  PRO A  57      11.651  28.960 -17.472  1.00  0.00           C  
ATOM    990  HA  PRO A  57      13.181  26.333 -18.179  1.00  0.00           H  
ATOM    991 1HB  PRO A  57      14.467  29.006 -17.521  1.00  0.00           H  
ATOM    992 2HB  PRO A  57      14.469  28.117 -19.050  1.00  0.00           H  
ATOM    993 1HG  PRO A  57      12.834  30.196 -18.821  1.00  0.00           H  
ATOM    994 2HG  PRO A  57      12.218  28.716 -19.562  1.00  0.00           H  
ATOM    995 1HD  PRO A  57      11.845  29.731 -16.711  1.00  0.00           H  
ATOM    996 2HD  PRO A  57      10.616  29.028 -17.838  1.00  0.00           H  
ATOM    997  N   GLN A  58      14.055  27.442 -15.180  1.00  0.00           N  
ATOM    998  CA  GLN A  58      14.691  27.087 -13.910  1.00  0.00           C  
ATOM    999  C   GLN A  58      14.587  25.578 -13.657  1.00  0.00           C  
ATOM   1000  O   GLN A  58      15.600  24.867 -13.650  1.00  0.00           O  
ATOM   1001  CB  GLN A  58      14.053  27.861 -12.753  1.00  0.00           C  
ATOM   1002  CG  GLN A  58      14.261  29.364 -12.821  1.00  0.00           C  
ATOM   1003  CD  GLN A  58      15.716  29.757 -12.638  1.00  0.00           C  
ATOM   1004  OE1 GLN A  58      16.352  29.392 -11.645  1.00  0.00           O  
ATOM   1005  NE2 GLN A  58      16.251  30.504 -13.596  1.00  0.00           N  
ATOM   1006  H   GLN A  58      13.446  28.247 -15.217  1.00  0.00           H  
ATOM   1007  HA  GLN A  58      15.747  27.353 -13.966  1.00  0.00           H  
ATOM   1008 1HB  GLN A  58      12.980  27.671 -12.735  1.00  0.00           H  
ATOM   1009 2HB  GLN A  58      14.464  27.507 -11.808  1.00  0.00           H  
ATOM   1010 1HG  GLN A  58      13.931  29.724 -13.796  1.00  0.00           H  
ATOM   1011 2HG  GLN A  58      13.678  29.838 -12.031  1.00  0.00           H  
ATOM   1012 1HE2 GLN A  58      17.207  30.793 -13.531  1.00  0.00           H  
ATOM   1013 2HE2 GLN A  58      15.700  30.777 -14.385  1.00  0.00           H  
ATOM   1014  N   GLU A  59      13.349  25.115 -13.454  1.00  0.00           N  
ATOM   1015  CA  GLU A  59      13.025  23.703 -13.259  1.00  0.00           C  
ATOM   1016  C   GLU A  59      13.542  22.858 -14.421  1.00  0.00           C  
ATOM   1017  O   GLU A  59      14.255  21.875 -14.211  1.00  0.00           O  
ATOM   1018  CB  GLU A  59      11.513  23.516 -13.111  1.00  0.00           C  
ATOM   1019  CG  GLU A  59      10.914  24.193 -11.886  1.00  0.00           C  
ATOM   1020  CD  GLU A  59       9.424  24.376 -11.990  1.00  0.00           C  
ATOM   1021  OE1 GLU A  59       8.936  24.504 -13.088  1.00  0.00           O  
ATOM   1022  OE2 GLU A  59       8.775  24.388 -10.971  1.00  0.00           O  
ATOM   1023  H   GLU A  59      12.605  25.797 -13.438  1.00  0.00           H  
ATOM   1024  HA  GLU A  59      13.510  23.360 -12.344  1.00  0.00           H  
ATOM   1025 1HB  GLU A  59      11.009  23.913 -13.992  1.00  0.00           H  
ATOM   1026 2HB  GLU A  59      11.282  22.453 -13.053  1.00  0.00           H  
ATOM   1027 1HG  GLU A  59      11.133  23.588 -11.007  1.00  0.00           H  
ATOM   1028 2HG  GLU A  59      11.386  25.164 -11.753  1.00  0.00           H  
ATOM   1029  N   VAL A  60      13.193  23.270 -15.642  1.00  0.00           N  
ATOM   1030  CA  VAL A  60      13.499  22.518 -16.867  1.00  0.00           C  
ATOM   1031  C   VAL A  60      15.009  22.279 -17.059  1.00  0.00           C  
ATOM   1032  O   VAL A  60      15.411  21.285 -17.665  1.00  0.00           O  
ATOM   1033  CB  VAL A  60      12.950  23.272 -18.092  1.00  0.00           C  
ATOM   1034  CG1 VAL A  60      13.491  22.665 -19.378  1.00  0.00           C  
ATOM   1035  CG2 VAL A  60      11.429  23.242 -18.080  1.00  0.00           C  
ATOM   1036  H   VAL A  60      12.694  24.145 -15.714  1.00  0.00           H  
ATOM   1037  HA  VAL A  60      13.015  21.543 -16.804  1.00  0.00           H  
ATOM   1038  HB  VAL A  60      13.294  24.306 -18.055  1.00  0.00           H  
ATOM   1039 1HG1 VAL A  60      13.092  23.211 -20.234  1.00  0.00           H  
ATOM   1040 2HG1 VAL A  60      14.579  22.730 -19.381  1.00  0.00           H  
ATOM   1041 3HG1 VAL A  60      13.189  21.620 -19.443  1.00  0.00           H  
ATOM   1042 1HG2 VAL A  60      11.048  23.778 -18.949  1.00  0.00           H  
ATOM   1043 2HG2 VAL A  60      11.085  22.208 -18.112  1.00  0.00           H  
ATOM   1044 3HG2 VAL A  60      11.063  23.719 -17.171  1.00  0.00           H  
ATOM   1045  N   SER A  61      15.837  23.181 -16.530  1.00  0.00           N  
ATOM   1046  CA  SER A  61      17.282  22.949 -16.480  1.00  0.00           C  
ATOM   1047  C   SER A  61      17.644  21.855 -15.472  1.00  0.00           C  
ATOM   1048  O   SER A  61      18.356  20.902 -15.815  1.00  0.00           O  
ATOM   1049  CB  SER A  61      18.001  24.235 -16.121  1.00  0.00           C  
ATOM   1050  OG  SER A  61      17.817  25.208 -17.113  1.00  0.00           O  
ATOM   1051  H   SER A  61      15.464  24.042 -16.156  1.00  0.00           H  
ATOM   1052  HA  SER A  61      17.614  22.622 -17.466  1.00  0.00           H  
ATOM   1053 1HB  SER A  61      17.626  24.607 -15.167  1.00  0.00           H  
ATOM   1054 2HB  SER A  61      19.065  24.035 -15.998  1.00  0.00           H  
ATOM   1055  HG  SER A  61      16.938  25.568 -16.969  1.00  0.00           H  
ATOM   1056  N   MET A  62      17.143  21.999 -14.239  1.00  0.00           N  
ATOM   1057  CA  MET A  62      17.460  21.074 -13.145  1.00  0.00           C  
ATOM   1058  C   MET A  62      17.244  19.618 -13.534  1.00  0.00           C  
ATOM   1059  O   MET A  62      18.056  18.763 -13.205  1.00  0.00           O  
ATOM   1060  CB  MET A  62      16.623  21.414 -11.914  1.00  0.00           C  
ATOM   1061  CG  MET A  62      17.110  20.770 -10.623  1.00  0.00           C  
ATOM   1062  SD  MET A  62      18.814  21.210 -10.228  1.00  0.00           S  
ATOM   1063  CE  MET A  62      19.700  19.864 -11.007  1.00  0.00           C  
ATOM   1064  H   MET A  62      16.523  22.777 -14.062  1.00  0.00           H  
ATOM   1065  HA  MET A  62      18.515  21.183 -12.895  1.00  0.00           H  
ATOM   1066 1HB  MET A  62      16.615  22.493 -11.766  1.00  0.00           H  
ATOM   1067 2HB  MET A  62      15.591  21.099 -12.076  1.00  0.00           H  
ATOM   1068 1HG  MET A  62      16.472  21.084  -9.797  1.00  0.00           H  
ATOM   1069 2HG  MET A  62      17.046  19.686 -10.710  1.00  0.00           H  
ATOM   1070 1HE  MET A  62      20.771  19.994 -10.851  1.00  0.00           H  
ATOM   1071 2HE  MET A  62      19.382  18.917 -10.571  1.00  0.00           H  
ATOM   1072 3HE  MET A  62      19.489  19.861 -12.078  1.00  0.00           H  
ATOM   1073  N   VAL A  63      16.158  19.353 -14.254  1.00  0.00           N  
ATOM   1074  CA  VAL A  63      15.784  17.993 -14.654  1.00  0.00           C  
ATOM   1075  C   VAL A  63      16.594  17.515 -15.867  1.00  0.00           C  
ATOM   1076  O   VAL A  63      17.141  16.407 -15.867  1.00  0.00           O  
ATOM   1077  CB  VAL A  63      14.282  17.934 -14.990  1.00  0.00           C  
ATOM   1078  CG1 VAL A  63      13.916  16.569 -15.551  1.00  0.00           C  
ATOM   1079  CG2 VAL A  63      13.461  18.246 -13.748  1.00  0.00           C  
ATOM   1080  H   VAL A  63      15.572  20.127 -14.533  1.00  0.00           H  
ATOM   1081  HA  VAL A  63      15.985  17.319 -13.820  1.00  0.00           H  
ATOM   1082  HB  VAL A  63      14.064  18.669 -15.765  1.00  0.00           H  
ATOM   1083 1HG1 VAL A  63      12.851  16.545 -15.784  1.00  0.00           H  
ATOM   1084 2HG1 VAL A  63      14.489  16.382 -16.460  1.00  0.00           H  
ATOM   1085 3HG1 VAL A  63      14.142  15.799 -14.814  1.00  0.00           H  
ATOM   1086 1HG2 VAL A  63      12.400  18.203 -13.993  1.00  0.00           H  
ATOM   1087 2HG2 VAL A  63      13.684  17.514 -12.971  1.00  0.00           H  
ATOM   1088 3HG2 VAL A  63      13.710  19.244 -13.388  1.00  0.00           H  
ATOM   1089  N   ARG A  64      16.668  18.365 -16.890  1.00  0.00           N  
ATOM   1090  CA  ARG A  64      17.393  18.056 -18.119  1.00  0.00           C  
ATOM   1091  C   ARG A  64      18.785  17.534 -17.797  1.00  0.00           C  
ATOM   1092  O   ARG A  64      19.226  16.538 -18.379  1.00  0.00           O  
ATOM   1093  CB  ARG A  64      17.505  19.287 -19.006  1.00  0.00           C  
ATOM   1094  CG  ARG A  64      18.199  19.054 -20.339  1.00  0.00           C  
ATOM   1095  CD  ARG A  64      18.184  20.273 -21.187  1.00  0.00           C  
ATOM   1096  NE  ARG A  64      16.835  20.633 -21.596  1.00  0.00           N  
ATOM   1097  CZ  ARG A  64      16.455  21.870 -21.971  1.00  0.00           C  
ATOM   1098  NH1 ARG A  64      17.329  22.851 -21.983  1.00  0.00           N  
ATOM   1099  NH2 ARG A  64      15.202  22.096 -22.325  1.00  0.00           N  
ATOM   1100  H   ARG A  64      16.202  19.257 -16.805  1.00  0.00           H  
ATOM   1101  HA  ARG A  64      16.842  17.288 -18.662  1.00  0.00           H  
ATOM   1102 1HB  ARG A  64      16.510  19.675 -19.216  1.00  0.00           H  
ATOM   1103 2HB  ARG A  64      18.056  20.066 -18.480  1.00  0.00           H  
ATOM   1104 1HG  ARG A  64      19.237  18.770 -20.164  1.00  0.00           H  
ATOM   1105 2HG  ARG A  64      17.691  18.253 -20.879  1.00  0.00           H  
ATOM   1106 1HD  ARG A  64      18.606  21.109 -20.630  1.00  0.00           H  
ATOM   1107 2HD  ARG A  64      18.777  20.099 -22.084  1.00  0.00           H  
ATOM   1108  HE  ARG A  64      16.135  19.904 -21.598  1.00  0.00           H  
ATOM   1109 1HH1 ARG A  64      18.286  22.678 -21.712  1.00  0.00           H  
ATOM   1110 2HH1 ARG A  64      17.043  23.778 -22.265  1.00  0.00           H  
ATOM   1111 1HH2 ARG A  64      14.529  21.341 -22.315  1.00  0.00           H  
ATOM   1112 2HH2 ARG A  64      14.916  23.022 -22.606  1.00  0.00           H  
ATOM   1113  N   ASN A  65      19.454  18.189 -16.849  1.00  0.00           N  
ATOM   1114  CA  ASN A  65      20.762  17.746 -16.365  1.00  0.00           C  
ATOM   1115  C   ASN A  65      20.707  16.590 -15.359  1.00  0.00           C  
ATOM   1116  O   ASN A  65      21.628  15.773 -15.288  1.00  0.00           O  
ATOM   1117  CB  ASN A  65      21.505  18.922 -15.758  1.00  0.00           C  
ATOM   1118  CG  ASN A  65      21.948  19.921 -16.792  1.00  0.00           C  
ATOM   1119  OD1 ASN A  65      22.146  19.575 -17.962  1.00  0.00           O  
ATOM   1120  ND2 ASN A  65      22.107  21.153 -16.382  1.00  0.00           N  
ATOM   1121  H   ASN A  65      19.039  19.021 -16.454  1.00  0.00           H  
ATOM   1122  HA  ASN A  65      21.333  17.362 -17.212  1.00  0.00           H  
ATOM   1123 1HB  ASN A  65      20.862  19.425 -15.035  1.00  0.00           H  
ATOM   1124 2HB  ASN A  65      22.381  18.561 -15.220  1.00  0.00           H  
ATOM   1125 1HD2 ASN A  65      22.400  21.861 -17.026  1.00  0.00           H  
ATOM   1126 2HD2 ASN A  65      21.935  21.388 -15.425  1.00  0.00           H  
ATOM   1127  N   LEU A  66      19.629  16.531 -14.584  1.00  0.00           N  
ATOM   1128  CA  LEU A  66      19.418  15.441 -13.633  1.00  0.00           C  
ATOM   1129  C   LEU A  66      19.403  14.111 -14.372  1.00  0.00           C  
ATOM   1130  O   LEU A  66      19.961  13.125 -13.894  1.00  0.00           O  
ATOM   1131  CB  LEU A  66      18.101  15.633 -12.871  1.00  0.00           C  
ATOM   1132  CG  LEU A  66      18.038  14.993 -11.478  1.00  0.00           C  
ATOM   1133  CD1 LEU A  66      19.092  15.627 -10.580  1.00  0.00           C  
ATOM   1134  CD2 LEU A  66      16.644  15.176 -10.898  1.00  0.00           C  
ATOM   1135  H   LEU A  66      18.936  17.262 -14.656  1.00  0.00           H  
ATOM   1136  HA  LEU A  66      20.237  15.446 -12.915  1.00  0.00           H  
ATOM   1137 1HB  LEU A  66      17.920  16.700 -12.754  1.00  0.00           H  
ATOM   1138 2HB  LEU A  66      17.290  15.211 -13.466  1.00  0.00           H  
ATOM   1139  HG  LEU A  66      18.262  13.929 -11.556  1.00  0.00           H  
ATOM   1140 1HD1 LEU A  66      19.049  15.171  -9.591  1.00  0.00           H  
ATOM   1141 2HD1 LEU A  66      20.082  15.464 -11.010  1.00  0.00           H  
ATOM   1142 3HD1 LEU A  66      18.904  16.697 -10.497  1.00  0.00           H  
ATOM   1143 1HD2 LEU A  66      16.600  14.721  -9.908  1.00  0.00           H  
ATOM   1144 2HD2 LEU A  66      16.419  16.240 -10.818  1.00  0.00           H  
ATOM   1145 3HD2 LEU A  66      15.913  14.699 -11.550  1.00  0.00           H  
ATOM   1146  N   ILE A  67      18.768  14.106 -15.548  1.00  0.00           N  
ATOM   1147  CA  ILE A  67      18.661  12.923 -16.401  1.00  0.00           C  
ATOM   1148  C   ILE A  67      20.026  12.307 -16.681  1.00  0.00           C  
ATOM   1149  O   ILE A  67      20.173  11.083 -16.688  1.00  0.00           O  
ATOM   1150  CB  ILE A  67      17.975  13.270 -17.735  1.00  0.00           C  
ATOM   1151  CG1 ILE A  67      16.504  13.620 -17.504  1.00  0.00           C  
ATOM   1152  CG2 ILE A  67      18.103  12.114 -18.715  1.00  0.00           C  
ATOM   1153  CD1 ILE A  67      15.694  12.494 -16.902  1.00  0.00           C  
ATOM   1154  H   ILE A  67      18.344  14.971 -15.851  1.00  0.00           H  
ATOM   1155  HA  ILE A  67      18.056  12.179 -15.885  1.00  0.00           H  
ATOM   1156  HB  ILE A  67      18.445  14.153 -18.167  1.00  0.00           H  
ATOM   1157 1HG1 ILE A  67      16.434  14.481 -16.840  1.00  0.00           H  
ATOM   1158 2HG1 ILE A  67      16.042  13.901 -18.451  1.00  0.00           H  
ATOM   1159 1HG2 ILE A  67      17.612  12.375 -19.652  1.00  0.00           H  
ATOM   1160 2HG2 ILE A  67      19.156  11.910 -18.901  1.00  0.00           H  
ATOM   1161 3HG2 ILE A  67      17.631  11.226 -18.294  1.00  0.00           H  
ATOM   1162 1HD1 ILE A  67      14.662  12.818 -16.768  1.00  0.00           H  
ATOM   1163 2HD1 ILE A  67      15.721  11.631 -17.569  1.00  0.00           H  
ATOM   1164 3HD1 ILE A  67      16.116  12.219 -15.936  1.00  0.00           H  
ATOM   1165  N   GLN A  68      21.024  13.153 -16.776  1.00  0.00           N  
ATOM   1166  CA  GLN A  68      22.370  12.674 -16.728  1.00  0.00           C  
ATOM   1167  C   GLN A  68      22.966  13.077 -15.381  1.00  0.00           C  
ATOM   1168  O   GLN A  68      23.200  14.244 -15.145  1.00  0.00           O  
ATOM   1169  CB  GLN A  68      23.193  13.238 -17.889  1.00  0.00           C  
ATOM   1170  CG  GLN A  68      22.685  12.837 -19.264  1.00  0.00           C  
ATOM   1171  CD  GLN A  68      22.834  11.351 -19.526  1.00  0.00           C  
ATOM   1172  OE1 GLN A  68      23.920  10.785 -19.378  1.00  0.00           O  
ATOM   1173  NE2 GLN A  68      21.739  10.707 -19.916  1.00  0.00           N  
ATOM   1174  H   GLN A  68      20.858  14.143 -16.883  1.00  0.00           H  
ATOM   1175  HA  GLN A  68      22.354  11.588 -16.813  1.00  0.00           H  
ATOM   1176 1HB  GLN A  68      23.199  14.326 -17.837  1.00  0.00           H  
ATOM   1177 2HB  GLN A  68      24.225  12.901 -17.801  1.00  0.00           H  
ATOM   1178 1HG  GLN A  68      21.628  13.094 -19.339  1.00  0.00           H  
ATOM   1179 2HG  GLN A  68      23.255  13.376 -20.021  1.00  0.00           H  
ATOM   1180 1HE2 GLN A  68      21.776   9.724 -20.104  1.00  0.00           H  
ATOM   1181 2HE2 GLN A  68      20.878  11.205 -20.023  1.00  0.00           H  
ATOM   1182  N   LYS A  69      23.306  12.108 -14.542  1.00  0.00           N  
ATOM   1183  CA  LYS A  69      22.698  10.798 -14.604  1.00  0.00           C  
ATOM   1184  C   LYS A  69      22.321  10.238 -13.252  1.00  0.00           C  
ATOM   1185  O   LYS A  69      22.029   9.070 -13.148  1.00  0.00           O  
ATOM   1186  CB  LYS A  69      23.639   9.824 -15.315  1.00  0.00           C  
ATOM   1187  CG  LYS A  69      24.953   9.574 -14.587  1.00  0.00           C  
ATOM   1188  CD  LYS A  69      25.854   8.640 -15.379  1.00  0.00           C  
ATOM   1189  CE  LYS A  69      27.148   8.349 -14.630  1.00  0.00           C  
ATOM   1190  NZ  LYS A  69      28.049   7.453 -15.403  1.00  0.00           N  
ATOM   1191  H   LYS A  69      24.009  12.291 -13.841  1.00  0.00           H  
ATOM   1192  HA  LYS A  69      21.770  10.874 -15.172  1.00  0.00           H  
ATOM   1193 1HB  LYS A  69      23.139   8.864 -15.445  1.00  0.00           H  
ATOM   1194 2HB  LYS A  69      23.875  10.207 -16.308  1.00  0.00           H  
ATOM   1195 1HG  LYS A  69      25.471  10.521 -14.432  1.00  0.00           H  
ATOM   1196 2HG  LYS A  69      24.749   9.129 -13.612  1.00  0.00           H  
ATOM   1197 1HD  LYS A  69      25.333   7.700 -15.564  1.00  0.00           H  
ATOM   1198 2HD  LYS A  69      26.097   9.095 -16.339  1.00  0.00           H  
ATOM   1199 1HE  LYS A  69      27.669   9.284 -14.429  1.00  0.00           H  
ATOM   1200 2HE  LYS A  69      26.916   7.876 -13.675  1.00  0.00           H  
ATOM   1201 1HZ  LYS A  69      28.892   7.285 -14.873  1.00  0.00           H  
ATOM   1202 2HZ  LYS A  69      27.582   6.575 -15.579  1.00  0.00           H  
ATOM   1203 3HZ  LYS A  69      28.286   7.889 -16.282  1.00  0.00           H  
ATOM   1204  N   ASP A  70      22.342  11.063 -12.218  1.00  0.00           N  
ATOM   1205  CA  ASP A  70      21.787  10.670 -10.928  1.00  0.00           C  
ATOM   1206  C   ASP A  70      20.316  10.455 -11.033  1.00  0.00           C  
ATOM   1207  O   ASP A  70      19.770   9.559 -10.440  1.00  0.00           O  
ATOM   1208  CB  ASP A  70      22.070  11.728  -9.859  1.00  0.00           C  
ATOM   1209  CG  ASP A  70      23.540  11.796  -9.468  1.00  0.00           C  
ATOM   1210  OD1 ASP A  70      24.266  10.891  -9.803  1.00  0.00           O  
ATOM   1211  OD2 ASP A  70      23.922  12.752  -8.836  1.00  0.00           O  
ATOM   1212  H   ASP A  70      22.749  11.982 -12.319  1.00  0.00           H  
ATOM   1213  HA  ASP A  70      22.258   9.736 -10.619  1.00  0.00           H  
ATOM   1214 1HB  ASP A  70      21.761  12.708 -10.225  1.00  0.00           H  
ATOM   1215 2HB  ASP A  70      21.481  11.511  -8.967  1.00  0.00           H  
ATOM   1216  N   ARG A  71      19.669  11.333 -11.769  1.00  0.00           N  
ATOM   1217  CA  ARG A  71      18.197  11.298 -11.918  1.00  0.00           C  
ATOM   1218  C   ARG A  71      17.385  11.522 -10.634  1.00  0.00           C  
ATOM   1219  O   ARG A  71      16.153  11.437 -10.654  1.00  0.00           O  
ATOM   1220  CB  ARG A  71      17.781   9.959 -12.509  1.00  0.00           C  
ATOM   1221  CG  ARG A  71      18.399   9.637 -13.860  1.00  0.00           C  
ATOM   1222  CD  ARG A  71      17.867   8.368 -14.420  1.00  0.00           C  
ATOM   1223  NE  ARG A  71      18.040   7.256 -13.499  1.00  0.00           N  
ATOM   1224  CZ  ARG A  71      19.165   6.523 -13.386  1.00  0.00           C  
ATOM   1225  NH1 ARG A  71      20.205   6.797 -14.142  1.00  0.00           N  
ATOM   1226  NH2 ARG A  71      19.222   5.530 -12.516  1.00  0.00           N  
ATOM   1227  H   ARG A  71      20.195  12.052 -12.246  1.00  0.00           H  
ATOM   1228  HA  ARG A  71      17.899  12.098 -12.597  1.00  0.00           H  
ATOM   1229 1HB  ARG A  71      18.052   9.159 -11.823  1.00  0.00           H  
ATOM   1230 2HB  ARG A  71      16.697   9.936 -12.629  1.00  0.00           H  
ATOM   1231 1HG  ARG A  71      18.177  10.441 -14.564  1.00  0.00           H  
ATOM   1232 2HG  ARG A  71      19.480   9.538 -13.752  1.00  0.00           H  
ATOM   1233 1HD  ARG A  71      16.802   8.478 -14.625  1.00  0.00           H  
ATOM   1234 2HD  ARG A  71      18.392   8.129 -15.343  1.00  0.00           H  
ATOM   1235  HE  ARG A  71      17.260   7.015 -12.901  1.00  0.00           H  
ATOM   1236 1HH1 ARG A  71      20.162   7.556 -14.806  1.00  0.00           H  
ATOM   1237 2HH1 ARG A  71      21.049   6.248 -14.057  1.00  0.00           H  
ATOM   1238 1HH2 ARG A  71      18.423   5.319 -11.935  1.00  0.00           H  
ATOM   1239 2HH2 ARG A  71      20.065   4.982 -12.432  1.00  0.00           H  
ATOM   1240  N   THR A  72      18.071  11.809  -9.528  1.00  0.00           N  
ATOM   1241  CA  THR A  72      17.399  11.994  -8.240  1.00  0.00           C  
ATOM   1242  C   THR A  72      17.492  13.427  -7.745  1.00  0.00           C  
ATOM   1243  O   THR A  72      18.535  14.074  -7.850  1.00  0.00           O  
ATOM   1244  CB  THR A  72      17.984  11.050  -7.173  1.00  0.00           C  
ATOM   1245  OG1 THR A  72      19.317  11.461  -6.847  1.00  0.00           O  
ATOM   1246  CG2 THR A  72      18.008   9.618  -7.683  1.00  0.00           C  
ATOM   1247  H   THR A  72      19.076  11.901  -9.577  1.00  0.00           H  
ATOM   1248  HA  THR A  72      16.342  11.760  -8.365  1.00  0.00           H  
ATOM   1249  HB  THR A  72      17.373  11.098  -6.271  1.00  0.00           H  
ATOM   1250  HG1 THR A  72      19.371  11.663  -5.909  1.00  0.00           H  
ATOM   1251 1HG2 THR A  72      18.424   8.966  -6.915  1.00  0.00           H  
ATOM   1252 2HG2 THR A  72      16.994   9.299  -7.921  1.00  0.00           H  
ATOM   1253 3HG2 THR A  72      18.626   9.561  -8.579  1.00  0.00           H  
ATOM   1254  N   PHE A  73      16.368  13.904  -7.219  1.00  0.00           N  
ATOM   1255  CA  PHE A  73      16.245  15.202  -6.574  1.00  0.00           C  
ATOM   1256  C   PHE A  73      15.621  14.945  -5.201  1.00  0.00           C  
ATOM   1257  O   PHE A  73      15.211  13.821  -4.910  1.00  0.00           O  
ATOM   1258  CB  PHE A  73      15.383  16.162  -7.397  1.00  0.00           C  
ATOM   1259  CG  PHE A  73      13.980  15.674  -7.622  1.00  0.00           C  
ATOM   1260  CD1 PHE A  73      12.950  16.073  -6.784  1.00  0.00           C  
ATOM   1261  CD2 PHE A  73      13.688  14.817  -8.671  1.00  0.00           C  
ATOM   1262  CE1 PHE A  73      11.658  15.626  -6.990  1.00  0.00           C  
ATOM   1263  CE2 PHE A  73      12.398  14.369  -8.881  1.00  0.00           C  
ATOM   1264  CZ  PHE A  73      11.382  14.774  -8.039  1.00  0.00           C  
ATOM   1265  H   PHE A  73      15.556  13.307  -7.283  1.00  0.00           H  
ATOM   1266  HA  PHE A  73      17.241  15.637  -6.480  1.00  0.00           H  
ATOM   1267 1HB  PHE A  73      15.332  17.127  -6.894  1.00  0.00           H  
ATOM   1268 2HB  PHE A  73      15.847  16.324  -8.368  1.00  0.00           H  
ATOM   1269  HD1 PHE A  73      13.167  16.748  -5.956  1.00  0.00           H  
ATOM   1270  HD2 PHE A  73      14.491  14.496  -9.336  1.00  0.00           H  
ATOM   1271  HE1 PHE A  73      10.857  15.947  -6.324  1.00  0.00           H  
ATOM   1272  HE2 PHE A  73      12.182  13.695  -9.709  1.00  0.00           H  
ATOM   1273  HZ  PHE A  73      10.365  14.420  -8.201  1.00  0.00           H  
ATOM   1274  N   ALA A  74      15.552  15.979  -4.364  1.00  0.00           N  
ATOM   1275  CA  ALA A  74      15.053  15.848  -2.990  1.00  0.00           C  
ATOM   1276  C   ALA A  74      13.675  16.480  -2.800  1.00  0.00           C  
ATOM   1277  O   ALA A  74      13.430  17.592  -3.254  1.00  0.00           O  
ATOM   1278  CB  ALA A  74      16.044  16.466  -2.015  1.00  0.00           C  
ATOM   1279  H   ALA A  74      15.856  16.884  -4.693  1.00  0.00           H  
ATOM   1280  HA  ALA A  74      14.949  14.786  -2.767  1.00  0.00           H  
ATOM   1281 1HB  ALA A  74      15.671  16.355  -0.997  1.00  0.00           H  
ATOM   1282 2HB  ALA A  74      17.006  15.961  -2.105  1.00  0.00           H  
ATOM   1283 3HB  ALA A  74      16.167  17.523  -2.242  1.00  0.00           H  
ATOM   1284  N   VAL A  75      12.777  15.766  -2.129  1.00  0.00           N  
ATOM   1285  CA  VAL A  75      11.465  16.312  -1.778  1.00  0.00           C  
ATOM   1286  C   VAL A  75      11.397  16.508  -0.265  1.00  0.00           C  
ATOM   1287  O   VAL A  75      11.775  15.619   0.502  1.00  0.00           O  
ATOM   1288  CB  VAL A  75      10.336  15.369  -2.235  1.00  0.00           C  
ATOM   1289  CG1 VAL A  75       8.981  15.913  -1.805  1.00  0.00           C  
ATOM   1290  CG2 VAL A  75      10.391  15.189  -3.744  1.00  0.00           C  
ATOM   1291  H   VAL A  75      13.006  14.822  -1.854  1.00  0.00           H  
ATOM   1292  HA  VAL A  75      11.341  17.269  -2.286  1.00  0.00           H  
ATOM   1293  HB  VAL A  75      10.463  14.402  -1.748  1.00  0.00           H  
ATOM   1294 1HG1 VAL A  75       8.195  15.234  -2.136  1.00  0.00           H  
ATOM   1295 2HG1 VAL A  75       8.952  15.999  -0.719  1.00  0.00           H  
ATOM   1296 3HG1 VAL A  75       8.825  16.894  -2.253  1.00  0.00           H  
ATOM   1297 1HG2 VAL A  75       9.591  14.521  -4.060  1.00  0.00           H  
ATOM   1298 2HG2 VAL A  75      10.269  16.158  -4.231  1.00  0.00           H  
ATOM   1299 3HG2 VAL A  75      11.353  14.760  -4.025  1.00  0.00           H  
ATOM   1300  N   LEU A  76      10.907  17.674   0.154  1.00  0.00           N  
ATOM   1301  CA  LEU A  76      10.951  18.069   1.556  1.00  0.00           C  
ATOM   1302  C   LEU A  76       9.587  18.070   2.224  1.00  0.00           C  
ATOM   1303  O   LEU A  76       8.602  18.542   1.652  1.00  0.00           O  
ATOM   1304  CB  LEU A  76      11.572  19.466   1.679  1.00  0.00           C  
ATOM   1305  CG  LEU A  76      13.053  19.572   1.294  1.00  0.00           C  
ATOM   1306  CD1 LEU A  76      13.488  21.031   1.344  1.00  0.00           C  
ATOM   1307  CD2 LEU A  76      13.886  18.720   2.240  1.00  0.00           C  
ATOM   1308  H   LEU A  76      10.493  18.301  -0.521  1.00  0.00           H  
ATOM   1309  HA  LEU A  76      11.571  17.355   2.097  1.00  0.00           H  
ATOM   1310 1HB  LEU A  76      11.015  20.152   1.043  1.00  0.00           H  
ATOM   1311 2HB  LEU A  76      11.474  19.801   2.712  1.00  0.00           H  
ATOM   1312  HG  LEU A  76      13.189  19.218   0.271  1.00  0.00           H  
ATOM   1313 1HD1 LEU A  76      14.541  21.105   1.071  1.00  0.00           H  
ATOM   1314 2HD1 LEU A  76      12.890  21.613   0.645  1.00  0.00           H  
ATOM   1315 3HD1 LEU A  76      13.347  21.417   2.354  1.00  0.00           H  
ATOM   1316 1HD2 LEU A  76      14.939  18.794   1.966  1.00  0.00           H  
ATOM   1317 2HD2 LEU A  76      13.751  19.073   3.263  1.00  0.00           H  
ATOM   1318 3HD2 LEU A  76      13.566  17.680   2.170  1.00  0.00           H  
ATOM   1319  N   ALA A  77       9.547  17.545   3.445  1.00  0.00           N  
ATOM   1320  CA  ALA A  77       8.402  17.715   4.327  1.00  0.00           C  
ATOM   1321  C   ALA A  77       8.538  19.071   5.005  1.00  0.00           C  
ATOM   1322  O   ALA A  77       9.505  19.306   5.726  1.00  0.00           O  
ATOM   1323  CB  ALA A  77       8.320  16.592   5.351  1.00  0.00           C  
ATOM   1324  H   ALA A  77      10.341  17.010   3.767  1.00  0.00           H  
ATOM   1325  HA  ALA A  77       7.499  17.692   3.717  1.00  0.00           H  
ATOM   1326 1HB  ALA A  77       7.471  16.765   6.013  1.00  0.00           H  
ATOM   1327 2HB  ALA A  77       8.191  15.640   4.837  1.00  0.00           H  
ATOM   1328 3HB  ALA A  77       9.237  16.567   5.937  1.00  0.00           H  
ATOM   1329  N   TYR A  78       7.589  19.972   4.759  1.00  0.00           N  
ATOM   1330  CA  TYR A  78       7.647  21.317   5.351  1.00  0.00           C  
ATOM   1331  C   TYR A  78       6.842  21.439   6.653  1.00  0.00           C  
ATOM   1332  O   TYR A  78       5.615  21.261   6.661  1.00  0.00           O  
ATOM   1333  CB  TYR A  78       7.155  22.354   4.339  1.00  0.00           C  
ATOM   1334  CG  TYR A  78       8.080  22.540   3.157  1.00  0.00           C  
ATOM   1335  CD1 TYR A  78       7.935  21.743   2.030  1.00  0.00           C  
ATOM   1336  CD2 TYR A  78       9.073  23.508   3.199  1.00  0.00           C  
ATOM   1337  CE1 TYR A  78       8.780  21.913   0.951  1.00  0.00           C  
ATOM   1338  CE2 TYR A  78       9.917  23.678   2.119  1.00  0.00           C  
ATOM   1339  CZ  TYR A  78       9.773  22.885   0.998  1.00  0.00           C  
ATOM   1340  OH  TYR A  78      10.615  23.054  -0.076  1.00  0.00           O  
ATOM   1341  H   TYR A  78       6.814  19.733   4.157  1.00  0.00           H  
ATOM   1342  HA  TYR A  78       8.684  21.538   5.607  1.00  0.00           H  
ATOM   1343 1HB  TYR A  78       6.174  22.058   3.961  1.00  0.00           H  
ATOM   1344 2HB  TYR A  78       7.036  23.318   4.833  1.00  0.00           H  
ATOM   1345  HD1 TYR A  78       7.154  20.982   1.997  1.00  0.00           H  
ATOM   1346  HD2 TYR A  78       9.187  24.134   4.084  1.00  0.00           H  
ATOM   1347  HE1 TYR A  78       8.667  21.287   0.066  1.00  0.00           H  
ATOM   1348  HE2 TYR A  78      10.699  24.438   2.153  1.00  0.00           H  
ATOM   1349  HH  TYR A  78      10.391  22.418  -0.760  1.00  0.00           H  
ATOM   1350  N   SER A  79       7.553  21.743   7.744  1.00  0.00           N  
ATOM   1351  CA  SER A  79       6.950  21.992   9.059  1.00  0.00           C  
ATOM   1352  C   SER A  79       6.428  23.424   9.162  1.00  0.00           C  
ATOM   1353  O   SER A  79       6.938  24.338   8.504  1.00  0.00           O  
ATOM   1354  CB  SER A  79       7.962  21.735  10.158  1.00  0.00           C  
ATOM   1355  OG  SER A  79       7.411  21.996  11.420  1.00  0.00           O  
ATOM   1356  H   SER A  79       8.556  21.801   7.644  1.00  0.00           H  
ATOM   1357  HA  SER A  79       6.110  21.309   9.189  1.00  0.00           H  
ATOM   1358 1HB  SER A  79       8.295  20.698  10.110  1.00  0.00           H  
ATOM   1359 2HB  SER A  79       8.836  22.366  10.003  1.00  0.00           H  
ATOM   1360  HG  SER A  79       7.727  22.867  11.671  1.00  0.00           H  
ATOM   1361  N   GLU A  80      11.412  25.730   8.146  1.00  0.00           N  
ATOM   1362  CA  GLU A  80      10.702  25.132   7.015  1.00  0.00           C  
ATOM   1363  C   GLU A  80      10.711  23.578   7.010  1.00  0.00           C  
ATOM   1364  O   GLU A  80       9.662  22.951   7.182  1.00  0.00           O  
ATOM   1365  CB  GLU A  80      11.309  25.651   5.709  1.00  0.00           C  
ATOM   1366  CG  GLU A  80      11.009  27.114   5.415  1.00  0.00           C  
ATOM   1367  CD  GLU A  80      11.643  27.595   4.139  1.00  0.00           C  
ATOM   1368  OE1 GLU A  80      12.358  26.836   3.530  1.00  0.00           O  
ATOM   1369  OE2 GLU A  80      11.411  28.724   3.773  1.00  0.00           O  
ATOM   1370  H   GLU A  80      12.315  26.154   7.991  1.00  0.00           H  
ATOM   1371  HA  GLU A  80       9.654  25.429   7.068  1.00  0.00           H  
ATOM   1372 1HB  GLU A  80      12.392  25.530   5.739  1.00  0.00           H  
ATOM   1373 2HB  GLU A  80      10.935  25.058   4.874  1.00  0.00           H  
ATOM   1374 1HG  GLU A  80       9.930  27.246   5.343  1.00  0.00           H  
ATOM   1375 2HG  GLU A  80      11.367  27.722   6.244  1.00  0.00           H  
ATOM   1376  N   ALA A  81      11.882  22.965   6.819  1.00  0.00           N  
ATOM   1377  CA  ALA A  81      11.949  21.508   6.648  1.00  0.00           C  
ATOM   1378  C   ALA A  81      13.037  20.833   7.482  1.00  0.00           C  
ATOM   1379  O   ALA A  81      14.195  21.257   7.477  1.00  0.00           O  
ATOM   1380  CB  ALA A  81      12.155  21.174   5.178  1.00  0.00           C  
ATOM   1381  H   ALA A  81      12.736  23.503   6.791  1.00  0.00           H  
ATOM   1382  HA  ALA A  81      11.003  21.084   6.984  1.00  0.00           H  
ATOM   1383 1HB  ALA A  81      12.183  20.092   5.051  1.00  0.00           H  
ATOM   1384 2HB  ALA A  81      11.333  21.587   4.592  1.00  0.00           H  
ATOM   1385 3HB  ALA A  81      13.095  21.604   4.836  1.00  0.00           H  
ATOM   1386  N   GLN A  82      12.653  19.771   8.189  1.00  0.00           N  
ATOM   1387  CA  GLN A  82      13.589  18.983   8.997  1.00  0.00           C  
ATOM   1388  C   GLN A  82      13.942  17.666   8.303  1.00  0.00           C  
ATOM   1389  O   GLN A  82      15.054  17.154   8.452  1.00  0.00           O  
ATOM   1390  CB  GLN A  82      12.999  18.702  10.382  1.00  0.00           C  
ATOM   1391  CG  GLN A  82      12.775  19.945  11.226  1.00  0.00           C  
ATOM   1392  CD  GLN A  82      12.173  19.623  12.581  1.00  0.00           C  
ATOM   1393  OE1 GLN A  82      11.441  18.640  12.733  1.00  0.00           O  
ATOM   1394  NE2 GLN A  82      12.476  20.451  13.574  1.00  0.00           N  
ATOM   1395  H   GLN A  82      11.679  19.504   8.163  1.00  0.00           H  
ATOM   1396  HA  GLN A  82      14.508  19.557   9.120  1.00  0.00           H  
ATOM   1397 1HB  GLN A  82      12.042  18.192  10.273  1.00  0.00           H  
ATOM   1398 2HB  GLN A  82      13.664  18.037  10.932  1.00  0.00           H  
ATOM   1399 1HG  GLN A  82      13.732  20.440  11.387  1.00  0.00           H  
ATOM   1400 2HG  GLN A  82      12.094  20.612  10.699  1.00  0.00           H  
ATOM   1401 1HE2 GLN A  82      12.108  20.289  14.491  1.00  0.00           H  
ATOM   1402 2HE2 GLN A  82      13.073  21.236  13.408  1.00  0.00           H  
ATOM   1403  N   PHE A  83      12.986  17.124   7.549  1.00  0.00           N  
ATOM   1404  CA  PHE A  83      13.129  15.813   6.916  1.00  0.00           C  
ATOM   1405  C   PHE A  83      12.575  15.817   5.485  1.00  0.00           C  
ATOM   1406  O   PHE A  83      11.861  16.747   5.091  1.00  0.00           O  
ATOM   1407  CB  PHE A  83      12.413  14.744   7.743  1.00  0.00           C  
ATOM   1408  CG  PHE A  83      12.926  14.621   9.149  1.00  0.00           C  
ATOM   1409  CD1 PHE A  83      12.303  15.293  10.191  1.00  0.00           C  
ATOM   1410  CD2 PHE A  83      14.032  13.836   9.435  1.00  0.00           C  
ATOM   1411  CE1 PHE A  83      12.774  15.181  11.486  1.00  0.00           C  
ATOM   1412  CE2 PHE A  83      14.504  13.720  10.727  1.00  0.00           C  
ATOM   1413  CZ  PHE A  83      13.874  14.395  11.754  1.00  0.00           C  
ATOM   1414  H   PHE A  83      12.131  17.645   7.414  1.00  0.00           H  
ATOM   1415  HA  PHE A  83      14.190  15.566   6.868  1.00  0.00           H  
ATOM   1416 1HB  PHE A  83      11.348  14.971   7.788  1.00  0.00           H  
ATOM   1417 2HB  PHE A  83      12.520  13.775   7.257  1.00  0.00           H  
ATOM   1418  HD1 PHE A  83      11.432  15.914   9.979  1.00  0.00           H  
ATOM   1419  HD2 PHE A  83      14.529  13.303   8.623  1.00  0.00           H  
ATOM   1420  HE1 PHE A  83      12.276  15.714  12.295  1.00  0.00           H  
ATOM   1421  HE2 PHE A  83      15.375  13.098  10.938  1.00  0.00           H  
ATOM   1422  HZ  PHE A  83      14.248  14.307  12.773  1.00  0.00           H  
ATOM   1423  N   GLY A  84      12.883  14.760   4.729  1.00  0.00           N  
ATOM   1424  CA  GLY A  84      12.296  14.544   3.404  1.00  0.00           C  
ATOM   1425  C   GLY A  84      12.642  13.196   2.786  1.00  0.00           C  
ATOM   1426  O   GLY A  84      13.086  12.279   3.479  1.00  0.00           O  
ATOM   1427  H   GLY A  84      13.546  14.088   5.089  1.00  0.00           H  
ATOM   1428 1HA  GLY A  84      11.211  14.621   3.470  1.00  0.00           H  
ATOM   1429 2HA  GLY A  84      12.632  15.327   2.725  1.00  0.00           H  
ATOM   1430  N   THR A  85      12.438  13.073   1.475  1.00  0.00           N  
ATOM   1431  CA  THR A  85      12.667  11.802   0.768  1.00  0.00           C  
ATOM   1432  C   THR A  85      13.278  12.003  -0.631  1.00  0.00           C  
ATOM   1433  O   THR A  85      12.882  12.910  -1.368  1.00  0.00           O  
ATOM   1434  CB  THR A  85      11.354  11.007   0.640  1.00  0.00           C  
ATOM   1435  OG1 THR A  85      10.774  10.825   1.938  1.00  0.00           O  
ATOM   1436  CG2 THR A  85      11.613   9.648   0.010  1.00  0.00           C  
ATOM   1437  H   THR A  85      12.117  13.876   0.953  1.00  0.00           H  
ATOM   1438  HA  THR A  85      13.377  11.209   1.344  1.00  0.00           H  
ATOM   1439  HB  THR A  85      10.652  11.562   0.018  1.00  0.00           H  
ATOM   1440  HG1 THR A  85       9.818  10.883   1.872  1.00  0.00           H  
ATOM   1441 1HG2 THR A  85      10.674   9.100  -0.074  1.00  0.00           H  
ATOM   1442 2HG2 THR A  85      12.043   9.783  -0.983  1.00  0.00           H  
ATOM   1443 3HG2 THR A  85      12.307   9.084   0.632  1.00  0.00           H  
ATOM   1444  N   THR A  86      14.260  11.169  -0.978  1.00  0.00           N  
ATOM   1445  CA  THR A  86      14.834  11.208  -2.324  1.00  0.00           C  
ATOM   1446  C   THR A  86      13.824  10.640  -3.304  1.00  0.00           C  
ATOM   1447  O   THR A  86      13.157   9.654  -3.020  1.00  0.00           O  
ATOM   1448  CB  THR A  86      16.154  10.420  -2.409  1.00  0.00           C  
ATOM   1449  OG1 THR A  86      17.112  10.986  -1.505  1.00  0.00           O  
ATOM   1450  CG2 THR A  86      16.711  10.463  -3.824  1.00  0.00           C  
ATOM   1451  H   THR A  86      14.617  10.500  -0.310  1.00  0.00           H  
ATOM   1452  HA  THR A  86      15.046  12.246  -2.580  1.00  0.00           H  
ATOM   1453  HB  THR A  86      15.977   9.382  -2.127  1.00  0.00           H  
ATOM   1454  HG1 THR A  86      17.265  11.905  -1.737  1.00  0.00           H  
ATOM   1455 1HG2 THR A  86      17.643   9.901  -3.865  1.00  0.00           H  
ATOM   1456 2HG2 THR A  86      15.990  10.023  -4.513  1.00  0.00           H  
ATOM   1457 3HG2 THR A  86      16.899  11.498  -4.110  1.00  0.00           H  
ATOM   1458  N   ALA A  87      13.682  11.300  -4.436  1.00  0.00           N  
ATOM   1459  CA  ALA A  87      12.848  10.794  -5.496  1.00  0.00           C  
ATOM   1460  C   ALA A  87      13.716  10.657  -6.740  1.00  0.00           C  
ATOM   1461  O   ALA A  87      14.483  11.564  -7.083  1.00  0.00           O  
ATOM   1462  CB  ALA A  87      11.659  11.711  -5.744  1.00  0.00           C  
ATOM   1463  H   ALA A  87      14.165  12.177  -4.566  1.00  0.00           H  
ATOM   1464  HA  ALA A  87      12.474   9.815  -5.195  1.00  0.00           H  
ATOM   1465 1HB  ALA A  87      11.060  11.315  -6.565  1.00  0.00           H  
ATOM   1466 2HB  ALA A  87      11.048  11.766  -4.843  1.00  0.00           H  
ATOM   1467 3HB  ALA A  87      12.015  12.706  -6.002  1.00  0.00           H  
ATOM   1468  N   GLU A  88      13.597   9.508  -7.394  1.00  0.00           N  
ATOM   1469  CA  GLU A  88      14.412   9.139  -8.542  1.00  0.00           C  
ATOM   1470  C   GLU A  88      13.529   9.114  -9.773  1.00  0.00           C  
ATOM   1471  O   GLU A  88      12.455   8.513  -9.756  1.00  0.00           O  
ATOM   1472  CB  GLU A  88      15.077   7.777  -8.334  1.00  0.00           C  
ATOM   1473  CG  GLU A  88      15.905   7.294  -9.516  1.00  0.00           C  
ATOM   1474  CD  GLU A  88      16.639   6.012  -9.233  1.00  0.00           C  
ATOM   1475  OE1 GLU A  88      16.593   5.559  -8.114  1.00  0.00           O  
ATOM   1476  OE2 GLU A  88      17.245   5.486 -10.137  1.00  0.00           O  
ATOM   1477  H   GLU A  88      12.894   8.863  -7.062  1.00  0.00           H  
ATOM   1478  HA  GLU A  88      15.196   9.887  -8.665  1.00  0.00           H  
ATOM   1479 1HB  GLU A  88      15.731   7.821  -7.463  1.00  0.00           H  
ATOM   1480 2HB  GLU A  88      14.313   7.026  -8.131  1.00  0.00           H  
ATOM   1481 1HG  GLU A  88      15.245   7.140 -10.370  1.00  0.00           H  
ATOM   1482 2HG  GLU A  88      16.623   8.067  -9.783  1.00  0.00           H  
ATOM   1483  N   ILE A  89      13.965   9.771 -10.842  1.00  0.00           N  
ATOM   1484  CA  ILE A  89      13.160   9.813 -12.062  1.00  0.00           C  
ATOM   1485  C   ILE A  89      13.255   8.496 -12.835  1.00  0.00           C  
ATOM   1486  O   ILE A  89      14.350   8.063 -13.194  1.00  0.00           O  
ATOM   1487  CB  ILE A  89      13.601  10.975 -12.970  1.00  0.00           C  
ATOM   1488  CG1 ILE A  89      13.295  12.319 -12.303  1.00  0.00           C  
ATOM   1489  CG2 ILE A  89      12.917  10.881 -14.325  1.00  0.00           C  
ATOM   1490  CD1 ILE A  89      13.765  13.517 -13.099  1.00  0.00           C  
ATOM   1491  H   ILE A  89      14.855  10.247 -10.823  1.00  0.00           H  
ATOM   1492  HA  ILE A  89      12.118   9.969 -11.784  1.00  0.00           H  
ATOM   1493  HB  ILE A  89      14.680  10.935 -13.115  1.00  0.00           H  
ATOM   1494 1HG1 ILE A  89      12.221  12.412 -12.149  1.00  0.00           H  
ATOM   1495 2HG1 ILE A  89      13.770  12.355 -11.323  1.00  0.00           H  
ATOM   1496 1HG2 ILE A  89      13.240  11.711 -14.953  1.00  0.00           H  
ATOM   1497 2HG2 ILE A  89      13.184   9.940 -14.802  1.00  0.00           H  
ATOM   1498 3HG2 ILE A  89      11.836  10.927 -14.191  1.00  0.00           H  
ATOM   1499 1HD1 ILE A  89      13.512  14.432 -12.563  1.00  0.00           H  
ATOM   1500 2HD1 ILE A  89      14.845  13.462 -13.235  1.00  0.00           H  
ATOM   1501 3HD1 ILE A  89      13.275  13.520 -14.072  1.00  0.00           H  
ATOM   1502  N   TYR A  90      12.105   7.865 -13.080  1.00  0.00           N  
ATOM   1503  CA  TYR A  90      12.062   6.613 -13.837  1.00  0.00           C  
ATOM   1504  C   TYR A  90      11.453   6.737 -15.240  1.00  0.00           C  
ATOM   1505  O   TYR A  90      11.476   5.786 -16.021  1.00  0.00           O  
ATOM   1506  CB  TYR A  90      11.292   5.561 -13.036  1.00  0.00           C  
ATOM   1507  CG  TYR A  90      12.014   5.088 -11.795  1.00  0.00           C  
ATOM   1508  CD1 TYR A  90      11.973   5.850 -10.636  1.00  0.00           C  
ATOM   1509  CD2 TYR A  90      12.719   3.894 -11.815  1.00  0.00           C  
ATOM   1510  CE1 TYR A  90      12.634   5.418  -9.502  1.00  0.00           C  
ATOM   1511  CE2 TYR A  90      13.379   3.462 -10.681  1.00  0.00           C  
ATOM   1512  CZ  TYR A  90      13.339   4.220  -9.528  1.00  0.00           C  
ATOM   1513  OH  TYR A  90      13.996   3.790  -8.398  1.00  0.00           O  
ATOM   1514  H   TYR A  90      11.242   8.261 -12.735  1.00  0.00           H  
ATOM   1515  HA  TYR A  90      13.084   6.267 -13.992  1.00  0.00           H  
ATOM   1516 1HB  TYR A  90      10.326   5.969 -12.733  1.00  0.00           H  
ATOM   1517 2HB  TYR A  90      11.097   4.693 -13.667  1.00  0.00           H  
ATOM   1518  HD1 TYR A  90      11.420   6.788 -10.620  1.00  0.00           H  
ATOM   1519  HD2 TYR A  90      12.752   3.296 -12.725  1.00  0.00           H  
ATOM   1520  HE1 TYR A  90      12.602   6.016  -8.592  1.00  0.00           H  
ATOM   1521  HE2 TYR A  90      13.934   2.523 -10.697  1.00  0.00           H  
ATOM   1522  HH  TYR A  90      14.441   2.960  -8.585  1.00  0.00           H  
ATOM   1523  N   ALA A  91      10.909   7.911 -15.543  1.00  0.00           N  
ATOM   1524  CA  ALA A  91      10.312   8.202 -16.846  1.00  0.00           C  
ATOM   1525  C   ALA A  91      10.157   9.712 -17.029  1.00  0.00           C  
ATOM   1526  O   ALA A  91       9.932  10.449 -16.065  1.00  0.00           O  
ATOM   1527  CB  ALA A  91       8.967   7.504 -16.988  1.00  0.00           C  
ATOM   1528  H   ALA A  91      10.913   8.629 -14.833  1.00  0.00           H  
ATOM   1529  HA  ALA A  91      10.985   7.828 -17.618  1.00  0.00           H  
ATOM   1530 1HB  ALA A  91       8.536   7.740 -17.961  1.00  0.00           H  
ATOM   1531 2HB  ALA A  91       9.106   6.426 -16.905  1.00  0.00           H  
ATOM   1532 3HB  ALA A  91       8.296   7.845 -16.202  1.00  0.00           H  
ATOM   1533  N   TYR A  92      10.265  10.153 -18.279  1.00  0.00           N  
ATOM   1534  CA  TYR A  92      10.459  11.557 -18.604  1.00  0.00           C  
ATOM   1535  C   TYR A  92      10.183  11.802 -20.092  1.00  0.00           C  
ATOM   1536  O   TYR A  92      10.669  11.067 -20.944  1.00  0.00           O  
ATOM   1537  CB  TYR A  92      11.876  12.002 -18.236  1.00  0.00           C  
ATOM   1538  CG  TYR A  92      12.260  13.350 -18.806  1.00  0.00           C  
ATOM   1539  CD1 TYR A  92      12.342  14.457 -17.973  1.00  0.00           C  
ATOM   1540  CD2 TYR A  92      12.529  13.479 -20.160  1.00  0.00           C  
ATOM   1541  CE1 TYR A  92      12.693  15.688 -18.494  1.00  0.00           C  
ATOM   1542  CE2 TYR A  92      12.880  14.710 -20.680  1.00  0.00           C  
ATOM   1543  CZ  TYR A  92      12.962  15.811 -19.852  1.00  0.00           C  
ATOM   1544  OH  TYR A  92      13.311  17.037 -20.370  1.00  0.00           O  
ATOM   1545  H   TYR A  92      10.209   9.478 -19.028  1.00  0.00           H  
ATOM   1546  HA  TYR A  92       9.748  12.147 -18.026  1.00  0.00           H  
ATOM   1547 1HB  TYR A  92      11.972  12.052 -17.150  1.00  0.00           H  
ATOM   1548 2HB  TYR A  92      12.594  11.265 -18.595  1.00  0.00           H  
ATOM   1549  HD1 TYR A  92      12.131  14.355 -16.909  1.00  0.00           H  
ATOM   1550  HD2 TYR A  92      12.464  12.610 -20.814  1.00  0.00           H  
ATOM   1551  HE1 TYR A  92      12.757  16.557 -17.840  1.00  0.00           H  
ATOM   1552  HE2 TYR A  92      13.091  14.811 -21.745  1.00  0.00           H  
ATOM   1553  HH  TYR A  92      13.711  16.915 -21.235  1.00  0.00           H  
ATOM   1554  N   ARG A  93       9.367  12.812 -20.388  1.00  0.00           N  
ATOM   1555  CA  ARG A  93       9.208  13.314 -21.758  1.00  0.00           C  
ATOM   1556  C   ARG A  93       9.391  14.829 -21.768  1.00  0.00           C  
ATOM   1557  O   ARG A  93       8.907  15.527 -20.869  1.00  0.00           O  
ATOM   1558  CB  ARG A  93       7.839  12.959 -22.318  1.00  0.00           C  
ATOM   1559  CG  ARG A  93       7.607  13.384 -23.759  1.00  0.00           C  
ATOM   1560  CD  ARG A  93       6.237  13.045 -24.220  1.00  0.00           C  
ATOM   1561  NE  ARG A  93       6.023  13.417 -25.609  1.00  0.00           N  
ATOM   1562  CZ  ARG A  93       6.230  12.600 -26.660  1.00  0.00           C  
ATOM   1563  NH1 ARG A  93       6.655  11.372 -26.464  1.00  0.00           N  
ATOM   1564  NH2 ARG A  93       6.006  13.034 -27.889  1.00  0.00           N  
ATOM   1565  H   ARG A  93       8.842  13.244 -19.642  1.00  0.00           H  
ATOM   1566  HA  ARG A  93       9.967  12.848 -22.388  1.00  0.00           H  
ATOM   1567 1HB  ARG A  93       7.693  11.882 -22.266  1.00  0.00           H  
ATOM   1568 2HB  ARG A  93       7.065  13.425 -21.709  1.00  0.00           H  
ATOM   1569 1HG  ARG A  93       7.741  14.464 -23.846  1.00  0.00           H  
ATOM   1570 2HG  ARG A  93       8.322  12.877 -24.408  1.00  0.00           H  
ATOM   1571 1HD  ARG A  93       6.077  11.972 -24.126  1.00  0.00           H  
ATOM   1572 2HD  ARG A  93       5.506  13.576 -23.609  1.00  0.00           H  
ATOM   1573  HE  ARG A  93       5.696  14.355 -25.800  1.00  0.00           H  
ATOM   1574 1HH1 ARG A  93       6.827  11.041 -25.525  1.00  0.00           H  
ATOM   1575 2HH1 ARG A  93       6.811  10.760 -27.252  1.00  0.00           H  
ATOM   1576 1HH2 ARG A  93       5.679  13.978 -28.039  1.00  0.00           H  
ATOM   1577 2HH2 ARG A  93       6.162  12.421 -28.676  1.00  0.00           H  
ATOM   1578  N   GLU A  94      10.104  15.327 -22.775  1.00  0.00           N  
ATOM   1579  CA  GLU A  94      10.357  16.757 -22.913  1.00  0.00           C  
ATOM   1580  C   GLU A  94       9.698  17.272 -24.180  1.00  0.00           C  
ATOM   1581  O   GLU A  94      10.247  17.128 -25.280  1.00  0.00           O  
ATOM   1582  CB  GLU A  94      11.860  17.046 -22.945  1.00  0.00           C  
ATOM   1583  CG  GLU A  94      12.217  18.525 -22.917  1.00  0.00           C  
ATOM   1584  CD  GLU A  94      13.700  18.769 -22.941  1.00  0.00           C  
ATOM   1585  OE1 GLU A  94      14.328  18.399 -23.904  1.00  0.00           O  
ATOM   1586  OE2 GLU A  94      14.205  19.328 -21.996  1.00  0.00           O  
ATOM   1587  H   GLU A  94      10.481  14.692 -23.464  1.00  0.00           H  
ATOM   1588  HA  GLU A  94       9.926  17.269 -22.052  1.00  0.00           H  
ATOM   1589 1HB  GLU A  94      12.340  16.569 -22.091  1.00  0.00           H  
ATOM   1590 2HB  GLU A  94      12.294  16.614 -23.848  1.00  0.00           H  
ATOM   1591 1HG  GLU A  94      11.765  19.014 -23.781  1.00  0.00           H  
ATOM   1592 2HG  GLU A  94      11.794  18.972 -22.018  1.00  0.00           H  
ATOM   1593  N   GLU A  95       8.516  17.867 -24.030  1.00  0.00           N  
ATOM   1594  CA  GLU A  95       7.844  18.479 -25.170  1.00  0.00           C  
ATOM   1595  C   GLU A  95       8.118  19.973 -25.282  1.00  0.00           C  
ATOM   1596  O   GLU A  95       7.931  20.736 -24.334  1.00  0.00           O  
ATOM   1597  CB  GLU A  95       6.335  18.243 -25.076  1.00  0.00           C  
ATOM   1598  CG  GLU A  95       5.915  16.788 -25.232  1.00  0.00           C  
ATOM   1599  CD  GLU A  95       4.437  16.584 -25.056  1.00  0.00           C  
ATOM   1600  OE1 GLU A  95       3.772  17.508 -24.652  1.00  0.00           O  
ATOM   1601  OE2 GLU A  95       3.969  15.502 -25.326  1.00  0.00           O  
ATOM   1602  H   GLU A  95       8.074  17.900 -23.123  1.00  0.00           H  
ATOM   1603  HA  GLU A  95       8.218  18.014 -26.083  1.00  0.00           H  
ATOM   1604 1HB  GLU A  95       5.972  18.594 -24.109  1.00  0.00           H  
ATOM   1605 2HB  GLU A  95       5.827  18.822 -25.846  1.00  0.00           H  
ATOM   1606 1HG  GLU A  95       6.202  16.443 -26.224  1.00  0.00           H  
ATOM   1607 2HG  GLU A  95       6.450  16.186 -24.499  1.00  0.00           H  
ATOM   1608  N   GLN A  96       8.615  20.358 -26.453  1.00  0.00           N  
ATOM   1609  CA  GLN A  96       8.781  21.746 -26.821  1.00  0.00           C  
ATOM   1610  C   GLN A  96       8.053  21.979 -28.150  1.00  0.00           C  
ATOM   1611  O   GLN A  96       8.668  22.226 -29.186  1.00  0.00           O  
ATOM   1612  CB  GLN A  96      10.264  22.111 -26.935  1.00  0.00           C  
ATOM   1613  CG  GLN A  96      10.521  23.558 -27.317  1.00  0.00           C  
ATOM   1614  CD  GLN A  96      12.001  23.883 -27.390  1.00  0.00           C  
ATOM   1615  OE1 GLN A  96      12.846  22.986 -27.429  1.00  0.00           O  
ATOM   1616  NE2 GLN A  96      12.322  25.172 -27.407  1.00  0.00           N  
ATOM   1617  H   GLN A  96       8.886  19.639 -27.109  1.00  0.00           H  
ATOM   1618  HA  GLN A  96       8.334  22.366 -26.044  1.00  0.00           H  
ATOM   1619 1HB  GLN A  96      10.759  21.920 -25.984  1.00  0.00           H  
ATOM   1620 2HB  GLN A  96      10.738  21.476 -27.683  1.00  0.00           H  
ATOM   1621 1HG  GLN A  96      10.080  23.749 -28.296  1.00  0.00           H  
ATOM   1622 2HG  GLN A  96      10.064  24.207 -26.570  1.00  0.00           H  
ATOM   1623 1HE2 GLN A  96      13.283  25.448 -27.454  1.00  0.00           H  
ATOM   1624 2HE2 GLN A  96      11.605  25.867 -27.373  1.00  0.00           H  
ATOM   1625  N   ASP A  97       6.729  21.868 -28.101  1.00  0.00           N  
ATOM   1626  CA  ASP A  97       5.876  22.097 -29.267  1.00  0.00           C  
ATOM   1627  C   ASP A  97       5.167  23.431 -29.104  1.00  0.00           C  
ATOM   1628  O   ASP A  97       4.713  23.775 -28.003  1.00  0.00           O  
ATOM   1629  CB  ASP A  97       4.852  20.972 -29.436  1.00  0.00           C  
ATOM   1630  CG  ASP A  97       5.492  19.635 -29.780  1.00  0.00           C  
ATOM   1631  OD1 ASP A  97       6.642  19.626 -30.150  1.00  0.00           O  
ATOM   1632  OD2 ASP A  97       4.825  18.634 -29.670  1.00  0.00           O  
ATOM   1633  H   ASP A  97       6.302  21.615 -27.221  1.00  0.00           H  
ATOM   1634  HA  ASP A  97       6.506  22.122 -30.157  1.00  0.00           H  
ATOM   1635 1HB  ASP A  97       4.280  20.859 -28.514  1.00  0.00           H  
ATOM   1636 2HB  ASP A  97       4.148  21.236 -30.226  1.00  0.00           H  
ATOM   1637  N   PHE A  98       5.077  24.173 -30.209  1.00  0.00           N  
ATOM   1638  CA  PHE A  98       4.700  25.592 -30.215  1.00  0.00           C  
ATOM   1639  C   PHE A  98       5.810  26.473 -29.623  1.00  0.00           C  
ATOM   1640  O   PHE A  98       5.616  27.673 -29.387  1.00  0.00           O  
ATOM   1641  CB  PHE A  98       3.404  25.801 -29.429  1.00  0.00           C  
ATOM   1642  CG  PHE A  98       2.265  24.943 -29.900  1.00  0.00           C  
ATOM   1643  CD1 PHE A  98       1.769  23.923 -29.100  1.00  0.00           C  
ATOM   1644  CD2 PHE A  98       1.686  25.153 -31.142  1.00  0.00           C  
ATOM   1645  CE1 PHE A  98       0.721  23.133 -29.533  1.00  0.00           C  
ATOM   1646  CE2 PHE A  98       0.638  24.365 -31.576  1.00  0.00           C  
ATOM   1647  CZ  PHE A  98       0.155  23.354 -30.770  1.00  0.00           C  
ATOM   1648  H   PHE A  98       5.284  23.715 -31.085  1.00  0.00           H  
ATOM   1649  HA  PHE A  98       4.537  25.902 -31.248  1.00  0.00           H  
ATOM   1650 1HB  PHE A  98       3.579  25.585 -28.375  1.00  0.00           H  
ATOM   1651 2HB  PHE A  98       3.099  26.843 -29.502  1.00  0.00           H  
ATOM   1652  HD1 PHE A  98       2.216  23.749 -28.122  1.00  0.00           H  
ATOM   1653  HD2 PHE A  98       2.068  25.952 -31.779  1.00  0.00           H  
ATOM   1654  HE1 PHE A  98       0.341  22.335 -28.895  1.00  0.00           H  
ATOM   1655  HE2 PHE A  98       0.191  24.541 -32.555  1.00  0.00           H  
ATOM   1656  HZ  PHE A  98      -0.671  22.731 -31.112  1.00  0.00           H  
ATOM   1657  N   GLY A  99       6.979  25.868 -29.409  1.00  0.00           N  
ATOM   1658  CA  GLY A  99       8.117  26.548 -28.790  1.00  0.00           C  
ATOM   1659  C   GLY A  99       7.961  26.757 -27.295  1.00  0.00           C  
ATOM   1660  O   GLY A  99       8.699  27.548 -26.699  1.00  0.00           O  
ATOM   1661  H   GLY A  99       7.075  24.902 -29.688  1.00  0.00           H  
ATOM   1662 1HA  GLY A  99       9.025  25.970 -28.964  1.00  0.00           H  
ATOM   1663 2HA  GLY A  99       8.260  27.520 -29.261  1.00  0.00           H  
ATOM   1664  N   ILE A 100       6.985  26.071 -26.699  1.00  0.00           N  
ATOM   1665  CA  ILE A 100       6.774  26.107 -25.261  1.00  0.00           C  
ATOM   1666  C   ILE A 100       7.301  24.806 -24.675  1.00  0.00           C  
ATOM   1667  O   ILE A 100       6.785  23.729 -24.995  1.00  0.00           O  
ATOM   1668  CB  ILE A 100       5.287  26.290 -24.907  1.00  0.00           C  
ATOM   1669  CG1 ILE A 100       4.720  27.529 -25.604  1.00  0.00           C  
ATOM   1670  CG2 ILE A 100       5.108  26.394 -23.400  1.00  0.00           C  
ATOM   1671  CD1 ILE A 100       5.437  28.811 -25.248  1.00  0.00           C  
ATOM   1672  H   ILE A 100       6.373  25.508 -27.272  1.00  0.00           H  
ATOM   1673  HA  ILE A 100       7.324  26.954 -24.852  1.00  0.00           H  
ATOM   1674  HB  ILE A 100       4.719  25.435 -25.272  1.00  0.00           H  
ATOM   1675 1HG1 ILE A 100       4.775  27.396 -26.684  1.00  0.00           H  
ATOM   1676 2HG1 ILE A 100       3.668  27.644 -25.343  1.00  0.00           H  
ATOM   1677 1HG2 ILE A 100       4.051  26.523 -23.167  1.00  0.00           H  
ATOM   1678 2HG2 ILE A 100       5.475  25.485 -22.926  1.00  0.00           H  
ATOM   1679 3HG2 ILE A 100       5.669  27.250 -23.025  1.00  0.00           H  
ATOM   1680 1HD1 ILE A 100       4.978  29.645 -25.781  1.00  0.00           H  
ATOM   1681 2HD1 ILE A 100       5.364  28.983 -24.174  1.00  0.00           H  
ATOM   1682 3HD1 ILE A 100       6.485  28.733 -25.533  1.00  0.00           H  
ATOM   1683  N   GLU A 101       8.314  24.910 -23.810  1.00  0.00           N  
ATOM   1684  CA  GLU A 101       8.948  23.736 -23.197  1.00  0.00           C  
ATOM   1685  C   GLU A 101       8.211  23.263 -21.960  1.00  0.00           C  
ATOM   1686  O   GLU A 101       8.026  24.014 -21.003  1.00  0.00           O  
ATOM   1687  CB  GLU A 101      10.401  24.046 -22.832  1.00  0.00           C  
ATOM   1688  CG  GLU A 101      11.288  24.392 -24.019  1.00  0.00           C  
ATOM   1689  CD  GLU A 101      12.687  24.766 -23.616  1.00  0.00           C  
ATOM   1690  OE1 GLU A 101      13.342  23.961 -22.998  1.00  0.00           O  
ATOM   1691  OE2 GLU A 101      13.101  25.858 -23.926  1.00  0.00           O  
ATOM   1692  H   GLU A 101       8.652  25.832 -23.573  1.00  0.00           H  
ATOM   1693  HA  GLU A 101       8.936  22.919 -23.919  1.00  0.00           H  
ATOM   1694 1HB  GLU A 101      10.431  24.885 -22.137  1.00  0.00           H  
ATOM   1695 2HB  GLU A 101      10.840  23.186 -22.326  1.00  0.00           H  
ATOM   1696 1HG  GLU A 101      11.333  23.532 -24.688  1.00  0.00           H  
ATOM   1697 2HG  GLU A 101      10.840  25.219 -24.566  1.00  0.00           H  
ATOM   1698  N   ILE A 102       7.769  22.014 -22.005  1.00  0.00           N  
ATOM   1699  CA  ILE A 102       7.172  21.365 -20.859  1.00  0.00           C  
ATOM   1700  C   ILE A 102       8.014  20.142 -20.570  1.00  0.00           C  
ATOM   1701  O   ILE A 102       8.485  19.467 -21.485  1.00  0.00           O  
ATOM   1702  CB  ILE A 102       5.706  20.969 -21.114  1.00  0.00           C  
ATOM   1703  CG1 ILE A 102       4.872  22.205 -21.460  1.00  0.00           C  
ATOM   1704  CG2 ILE A 102       5.129  20.256 -19.900  1.00  0.00           C  
ATOM   1705  CD1 ILE A 102       3.472  21.883 -21.933  1.00  0.00           C  
ATOM   1706  H   ILE A 102       7.854  21.502 -22.871  1.00  0.00           H  
ATOM   1707  HA  ILE A 102       7.189  22.060 -20.021  1.00  0.00           H  
ATOM   1708  HB  ILE A 102       5.654  20.302 -21.974  1.00  0.00           H  
ATOM   1709 1HG1 ILE A 102       4.797  22.850 -20.586  1.00  0.00           H  
ATOM   1710 2HG1 ILE A 102       5.373  22.774 -22.243  1.00  0.00           H  
ATOM   1711 1HG2 ILE A 102       4.092  19.984 -20.097  1.00  0.00           H  
ATOM   1712 2HG2 ILE A 102       5.709  19.356 -19.698  1.00  0.00           H  
ATOM   1713 3HG2 ILE A 102       5.173  20.918 -19.034  1.00  0.00           H  
ATOM   1714 1HD1 ILE A 102       2.943  22.810 -22.159  1.00  0.00           H  
ATOM   1715 2HD1 ILE A 102       3.524  21.266 -22.831  1.00  0.00           H  
ATOM   1716 3HD1 ILE A 102       2.939  21.344 -21.152  1.00  0.00           H  
ATOM   1717  N   VAL A 103       8.217  19.868 -19.292  1.00  0.00           N  
ATOM   1718  CA  VAL A 103       8.849  18.632 -18.876  1.00  0.00           C  
ATOM   1719  C   VAL A 103       7.895  17.890 -17.949  1.00  0.00           C  
ATOM   1720  O   VAL A 103       7.469  18.424 -16.918  1.00  0.00           O  
ATOM   1721  CB  VAL A 103      10.181  18.911 -18.154  1.00  0.00           C  
ATOM   1722  CG1 VAL A 103      10.610  17.698 -17.343  1.00  0.00           C  
ATOM   1723  CG2 VAL A 103      11.250  19.288 -19.168  1.00  0.00           C  
ATOM   1724  H   VAL A 103       7.926  20.533 -18.589  1.00  0.00           H  
ATOM   1725  HA  VAL A 103       9.057  18.034 -19.764  1.00  0.00           H  
ATOM   1726  HB  VAL A 103      10.038  19.733 -17.452  1.00  0.00           H  
ATOM   1727 1HG1 VAL A 103      11.553  17.913 -16.838  1.00  0.00           H  
ATOM   1728 2HG1 VAL A 103       9.847  17.468 -16.599  1.00  0.00           H  
ATOM   1729 3HG1 VAL A 103      10.741  16.844 -18.007  1.00  0.00           H  
ATOM   1730 1HG2 VAL A 103      12.189  19.484 -18.651  1.00  0.00           H  
ATOM   1731 2HG2 VAL A 103      11.389  18.468 -19.873  1.00  0.00           H  
ATOM   1732 3HG2 VAL A 103      10.940  20.182 -19.709  1.00  0.00           H  
ATOM   1733  N   LYS A 104       7.535  16.678 -18.356  1.00  0.00           N  
ATOM   1734  CA  LYS A 104       6.697  15.807 -17.556  1.00  0.00           C  
ATOM   1735  C   LYS A 104       7.557  14.646 -17.086  1.00  0.00           C  
ATOM   1736  O   LYS A 104       8.246  14.017 -17.893  1.00  0.00           O  
ATOM   1737  CB  LYS A 104       5.488  15.310 -18.350  1.00  0.00           C  
ATOM   1738  CG  LYS A 104       4.691  16.410 -19.037  1.00  0.00           C  
ATOM   1739  CD  LYS A 104       3.550  15.835 -19.862  1.00  0.00           C  
ATOM   1740  CE  LYS A 104       2.881  16.907 -20.709  1.00  0.00           C  
ATOM   1741  NZ  LYS A 104       1.822  16.342 -21.589  1.00  0.00           N  
ATOM   1742  H   LYS A 104       7.860  16.357 -19.257  1.00  0.00           H  
ATOM   1743  HA  LYS A 104       6.331  16.371 -16.698  1.00  0.00           H  
ATOM   1744 1HB  LYS A 104       5.819  14.609 -19.117  1.00  0.00           H  
ATOM   1745 2HB  LYS A 104       4.812  14.772 -17.685  1.00  0.00           H  
ATOM   1746 1HG  LYS A 104       4.279  17.085 -18.284  1.00  0.00           H  
ATOM   1747 2HG  LYS A 104       5.348  16.983 -19.691  1.00  0.00           H  
ATOM   1748 1HD  LYS A 104       3.934  15.052 -20.517  1.00  0.00           H  
ATOM   1749 2HD  LYS A 104       2.806  15.395 -19.197  1.00  0.00           H  
ATOM   1750 1HE  LYS A 104       2.434  17.658 -20.059  1.00  0.00           H  
ATOM   1751 2HE  LYS A 104       3.630  17.397 -21.332  1.00  0.00           H  
ATOM   1752 1HZ  LYS A 104       1.404  17.084 -22.133  1.00  0.00           H  
ATOM   1753 2HZ  LYS A 104       2.229  15.656 -22.209  1.00  0.00           H  
ATOM   1754 3HZ  LYS A 104       1.112  15.902 -21.020  1.00  0.00           H  
ATOM   1755  N   VAL A 105       7.556  14.393 -15.777  1.00  0.00           N  
ATOM   1756  CA  VAL A 105       8.346  13.301 -15.207  1.00  0.00           C  
ATOM   1757  C   VAL A 105       7.527  12.466 -14.236  1.00  0.00           C  
ATOM   1758  O   VAL A 105       6.594  12.966 -13.606  1.00  0.00           O  
ATOM   1759  CB  VAL A 105       9.581  13.860 -14.475  1.00  0.00           C  
ATOM   1760  CG1 VAL A 105       9.158  14.667 -13.257  1.00  0.00           C  
ATOM   1761  CG2 VAL A 105      10.504  12.720 -14.074  1.00  0.00           C  
ATOM   1762  H   VAL A 105       6.997  14.968 -15.163  1.00  0.00           H  
ATOM   1763  HA  VAL A 105       8.683  12.656 -16.020  1.00  0.00           H  
ATOM   1764  HB  VAL A 105      10.111  14.540 -15.143  1.00  0.00           H  
ATOM   1765 1HG1 VAL A 105      10.044  15.054 -12.752  1.00  0.00           H  
ATOM   1766 2HG1 VAL A 105       8.528  15.498 -13.572  1.00  0.00           H  
ATOM   1767 3HG1 VAL A 105       8.602  14.027 -12.572  1.00  0.00           H  
ATOM   1768 1HG2 VAL A 105      11.376  13.122 -13.557  1.00  0.00           H  
ATOM   1769 2HG2 VAL A 105       9.972  12.037 -13.411  1.00  0.00           H  
ATOM   1770 3HG2 VAL A 105      10.828  12.182 -14.965  1.00  0.00           H  
ATOM   1771  N   LYS A 106       7.884  11.189 -14.130  1.00  0.00           N  
ATOM   1772  CA  LYS A 106       7.353  10.313 -13.087  1.00  0.00           C  
ATOM   1773  C   LYS A 106       8.495   9.855 -12.204  1.00  0.00           C  
ATOM   1774  O   LYS A 106       9.351   9.093 -12.638  1.00  0.00           O  
ATOM   1775  CB  LYS A 106       6.624   9.110 -13.688  1.00  0.00           C  
ATOM   1776  CG  LYS A 106       5.951   8.206 -12.664  1.00  0.00           C  
ATOM   1777  CD  LYS A 106       5.285   7.013 -13.332  1.00  0.00           C  
ATOM   1778  CE  LYS A 106       4.581   6.129 -12.314  1.00  0.00           C  
ATOM   1779  NZ  LYS A 106       3.980   4.923 -12.945  1.00  0.00           N  
ATOM   1780  H   LYS A 106       8.546  10.816 -14.796  1.00  0.00           H  
ATOM   1781  HA  LYS A 106       6.639  10.880 -12.489  1.00  0.00           H  
ATOM   1782 1HB  LYS A 106       5.859   9.458 -14.382  1.00  0.00           H  
ATOM   1783 2HB  LYS A 106       7.330   8.503 -14.256  1.00  0.00           H  
ATOM   1784 1HG  LYS A 106       6.694   7.846 -11.951  1.00  0.00           H  
ATOM   1785 2HG  LYS A 106       5.197   8.774 -12.118  1.00  0.00           H  
ATOM   1786 1HD  LYS A 106       4.555   7.365 -14.062  1.00  0.00           H  
ATOM   1787 2HD  LYS A 106       6.038   6.421 -13.853  1.00  0.00           H  
ATOM   1788 1HE  LYS A 106       5.294   5.809 -11.555  1.00  0.00           H  
ATOM   1789 2HE  LYS A 106       3.791   6.697 -11.823  1.00  0.00           H  
ATOM   1790 1HZ  LYS A 106       3.524   4.364 -12.238  1.00  0.00           H  
ATOM   1791 2HZ  LYS A 106       3.303   5.207 -13.638  1.00  0.00           H  
ATOM   1792 3HZ  LYS A 106       4.705   4.377 -13.389  1.00  0.00           H  
ATOM   1793  N   ALA A 107       8.517  10.343 -10.971  1.00  0.00           N  
ATOM   1794  CA  ALA A 107       9.531   9.935  -9.994  1.00  0.00           C  
ATOM   1795  C   ALA A 107       8.944   8.983  -8.946  1.00  0.00           C  
ATOM   1796  O   ALA A 107       7.729   8.883  -8.789  1.00  0.00           O  
ATOM   1797  CB  ALA A 107      10.136  11.157  -9.318  1.00  0.00           C  
ATOM   1798  H   ALA A 107       7.814  11.015 -10.699  1.00  0.00           H  
ATOM   1799  HA  ALA A 107      10.318   9.400 -10.526  1.00  0.00           H  
ATOM   1800 1HB  ALA A 107      10.888  10.839  -8.596  1.00  0.00           H  
ATOM   1801 2HB  ALA A 107      10.601  11.795 -10.069  1.00  0.00           H  
ATOM   1802 3HB  ALA A 107       9.353  11.713  -8.804  1.00  0.00           H  
ATOM   1803  N   ILE A 108       9.822   8.282  -8.243  1.00  0.00           N  
ATOM   1804  CA  ILE A 108       9.410   7.390  -7.174  1.00  0.00           C  
ATOM   1805  C   ILE A 108      10.277   7.652  -5.947  1.00  0.00           C  
ATOM   1806  O   ILE A 108      11.496   7.716  -6.058  1.00  0.00           O  
ATOM   1807  CB  ILE A 108       9.523   5.914  -7.599  1.00  0.00           C  
ATOM   1808  CG1 ILE A 108       8.686   5.654  -8.855  1.00  0.00           C  
ATOM   1809  CG2 ILE A 108       9.085   5.000  -6.465  1.00  0.00           C  
ATOM   1810  CD1 ILE A 108       8.840   4.258  -9.412  1.00  0.00           C  
ATOM   1811  H   ILE A 108      10.805   8.372  -8.458  1.00  0.00           H  
ATOM   1812  HA  ILE A 108       8.368   7.596  -6.934  1.00  0.00           H  
ATOM   1813  HB  ILE A 108      10.557   5.688  -7.856  1.00  0.00           H  
ATOM   1814 1HG1 ILE A 108       7.633   5.819  -8.630  1.00  0.00           H  
ATOM   1815 2HG1 ILE A 108       8.968   6.364  -9.633  1.00  0.00           H  
ATOM   1816 1HG2 ILE A 108       9.170   3.961  -6.782  1.00  0.00           H  
ATOM   1817 2HG2 ILE A 108       9.721   5.168  -5.597  1.00  0.00           H  
ATOM   1818 3HG2 ILE A 108       8.049   5.215  -6.203  1.00  0.00           H  
ATOM   1819 1HD1 ILE A 108       8.217   4.150 -10.300  1.00  0.00           H  
ATOM   1820 2HD1 ILE A 108       9.883   4.084  -9.676  1.00  0.00           H  
ATOM   1821 3HD1 ILE A 108       8.529   3.531  -8.662  1.00  0.00           H  
ATOM   1822  N   GLY A 109       9.651   7.827  -4.789  1.00  0.00           N  
ATOM   1823  CA  GLY A 109      10.391   8.022  -3.545  1.00  0.00           C  
ATOM   1824  C   GLY A 109      11.311   6.871  -3.178  1.00  0.00           C  
ATOM   1825  O   GLY A 109      10.912   5.716  -3.205  1.00  0.00           O  
ATOM   1826  H   GLY A 109       8.641   7.826  -4.766  1.00  0.00           H  
ATOM   1827 1HA  GLY A 109      10.994   8.927  -3.619  1.00  0.00           H  
ATOM   1828 2HA  GLY A 109       9.690   8.169  -2.724  1.00  0.00           H  
ATOM   1829  N   ARG A 110      12.544   7.196  -2.813  1.00  0.00           N  
ATOM   1830  CA  ARG A 110      13.556   6.178  -2.533  1.00  0.00           C  
ATOM   1831  C   ARG A 110      14.029   6.147  -1.068  1.00  0.00           C  
ATOM   1832  O   ARG A 110      13.794   5.173  -0.359  1.00  0.00           O  
ATOM   1833  CB  ARG A 110      14.763   6.397  -3.433  1.00  0.00           C  
ATOM   1834  CG  ARG A 110      14.469   6.330  -4.924  1.00  0.00           C  
ATOM   1835  CD  ARG A 110      13.899   5.015  -5.313  1.00  0.00           C  
ATOM   1836  NE  ARG A 110      14.865   3.939  -5.163  1.00  0.00           N  
ATOM   1837  CZ  ARG A 110      14.559   2.627  -5.183  1.00  0.00           C  
ATOM   1838  NH1 ARG A 110      13.312   2.246  -5.348  1.00  0.00           N  
ATOM   1839  NH2 ARG A 110      15.513   1.724  -5.039  1.00  0.00           N  
ATOM   1840  H   ARG A 110      12.790   8.172  -2.726  1.00  0.00           H  
ATOM   1841  HA  ARG A 110      13.128   5.197  -2.743  1.00  0.00           H  
ATOM   1842 1HB  ARG A 110      15.198   7.374  -3.226  1.00  0.00           H  
ATOM   1843 2HB  ARG A 110      15.522   5.647  -3.213  1.00  0.00           H  
ATOM   1844 1HG  ARG A 110      13.752   7.107  -5.189  1.00  0.00           H  
ATOM   1845 2HG  ARG A 110      15.393   6.483  -5.484  1.00  0.00           H  
ATOM   1846 1HD  ARG A 110      13.039   4.791  -4.682  1.00  0.00           H  
ATOM   1847 2HD  ARG A 110      13.585   5.048  -6.356  1.00  0.00           H  
ATOM   1848  HE  ARG A 110      15.836   4.193  -5.035  1.00  0.00           H  
ATOM   1849 1HH1 ARG A 110      12.583   2.937  -5.458  1.00  0.00           H  
ATOM   1850 2HH1 ARG A 110      13.082   1.263  -5.363  1.00  0.00           H  
ATOM   1851 1HH2 ARG A 110      16.472   2.017  -4.913  1.00  0.00           H  
ATOM   1852 2HH2 ARG A 110      15.283   0.741  -5.055  1.00  0.00           H  
ATOM   1853  N   GLN A 111      14.679   7.212  -0.615  1.00  0.00           N  
ATOM   1854  CA  GLN A 111      15.308   7.206   0.708  1.00  0.00           C  
ATOM   1855  C   GLN A 111      14.882   8.345   1.629  1.00  0.00           C  
ATOM   1856  O   GLN A 111      14.636   9.472   1.181  1.00  0.00           O  
ATOM   1857  CB  GLN A 111      16.831   7.239   0.550  1.00  0.00           C  
ATOM   1858  CG  GLN A 111      17.411   6.014  -0.137  1.00  0.00           C  
ATOM   1859  CD  GLN A 111      18.927   6.042  -0.185  1.00  0.00           C  
ATOM   1860  OE1 GLN A 111      19.522   6.559  -1.134  1.00  0.00           O  
ATOM   1861  NE2 GLN A 111      19.560   5.485   0.840  1.00  0.00           N  
ATOM   1862  H   GLN A 111      14.744   8.042  -1.187  1.00  0.00           H  
ATOM   1863  HA  GLN A 111      15.022   6.289   1.223  1.00  0.00           H  
ATOM   1864 1HB  GLN A 111      17.118   8.117  -0.029  1.00  0.00           H  
ATOM   1865 2HB  GLN A 111      17.296   7.327   1.531  1.00  0.00           H  
ATOM   1866 1HG  GLN A 111      17.103   5.123   0.410  1.00  0.00           H  
ATOM   1867 2HG  GLN A 111      17.037   5.973  -1.160  1.00  0.00           H  
ATOM   1868 1HE2 GLN A 111      20.561   5.473   0.864  1.00  0.00           H  
ATOM   1869 2HE2 GLN A 111      19.039   5.078   1.590  1.00  0.00           H  
ATOM   1870  N   ARG A 112      14.822   8.056   2.924  1.00  0.00           N  
ATOM   1871  CA  ARG A 112      14.495   9.084   3.899  1.00  0.00           C  
ATOM   1872  C   ARG A 112      15.761   9.787   4.389  1.00  0.00           C  
ATOM   1873  O   ARG A 112      16.791   9.150   4.632  1.00  0.00           O  
ATOM   1874  CB  ARG A 112      13.754   8.482   5.084  1.00  0.00           C  
ATOM   1875  CG  ARG A 112      12.373   7.934   4.763  1.00  0.00           C  
ATOM   1876  CD  ARG A 112      11.740   7.308   5.952  1.00  0.00           C  
ATOM   1877  NE  ARG A 112      12.356   6.035   6.286  1.00  0.00           N  
ATOM   1878  CZ  ARG A 112      13.243   5.852   7.285  1.00  0.00           C  
ATOM   1879  NH1 ARG A 112      13.605   6.868   8.035  1.00  0.00           N  
ATOM   1880  NH2 ARG A 112      13.748   4.651   7.509  1.00  0.00           N  
ATOM   1881  H   ARG A 112      15.004   7.115   3.243  1.00  0.00           H  
ATOM   1882  HA  ARG A 112      13.847   9.820   3.422  1.00  0.00           H  
ATOM   1883 1HB  ARG A 112      14.343   7.667   5.504  1.00  0.00           H  
ATOM   1884 2HB  ARG A 112      13.638   9.237   5.861  1.00  0.00           H  
ATOM   1885 1HG  ARG A 112      11.730   8.746   4.420  1.00  0.00           H  
ATOM   1886 2HG  ARG A 112      12.453   7.179   3.980  1.00  0.00           H  
ATOM   1887 1HD  ARG A 112      11.842   7.972   6.810  1.00  0.00           H  
ATOM   1888 2HD  ARG A 112      10.683   7.133   5.752  1.00  0.00           H  
ATOM   1889  HE  ARG A 112      12.101   5.229   5.731  1.00  0.00           H  
ATOM   1890 1HH1 ARG A 112      13.220   7.786   7.863  1.00  0.00           H  
ATOM   1891 2HH1 ARG A 112      14.270   6.732   8.784  1.00  0.00           H  
ATOM   1892 1HH2 ARG A 112      13.468   3.870   6.932  1.00  0.00           H  
ATOM   1893 2HH2 ARG A 112      14.412   4.515   8.257  1.00  0.00           H  
ATOM   1894  N   PHE A 113      15.687  11.104   4.530  1.00  0.00           N  
ATOM   1895  CA  PHE A 113      16.839  11.863   4.994  1.00  0.00           C  
ATOM   1896  C   PHE A 113      16.483  12.931   6.017  1.00  0.00           C  
ATOM   1897  O   PHE A 113      15.334  13.371   6.105  1.00  0.00           O  
ATOM   1898  CB  PHE A 113      17.541  12.521   3.805  1.00  0.00           C  
ATOM   1899  CG  PHE A 113      16.687  13.517   3.073  1.00  0.00           C  
ATOM   1900  CD1 PHE A 113      16.371  14.738   3.649  1.00  0.00           C  
ATOM   1901  CD2 PHE A 113      16.196  13.235   1.807  1.00  0.00           C  
ATOM   1902  CE1 PHE A 113      15.586  15.655   2.976  1.00  0.00           C  
ATOM   1903  CE2 PHE A 113      15.412  14.149   1.131  1.00  0.00           C  
ATOM   1904  CZ  PHE A 113      15.106  15.360   1.718  1.00  0.00           C  
ATOM   1905  H   PHE A 113      14.829  11.593   4.316  1.00  0.00           H  
ATOM   1906  HA  PHE A 113      17.534  11.176   5.479  1.00  0.00           H  
ATOM   1907 1HB  PHE A 113      18.438  13.032   4.149  1.00  0.00           H  
ATOM   1908 2HB  PHE A 113      17.852  11.755   3.097  1.00  0.00           H  
ATOM   1909  HD1 PHE A 113      16.752  14.972   4.644  1.00  0.00           H  
ATOM   1910  HD2 PHE A 113      16.437  12.277   1.343  1.00  0.00           H  
ATOM   1911  HE1 PHE A 113      15.345  16.610   3.441  1.00  0.00           H  
ATOM   1912  HE2 PHE A 113      15.033  13.915   0.137  1.00  0.00           H  
ATOM   1913  HZ  PHE A 113      14.486  16.082   1.187  1.00  0.00           H  
ATOM   1914  N   LYS A 114      17.497  13.327   6.783  1.00  0.00           N  
ATOM   1915  CA  LYS A 114      17.425  14.412   7.755  1.00  0.00           C  
ATOM   1916  C   LYS A 114      18.116  15.635   7.133  1.00  0.00           C  
ATOM   1917  O   LYS A 114      19.204  15.524   6.552  1.00  0.00           O  
ATOM   1918  CB  LYS A 114      18.082  14.019   9.079  1.00  0.00           C  
ATOM   1919  CG  LYS A 114      18.027  15.098  10.153  1.00  0.00           C  
ATOM   1920  CD  LYS A 114      18.652  14.615  11.453  1.00  0.00           C  
ATOM   1921  CE  LYS A 114      18.636  15.706  12.514  1.00  0.00           C  
ATOM   1922  NZ  LYS A 114      19.256  15.252  13.789  1.00  0.00           N  
ATOM   1923  H   LYS A 114      18.367  12.828   6.667  1.00  0.00           H  
ATOM   1924  HA  LYS A 114      16.375  14.634   7.948  1.00  0.00           H  
ATOM   1925 1HB  LYS A 114      17.595  13.127   9.476  1.00  0.00           H  
ATOM   1926 2HB  LYS A 114      19.129  13.771   8.906  1.00  0.00           H  
ATOM   1927 1HG  LYS A 114      18.565  15.982   9.808  1.00  0.00           H  
ATOM   1928 2HG  LYS A 114      16.990  15.375  10.338  1.00  0.00           H  
ATOM   1929 1HD  LYS A 114      18.097  13.752  11.824  1.00  0.00           H  
ATOM   1930 2HD  LYS A 114      19.683  14.313  11.272  1.00  0.00           H  
ATOM   1931 1HE  LYS A 114      19.180  16.576  12.149  1.00  0.00           H  
ATOM   1932 2HE  LYS A 114      17.607  16.006  12.713  1.00  0.00           H  
ATOM   1933 1HZ  LYS A 114      19.226  16.003  14.465  1.00  0.00           H  
ATOM   1934 2HZ  LYS A 114      18.747  14.456  14.146  1.00  0.00           H  
ATOM   1935 3HZ  LYS A 114      20.217  14.990  13.621  1.00  0.00           H  
ATOM   1936  N   VAL A 115      17.462  16.789   7.223  1.00  0.00           N  
ATOM   1937  CA  VAL A 115      18.012  18.032   6.690  1.00  0.00           C  
ATOM   1938  C   VAL A 115      19.078  18.562   7.639  1.00  0.00           C  
ATOM   1939  O   VAL A 115      18.843  18.675   8.832  1.00  0.00           O  
ATOM   1940  CB  VAL A 115      16.905  19.088   6.509  1.00  0.00           C  
ATOM   1941  CG1 VAL A 115      17.503  20.417   6.076  1.00  0.00           C  
ATOM   1942  CG2 VAL A 115      15.885  18.599   5.493  1.00  0.00           C  
ATOM   1943  H   VAL A 115      16.558  16.804   7.674  1.00  0.00           H  
ATOM   1944  HA  VAL A 115      18.455  17.825   5.715  1.00  0.00           H  
ATOM   1945  HB  VAL A 115      16.413  19.253   7.467  1.00  0.00           H  
ATOM   1946 1HG1 VAL A 115      16.707  21.152   5.953  1.00  0.00           H  
ATOM   1947 2HG1 VAL A 115      18.203  20.766   6.836  1.00  0.00           H  
ATOM   1948 3HG1 VAL A 115      18.028  20.290   5.129  1.00  0.00           H  
ATOM   1949 1HG2 VAL A 115      15.105  19.349   5.370  1.00  0.00           H  
ATOM   1950 2HG2 VAL A 115      16.378  18.428   4.535  1.00  0.00           H  
ATOM   1951 3HG2 VAL A 115      15.440  17.668   5.842  1.00  0.00           H  
ATOM   1952  N   LEU A 116      20.252  18.868   7.104  1.00  0.00           N  
ATOM   1953  CA  LEU A 116      21.277  19.549   7.878  1.00  0.00           C  
ATOM   1954  C   LEU A 116      21.273  21.043   7.544  1.00  0.00           C  
ATOM   1955  O   LEU A 116      20.917  21.854   8.397  1.00  0.00           O  
ATOM   1956  CB  LEU A 116      22.657  18.945   7.588  1.00  0.00           C  
ATOM   1957  CG  LEU A 116      22.804  17.447   7.890  1.00  0.00           C  
ATOM   1958  CD1 LEU A 116      24.213  16.994   7.535  1.00  0.00           C  
ATOM   1959  CD2 LEU A 116      22.502  17.194   9.359  1.00  0.00           C  
ATOM   1960  H   LEU A 116      20.442  18.626   6.142  1.00  0.00           H  
ATOM   1961  HA  LEU A 116      21.054  19.419   8.936  1.00  0.00           H  
ATOM   1962 1HB  LEU A 116      22.887  19.094   6.535  1.00  0.00           H  
ATOM   1963 2HB  LEU A 116      23.401  19.476   8.181  1.00  0.00           H  
ATOM   1964  HG  LEU A 116      22.105  16.881   7.273  1.00  0.00           H  
ATOM   1965 1HD1 LEU A 116      24.317  15.930   7.749  1.00  0.00           H  
ATOM   1966 2HD1 LEU A 116      24.396  17.169   6.474  1.00  0.00           H  
ATOM   1967 3HD1 LEU A 116      24.936  17.555   8.125  1.00  0.00           H  
ATOM   1968 1HD2 LEU A 116      22.605  16.129   9.573  1.00  0.00           H  
ATOM   1969 2HD2 LEU A 116      23.200  17.758   9.978  1.00  0.00           H  
ATOM   1970 3HD2 LEU A 116      21.483  17.511   9.581  1.00  0.00           H  
ATOM   1971  N   GLU A 117      21.617  21.404   6.305  1.00  0.00           N  
ATOM   1972  CA  GLU A 117      21.513  22.805   5.861  1.00  0.00           C  
ATOM   1973  C   GLU A 117      20.826  22.972   4.502  1.00  0.00           C  
ATOM   1974  O   GLU A 117      20.875  22.083   3.650  1.00  0.00           O  
ATOM   1975  CB  GLU A 117      22.907  23.433   5.798  1.00  0.00           C  
ATOM   1976  CG  GLU A 117      23.637  23.479   7.133  1.00  0.00           C  
ATOM   1977  CD  GLU A 117      24.988  24.132   7.039  1.00  0.00           C  
ATOM   1978  OE1 GLU A 117      25.372  24.506   5.957  1.00  0.00           O  
ATOM   1979  OE2 GLU A 117      25.637  24.257   8.051  1.00  0.00           O  
ATOM   1980  H   GLU A 117      21.955  20.707   5.657  1.00  0.00           H  
ATOM   1981  HA  GLU A 117      20.909  23.353   6.585  1.00  0.00           H  
ATOM   1982 1HB  GLU A 117      23.526  22.874   5.097  1.00  0.00           H  
ATOM   1983 2HB  GLU A 117      22.830  24.454   5.425  1.00  0.00           H  
ATOM   1984 1HG  GLU A 117      23.029  24.030   7.849  1.00  0.00           H  
ATOM   1985 2HG  GLU A 117      23.756  22.462   7.505  1.00  0.00           H  
ATOM   1986  N   LEU A 118      20.207  24.133   4.312  1.00  0.00           N  
ATOM   1987  CA  LEU A 118      19.494  24.465   3.079  1.00  0.00           C  
ATOM   1988  C   LEU A 118      19.986  25.757   2.417  1.00  0.00           C  
ATOM   1989  O   LEU A 118      19.717  26.854   2.909  1.00  0.00           O  
ATOM   1990  CB  LEU A 118      17.994  24.588   3.373  1.00  0.00           C  
ATOM   1991  CG  LEU A 118      17.310  23.315   3.888  1.00  0.00           C  
ATOM   1992  CD1 LEU A 118      15.878  23.635   4.292  1.00  0.00           C  
ATOM   1993  CD2 LEU A 118      17.347  22.245   2.805  1.00  0.00           C  
ATOM   1994  H   LEU A 118      20.237  24.810   5.061  1.00  0.00           H  
ATOM   1995  HA  LEU A 118      19.652  23.661   2.361  1.00  0.00           H  
ATOM   1996 1HB  LEU A 118      17.849  25.367   4.120  1.00  0.00           H  
ATOM   1997 2HB  LEU A 118      17.484  24.891   2.459  1.00  0.00           H  
ATOM   1998  HG  LEU A 118      17.833  22.953   4.773  1.00  0.00           H  
ATOM   1999 1HD1 LEU A 118      15.391  22.730   4.658  1.00  0.00           H  
ATOM   2000 2HD1 LEU A 118      15.882  24.388   5.080  1.00  0.00           H  
ATOM   2001 3HD1 LEU A 118      15.332  24.016   3.429  1.00  0.00           H  
ATOM   2002 1HD2 LEU A 118      16.862  21.341   3.172  1.00  0.00           H  
ATOM   2003 2HD2 LEU A 118      16.823  22.606   1.920  1.00  0.00           H  
ATOM   2004 3HD2 LEU A 118      18.382  22.024   2.548  1.00  0.00           H  
ATOM   2005  N   ARG A 119      20.681  25.615   1.288  1.00  0.00           N  
ATOM   2006  CA  ARG A 119      21.242  26.761   0.545  1.00  0.00           C  
ATOM   2007  C   ARG A 119      20.482  27.029  -0.763  1.00  0.00           C  
ATOM   2008  O   ARG A 119      19.848  26.125  -1.327  1.00  0.00           O  
ATOM   2009  CB  ARG A 119      22.710  26.520   0.226  1.00  0.00           C  
ATOM   2010  CG  ARG A 119      23.610  26.351   1.440  1.00  0.00           C  
ATOM   2011  CD  ARG A 119      25.022  26.109   1.048  1.00  0.00           C  
ATOM   2012  NE  ARG A 119      25.870  25.863   2.203  1.00  0.00           N  
ATOM   2013  CZ  ARG A 119      27.204  25.682   2.147  1.00  0.00           C  
ATOM   2014  NH1 ARG A 119      27.825  25.722   0.989  1.00  0.00           N  
ATOM   2015  NH2 ARG A 119      27.888  25.464   3.257  1.00  0.00           N  
ATOM   2016  H   ARG A 119      20.825  24.680   0.933  1.00  0.00           H  
ATOM   2017  HA  ARG A 119      21.162  27.651   1.170  1.00  0.00           H  
ATOM   2018 1HB  ARG A 119      22.807  25.623  -0.383  1.00  0.00           H  
ATOM   2019 2HB  ARG A 119      23.098  27.355  -0.359  1.00  0.00           H  
ATOM   2020 1HG  ARG A 119      23.573  27.256   2.048  1.00  0.00           H  
ATOM   2021 2HG  ARG A 119      23.267  25.502   2.032  1.00  0.00           H  
ATOM   2022 1HD  ARG A 119      25.073  25.238   0.395  1.00  0.00           H  
ATOM   2023 2HD  ARG A 119      25.407  26.981   0.521  1.00  0.00           H  
ATOM   2024  HE  ARG A 119      25.428  25.825   3.111  1.00  0.00           H  
ATOM   2025 1HH1 ARG A 119      27.302  25.888   0.141  1.00  0.00           H  
ATOM   2026 2HH1 ARG A 119      28.825  25.586   0.948  1.00  0.00           H  
ATOM   2027 1HH2 ARG A 119      27.410  25.433   4.147  1.00  0.00           H  
ATOM   2028 2HH2 ARG A 119      28.887  25.328   3.215  1.00  0.00           H  
ATOM   2029  N   THR A 120      20.553  28.278  -1.234  1.00  0.00           N  
ATOM   2030  CA  THR A 120      20.033  28.666  -2.557  1.00  0.00           C  
ATOM   2031  C   THR A 120      21.112  29.401  -3.350  1.00  0.00           C  
ATOM   2032  O   THR A 120      21.221  29.241  -4.562  1.00  0.00           O  
ATOM   2033  CB  THR A 120      18.781  29.554  -2.435  1.00  0.00           C  
ATOM   2034  OG1 THR A 120      19.137  30.807  -1.837  1.00  0.00           O  
ATOM   2035  CG2 THR A 120      17.724  28.872  -1.582  1.00  0.00           C  
ATOM   2036  H   THR A 120      20.984  28.980  -0.650  1.00  0.00           H  
ATOM   2037  HA  THR A 120      19.755  27.761  -3.098  1.00  0.00           H  
ATOM   2038  HB  THR A 120      18.372  29.744  -3.427  1.00  0.00           H  
ATOM   2039  HG1 THR A 120      18.663  31.518  -2.276  1.00  0.00           H  
ATOM   2040 1HG2 THR A 120      16.846  29.514  -1.508  1.00  0.00           H  
ATOM   2041 2HG2 THR A 120      17.442  27.924  -2.040  1.00  0.00           H  
ATOM   2042 3HG2 THR A 120      18.123  28.687  -0.585  1.00  0.00           H  
ATOM   2043  N   GLY A 121      16.934  30.444  -8.866  1.00  0.00           N  
ATOM   2044  CA  GLY A 121      16.088  30.144  -7.709  1.00  0.00           C  
ATOM   2045  C   GLY A 121      15.913  28.653  -7.426  1.00  0.00           C  
ATOM   2046  O   GLY A 121      14.811  28.198  -7.103  1.00  0.00           O  
ATOM   2047  H   GLY A 121      16.499  30.624  -9.760  1.00  0.00           H  
ATOM   2048 1HA  GLY A 121      16.511  30.609  -6.818  1.00  0.00           H  
ATOM   2049 2HA  GLY A 121      15.100  30.577  -7.859  1.00  0.00           H  
ATOM   2050  N   ILE A 122      17.000  27.896  -7.553  1.00  0.00           N  
ATOM   2051  CA  ILE A 122      16.973  26.458  -7.283  1.00  0.00           C  
ATOM   2052  C   ILE A 122      17.700  26.166  -5.976  1.00  0.00           C  
ATOM   2053  O   ILE A 122      18.740  26.761  -5.681  1.00  0.00           O  
ATOM   2054  CB  ILE A 122      17.620  25.659  -8.429  1.00  0.00           C  
ATOM   2055  CG1 ILE A 122      16.878  25.915  -9.744  1.00  0.00           C  
ATOM   2056  CG2 ILE A 122      17.633  24.174  -8.102  1.00  0.00           C  
ATOM   2057  CD1 ILE A 122      15.435  25.464  -9.727  1.00  0.00           C  
ATOM   2058  H   ILE A 122      17.867  28.326  -7.844  1.00  0.00           H  
ATOM   2059  HA  ILE A 122      15.934  26.143  -7.193  1.00  0.00           H  
ATOM   2060  HB  ILE A 122      18.645  25.998  -8.576  1.00  0.00           H  
ATOM   2061 1HG1 ILE A 122      16.900  26.979  -9.973  1.00  0.00           H  
ATOM   2062 2HG1 ILE A 122      17.386  25.396 -10.556  1.00  0.00           H  
ATOM   2063 1HG2 ILE A 122      18.093  23.625  -8.922  1.00  0.00           H  
ATOM   2064 2HG2 ILE A 122      18.204  24.009  -7.190  1.00  0.00           H  
ATOM   2065 3HG2 ILE A 122      16.610  23.825  -7.959  1.00  0.00           H  
ATOM   2066 1HD1 ILE A 122      14.976  25.679 -10.693  1.00  0.00           H  
ATOM   2067 2HD1 ILE A 122      15.390  24.392  -9.534  1.00  0.00           H  
ATOM   2068 3HD1 ILE A 122      14.896  25.997  -8.945  1.00  0.00           H  
ATOM   2069  N   GLN A 123      17.133  25.249  -5.197  1.00  0.00           N  
ATOM   2070  CA  GLN A 123      17.674  24.893  -3.897  1.00  0.00           C  
ATOM   2071  C   GLN A 123      18.591  23.687  -3.984  1.00  0.00           C  
ATOM   2072  O   GLN A 123      18.409  22.806  -4.827  1.00  0.00           O  
ATOM   2073  CB  GLN A 123      16.540  24.614  -2.906  1.00  0.00           C  
ATOM   2074  CG  GLN A 123      17.008  24.117  -1.550  1.00  0.00           C  
ATOM   2075  CD  GLN A 123      15.910  24.168  -0.504  1.00  0.00           C  
ATOM   2076  OE1 GLN A 123      15.021  23.311  -0.474  1.00  0.00           O  
ATOM   2077  NE2 GLN A 123      15.964  25.174   0.361  1.00  0.00           N  
ATOM   2078  H   GLN A 123      16.297  24.787  -5.525  1.00  0.00           H  
ATOM   2079  HA  GLN A 123      18.263  25.731  -3.526  1.00  0.00           H  
ATOM   2080 1HB  GLN A 123      15.962  25.524  -2.750  1.00  0.00           H  
ATOM   2081 2HB  GLN A 123      15.868  23.866  -3.325  1.00  0.00           H  
ATOM   2082 1HG  GLN A 123      17.340  23.083  -1.647  1.00  0.00           H  
ATOM   2083 2HG  GLN A 123      17.833  24.743  -1.209  1.00  0.00           H  
ATOM   2084 1HE2 GLN A 123      15.266  25.259   1.073  1.00  0.00           H  
ATOM   2085 2HE2 GLN A 123      16.701  25.846   0.302  1.00  0.00           H  
ATOM   2086  N   GLN A 124      19.597  23.668  -3.121  1.00  0.00           N  
ATOM   2087  CA  GLN A 124      20.386  22.479  -2.905  1.00  0.00           C  
ATOM   2088  C   GLN A 124      20.398  22.208  -1.410  1.00  0.00           C  
ATOM   2089  O   GLN A 124      20.667  23.111  -0.612  1.00  0.00           O  
ATOM   2090  CB  GLN A 124      21.809  22.646  -3.446  1.00  0.00           C  
ATOM   2091  CG  GLN A 124      21.886  22.809  -4.954  1.00  0.00           C  
ATOM   2092  CD  GLN A 124      23.315  22.920  -5.452  1.00  0.00           C  
ATOM   2093  OE1 GLN A 124      24.069  23.799  -5.025  1.00  0.00           O  
ATOM   2094  NE2 GLN A 124      23.696  22.028  -6.359  1.00  0.00           N  
ATOM   2095  H   GLN A 124      19.817  24.506  -2.602  1.00  0.00           H  
ATOM   2096  HA  GLN A 124      19.916  21.651  -3.435  1.00  0.00           H  
ATOM   2097 1HB  GLN A 124      22.272  23.520  -2.988  1.00  0.00           H  
ATOM   2098 2HB  GLN A 124      22.406  21.778  -3.170  1.00  0.00           H  
ATOM   2099 1HG  GLN A 124      21.426  21.942  -5.427  1.00  0.00           H  
ATOM   2100 2HG  GLN A 124      21.353  23.717  -5.239  1.00  0.00           H  
ATOM   2101 1HE2 GLN A 124      24.627  22.052  -6.725  1.00  0.00           H  
ATOM   2102 2HE2 GLN A 124      23.051  21.333  -6.678  1.00  0.00           H  
ATOM   2103  N   ALA A 125      20.067  20.967  -1.036  1.00  0.00           N  
ATOM   2104  CA  ALA A 125      19.962  20.576   0.371  1.00  0.00           C  
ATOM   2105  C   ALA A 125      21.096  19.653   0.841  1.00  0.00           C  
ATOM   2106  O   ALA A 125      21.379  18.615   0.220  1.00  0.00           O  
ATOM   2107  CB  ALA A 125      18.618  19.906   0.614  1.00  0.00           C  
ATOM   2108  H   ALA A 125      19.884  20.279  -1.753  1.00  0.00           H  
ATOM   2109  HA  ALA A 125      20.030  21.478   0.979  1.00  0.00           H  
ATOM   2110 1HB  ALA A 125      18.530  19.637   1.667  1.00  0.00           H  
ATOM   2111 2HB  ALA A 125      17.815  20.594   0.348  1.00  0.00           H  
ATOM   2112 3HB  ALA A 125      18.543  19.008   0.003  1.00  0.00           H  
ATOM   2113  N   LYS A 126      21.751  20.070   1.930  1.00  0.00           N  
ATOM   2114  CA  LYS A 126      22.670  19.216   2.686  1.00  0.00           C  
ATOM   2115  C   LYS A 126      21.859  18.219   3.509  1.00  0.00           C  
ATOM   2116  O   LYS A 126      21.031  18.604   4.341  1.00  0.00           O  
ATOM   2117  CB  LYS A 126      23.579  20.048   3.592  1.00  0.00           C  
ATOM   2118  CG  LYS A 126      24.721  19.266   4.226  1.00  0.00           C  
ATOM   2119  CD  LYS A 126      25.588  20.163   5.098  1.00  0.00           C  
ATOM   2120  CE  LYS A 126      26.769  19.398   5.677  1.00  0.00           C  
ATOM   2121  NZ  LYS A 126      27.628  20.264   6.530  1.00  0.00           N  
ATOM   2122  H   LYS A 126      21.597  21.020   2.237  1.00  0.00           H  
ATOM   2123  HA  LYS A 126      23.297  18.671   1.979  1.00  0.00           H  
ATOM   2124 1HB  LYS A 126      24.013  20.868   3.018  1.00  0.00           H  
ATOM   2125 2HB  LYS A 126      22.988  20.488   4.395  1.00  0.00           H  
ATOM   2126 1HG  LYS A 126      24.316  18.461   4.839  1.00  0.00           H  
ATOM   2127 2HG  LYS A 126      25.340  18.827   3.443  1.00  0.00           H  
ATOM   2128 1HD  LYS A 126      25.962  20.997   4.503  1.00  0.00           H  
ATOM   2129 2HD  LYS A 126      24.990  20.562   5.917  1.00  0.00           H  
ATOM   2130 1HE  LYS A 126      26.404  18.566   6.278  1.00  0.00           H  
ATOM   2131 2HE  LYS A 126      27.374  18.994   4.866  1.00  0.00           H  
ATOM   2132 1HZ  LYS A 126      28.398  19.721   6.894  1.00  0.00           H  
ATOM   2133 2HZ  LYS A 126      27.988  21.030   5.978  1.00  0.00           H  
ATOM   2134 3HZ  LYS A 126      27.083  20.630   7.297  1.00  0.00           H  
ATOM   2135  N   VAL A 127      22.119  16.938   3.281  1.00  0.00           N  
ATOM   2136  CA  VAL A 127      21.190  15.888   3.661  1.00  0.00           C  
ATOM   2137  C   VAL A 127      21.912  14.655   4.182  1.00  0.00           C  
ATOM   2138  O   VAL A 127      22.834  14.157   3.537  1.00  0.00           O  
ATOM   2139  CB  VAL A 127      20.316  15.493   2.455  1.00  0.00           C  
ATOM   2140  CG1 VAL A 127      19.390  14.344   2.823  1.00  0.00           C  
ATOM   2141  CG2 VAL A 127      19.519  16.697   1.977  1.00  0.00           C  
ATOM   2142  H   VAL A 127      22.987  16.687   2.831  1.00  0.00           H  
ATOM   2143  HA  VAL A 127      20.545  16.267   4.454  1.00  0.00           H  
ATOM   2144  HB  VAL A 127      20.962  15.141   1.651  1.00  0.00           H  
ATOM   2145 1HG1 VAL A 127      18.780  14.077   1.959  1.00  0.00           H  
ATOM   2146 2HG1 VAL A 127      19.982  13.482   3.127  1.00  0.00           H  
ATOM   2147 3HG1 VAL A 127      18.741  14.649   3.644  1.00  0.00           H  
ATOM   2148 1HG2 VAL A 127      18.905  16.411   1.124  1.00  0.00           H  
ATOM   2149 2HG2 VAL A 127      18.879  17.053   2.783  1.00  0.00           H  
ATOM   2150 3HG2 VAL A 127      20.204  17.492   1.680  1.00  0.00           H  
ATOM   2151  N   GLN A 128      21.508  14.184   5.363  1.00  0.00           N  
ATOM   2152  CA  GLN A 128      22.031  12.923   5.919  1.00  0.00           C  
ATOM   2153  C   GLN A 128      21.018  11.779   5.759  1.00  0.00           C  
ATOM   2154  O   GLN A 128      19.899  11.848   6.282  1.00  0.00           O  
ATOM   2155  CB  GLN A 128      22.391  13.097   7.397  1.00  0.00           C  
ATOM   2156  CG  GLN A 128      22.927  11.839   8.059  1.00  0.00           C  
ATOM   2157  CD  GLN A 128      23.462  12.103   9.454  1.00  0.00           C  
ATOM   2158  OE1 GLN A 128      22.900  12.902  10.209  1.00  0.00           O  
ATOM   2159  NE2 GLN A 128      24.553  11.432   9.804  1.00  0.00           N  
ATOM   2160  H   GLN A 128      20.824  14.708   5.890  1.00  0.00           H  
ATOM   2161  HA  GLN A 128      22.933  12.651   5.371  1.00  0.00           H  
ATOM   2162 1HB  GLN A 128      23.144  13.878   7.499  1.00  0.00           H  
ATOM   2163 2HB  GLN A 128      21.508  13.419   7.951  1.00  0.00           H  
ATOM   2164 1HG  GLN A 128      22.120  11.109   8.135  1.00  0.00           H  
ATOM   2165 2HG  GLN A 128      23.738  11.439   7.451  1.00  0.00           H  
ATOM   2166 1HE2 GLN A 128      24.952  11.564  10.712  1.00  0.00           H  
ATOM   2167 2HE2 GLN A 128      24.977  10.793   9.161  1.00  0.00           H  
ATOM   2168  N   ILE A 129      21.408  10.742   5.021  1.00  0.00           N  
ATOM   2169  CA  ILE A 129      20.528   9.593   4.797  1.00  0.00           C  
ATOM   2170  C   ILE A 129      20.149   8.912   6.116  1.00  0.00           C  
ATOM   2171  O   ILE A 129      21.018   8.605   6.946  1.00  0.00           O  
ATOM   2172  CB  ILE A 129      21.196   8.567   3.863  1.00  0.00           C  
ATOM   2173  CG1 ILE A 129      21.451   9.185   2.486  1.00  0.00           C  
ATOM   2174  CG2 ILE A 129      20.333   7.321   3.738  1.00  0.00           C  
ATOM   2175  CD1 ILE A 129      20.194   9.629   1.773  1.00  0.00           C  
ATOM   2176  H   ILE A 129      22.329  10.745   4.606  1.00  0.00           H  
ATOM   2177  HA  ILE A 129      19.612   9.946   4.324  1.00  0.00           H  
ATOM   2178  HB  ILE A 129      22.167   8.285   4.267  1.00  0.00           H  
ATOM   2179 1HG1 ILE A 129      22.106  10.049   2.591  1.00  0.00           H  
ATOM   2180 2HG1 ILE A 129      21.964   8.462   1.852  1.00  0.00           H  
ATOM   2181 1HG2 ILE A 129      20.819   6.606   3.075  1.00  0.00           H  
ATOM   2182 2HG2 ILE A 129      20.201   6.871   4.721  1.00  0.00           H  
ATOM   2183 3HG2 ILE A 129      19.359   7.592   3.329  1.00  0.00           H  
ATOM   2184 1HD1 ILE A 129      20.456  10.055   0.804  1.00  0.00           H  
ATOM   2185 2HD1 ILE A 129      19.537   8.770   1.625  1.00  0.00           H  
ATOM   2186 3HD1 ILE A 129      19.681  10.379   2.372  1.00  0.00           H  
ATOM   2187  N   LEU A 130      18.851   8.694   6.318  1.00  0.00           N  
ATOM   2188  CA  LEU A 130      18.397   7.906   7.464  1.00  0.00           C  
ATOM   2189  C   LEU A 130      18.292   6.442   7.059  1.00  0.00           C  
ATOM   2190  O   LEU A 130      17.650   6.121   6.059  1.00  0.00           O  
ATOM   2191  CB  LEU A 130      17.040   8.412   7.970  1.00  0.00           C  
ATOM   2192  CG  LEU A 130      17.017   9.859   8.476  1.00  0.00           C  
ATOM   2193  CD1 LEU A 130      15.584  10.260   8.804  1.00  0.00           C  
ATOM   2194  CD2 LEU A 130      17.912   9.985   9.700  1.00  0.00           C  
ATOM   2195  H   LEU A 130      18.166   9.072   5.679  1.00  0.00           H  
ATOM   2196  HA  LEU A 130      19.126   8.011   8.267  1.00  0.00           H  
ATOM   2197 1HB  LEU A 130      16.316   8.332   7.161  1.00  0.00           H  
ATOM   2198 2HB  LEU A 130      16.713   7.769   8.787  1.00  0.00           H  
ATOM   2199  HG  LEU A 130      17.377  10.525   7.692  1.00  0.00           H  
ATOM   2200 1HD1 LEU A 130      15.567  11.289   9.164  1.00  0.00           H  
ATOM   2201 2HD1 LEU A 130      14.970  10.180   7.908  1.00  0.00           H  
ATOM   2202 3HD1 LEU A 130      15.190   9.599   9.576  1.00  0.00           H  
ATOM   2203 1HD2 LEU A 130      17.896  11.014  10.059  1.00  0.00           H  
ATOM   2204 2HD2 LEU A 130      17.552   9.320  10.485  1.00  0.00           H  
ATOM   2205 3HD2 LEU A 130      18.933   9.709   9.433  1.00  0.00           H  
ATOM   2206  N   PRO A 131      18.950   5.552   7.822  1.00  0.00           N  
ATOM   2207  CA  PRO A 131      18.969   4.110   7.562  1.00  0.00           C  
ATOM   2208  C   PRO A 131      17.603   3.441   7.758  1.00  0.00           C  
ATOM   2209  O   PRO A 131      16.872   3.799   8.691  1.00  0.00           O  
ATOM   2210  CB  PRO A 131      19.988   3.604   8.588  1.00  0.00           C  
ATOM   2211  CG  PRO A 131      19.923   4.604   9.691  1.00  0.00           C  
ATOM   2212  CD  PRO A 131      19.751   5.924   8.990  1.00  0.00           C  
ATOM   2213  HA  PRO A 131      19.317   3.932   6.534  1.00  0.00           H  
ATOM   2214 1HB  PRO A 131      19.719   2.589   8.915  1.00  0.00           H  
ATOM   2215 2HB  PRO A 131      20.985   3.540   8.128  1.00  0.00           H  
ATOM   2216 1HG  PRO A 131      19.087   4.371  10.366  1.00  0.00           H  
ATOM   2217 2HG  PRO A 131      20.841   4.562  10.296  1.00  0.00           H  
ATOM   2218 1HD  PRO A 131      19.214   6.623   9.649  1.00  0.00           H  
ATOM   2219 2HD  PRO A 131      20.739   6.328   8.719  1.00  0.00           H  
ATOM   2220  N   GLU A 132      17.262   2.481   6.895  1.00  0.00           N  
ATOM   2221  CA  GLU A 132      16.100   1.625   7.154  1.00  0.00           C  
ATOM   2222  C   GLU A 132      16.481   0.579   8.184  1.00  0.00           C  
ATOM   2223  O   GLU A 132      17.350  -0.271   7.940  1.00  0.00           O  
ATOM   2224  CB  GLU A 132      15.611   0.950   5.871  1.00  0.00           C  
ATOM   2225  CG  GLU A 132      14.970   1.897   4.867  1.00  0.00           C  
ATOM   2226  CD  GLU A 132      14.469   1.195   3.636  1.00  0.00           C  
ATOM   2227  OE1 GLU A 132      14.699   0.016   3.513  1.00  0.00           O  
ATOM   2228  OE2 GLU A 132      13.854   1.837   2.817  1.00  0.00           O  
ATOM   2229  H   GLU A 132      17.803   2.336   6.054  1.00  0.00           H  
ATOM   2230  HA  GLU A 132      15.292   2.246   7.543  1.00  0.00           H  
ATOM   2231 1HB  GLU A 132      16.449   0.456   5.377  1.00  0.00           H  
ATOM   2232 2HB  GLU A 132      14.878   0.182   6.120  1.00  0.00           H  
ATOM   2233 1HG  GLU A 132      14.134   2.407   5.346  1.00  0.00           H  
ATOM   2234 2HG  GLU A 132      15.701   2.652   4.577  1.00  0.00           H  
ATOM   2235  N   CYS A 133      15.827   0.661   9.337  1.00  0.00           N  
ATOM   2236  CA  CYS A 133      16.198  -0.124  10.491  1.00  0.00           C  
ATOM   2237  C   CYS A 133      15.536  -1.494  10.423  1.00  0.00           C  
ATOM   2238  O   CYS A 133      14.322  -1.612  10.541  1.00  0.00           O  
ATOM   2239  CB  CYS A 133      15.789   0.585  11.782  1.00  0.00           C  
ATOM   2240  SG  CYS A 133      16.172  -0.342  13.287  1.00  0.00           S  
ATOM   2241  H   CYS A 133      15.044   1.295   9.405  1.00  0.00           H  
ATOM   2242  HA  CYS A 133      17.281  -0.247  10.492  1.00  0.00           H  
ATOM   2243 1HB  CYS A 133      16.293   1.549  11.844  1.00  0.00           H  
ATOM   2244 2HB  CYS A 133      14.716   0.777  11.768  1.00  0.00           H  
ATOM   2245  HG  CYS A 133      15.450  -1.415  12.977  1.00  0.00           H  
ATOM   2246  N   VAL A 134      16.348  -2.524  10.190  1.00  0.00           N  
ATOM   2247  CA  VAL A 134      15.847  -3.894  10.003  1.00  0.00           C  
ATOM   2248  C   VAL A 134      16.226  -4.787  11.181  1.00  0.00           C  
ATOM   2249  O   VAL A 134      17.414  -4.907  11.536  1.00  0.00           O  
ATOM   2250  CB  VAL A 134      16.412  -4.501   8.705  1.00  0.00           C  
ATOM   2251  CG1 VAL A 134      15.897  -5.919   8.512  1.00  0.00           C  
ATOM   2252  CG2 VAL A 134      16.040  -3.625   7.518  1.00  0.00           C  
ATOM   2253  H   VAL A 134      17.342  -2.353  10.141  1.00  0.00           H  
ATOM   2254  HA  VAL A 134      14.760  -3.857   9.927  1.00  0.00           H  
ATOM   2255  HB  VAL A 134      17.497  -4.562   8.786  1.00  0.00           H  
ATOM   2256 1HG1 VAL A 134      16.306  -6.333   7.590  1.00  0.00           H  
ATOM   2257 2HG1 VAL A 134      16.206  -6.537   9.354  1.00  0.00           H  
ATOM   2258 3HG1 VAL A 134      14.808  -5.905   8.449  1.00  0.00           H  
ATOM   2259 1HG2 VAL A 134      16.444  -4.060   6.604  1.00  0.00           H  
ATOM   2260 2HG2 VAL A 134      14.955  -3.559   7.441  1.00  0.00           H  
ATOM   2261 3HG2 VAL A 134      16.455  -2.626   7.660  1.00  0.00           H  
ATOM   2262  N   LEU A 135      15.215  -5.400  11.796  1.00  0.00           N  
ATOM   2263  CA  LEU A 135      15.441  -6.244  12.968  1.00  0.00           C  
ATOM   2264  C   LEU A 135      15.000  -7.673  12.696  1.00  0.00           C  
ATOM   2265  O   LEU A 135      14.036  -7.880  11.966  1.00  0.00           O  
ATOM   2266  CB  LEU A 135      14.683  -5.690  14.181  1.00  0.00           C  
ATOM   2267  CG  LEU A 135      14.997  -4.236  14.555  1.00  0.00           C  
ATOM   2268  CD1 LEU A 135      14.070  -3.789  15.678  1.00  0.00           C  
ATOM   2269  CD2 LEU A 135      16.455  -4.121  14.971  1.00  0.00           C  
ATOM   2270  H   LEU A 135      14.274  -5.282  11.449  1.00  0.00           H  
ATOM   2271  HA  LEU A 135      16.507  -6.244  13.193  1.00  0.00           H  
ATOM   2272 1HB  LEU A 135      13.614  -5.758  13.984  1.00  0.00           H  
ATOM   2273 2HB  LEU A 135      14.912  -6.312  15.047  1.00  0.00           H  
ATOM   2274  HG  LEU A 135      14.813  -3.591  13.694  1.00  0.00           H  
ATOM   2275 1HD1 LEU A 135      14.293  -2.755  15.942  1.00  0.00           H  
ATOM   2276 2HD1 LEU A 135      13.034  -3.862  15.345  1.00  0.00           H  
ATOM   2277 3HD1 LEU A 135      14.220  -4.425  16.547  1.00  0.00           H  
ATOM   2278 1HD2 LEU A 135      16.678  -3.087  15.235  1.00  0.00           H  
ATOM   2279 2HD2 LEU A 135      16.639  -4.764  15.832  1.00  0.00           H  
ATOM   2280 3HD2 LEU A 135      17.095  -4.431  14.144  1.00  0.00           H  
ATOM   2281  N   PRO A 136      15.705  -8.664  13.284  1.00  0.00           N  
ATOM   2282  CA  PRO A 136      15.254 -10.054  13.238  1.00  0.00           C  
ATOM   2283  C   PRO A 136      13.946 -10.196  14.014  1.00  0.00           C  
ATOM   2284  O   PRO A 136      13.372  -9.180  14.417  1.00  0.00           O  
ATOM   2285  CB  PRO A 136      16.401 -10.822  13.904  1.00  0.00           C  
ATOM   2286  CG  PRO A 136      16.995  -9.839  14.854  1.00  0.00           C  
ATOM   2287  CD  PRO A 136      16.925  -8.524  14.125  1.00  0.00           C  
ATOM   2288  HA  PRO A 136      15.136 -10.361  12.188  1.00  0.00           H  
ATOM   2289 1HB  PRO A 136      16.011 -11.719  14.406  1.00  0.00           H  
ATOM   2290 2HB  PRO A 136      17.116 -11.165  13.142  1.00  0.00           H  
ATOM   2291 1HG  PRO A 136      16.428  -9.832  15.796  1.00  0.00           H  
ATOM   2292 2HG  PRO A 136      18.026 -10.130  15.105  1.00  0.00           H  
ATOM   2293 1HD  PRO A 136      16.817  -7.706  14.853  1.00  0.00           H  
ATOM   2294 2HD  PRO A 136      17.836  -8.390  13.523  1.00  0.00           H  
ATOM   2295  N   SER A 137      13.463 -11.419  14.219  1.00  0.00           N  
ATOM   2296  CA  SER A 137      12.285 -11.609  15.068  1.00  0.00           C  
ATOM   2297  C   SER A 137      12.670 -11.339  16.518  1.00  0.00           C  
ATOM   2298  O   SER A 137      13.857 -11.367  16.868  1.00  0.00           O  
ATOM   2299  CB  SER A 137      11.736 -13.015  14.922  1.00  0.00           C  
ATOM   2300  OG  SER A 137      12.598 -13.954  15.504  1.00  0.00           O  
ATOM   2301  H   SER A 137      13.899 -12.225  13.795  1.00  0.00           H  
ATOM   2302  HA  SER A 137      11.515 -10.903  14.754  1.00  0.00           H  
ATOM   2303 1HB  SER A 137      10.757 -13.074  15.397  1.00  0.00           H  
ATOM   2304 2HB  SER A 137      11.603 -13.246  13.867  1.00  0.00           H  
ATOM   2305  HG  SER A 137      13.311 -14.085  14.873  1.00  0.00           H  
ATOM   2306  N   THR A 138      11.676 -11.105  17.367  1.00  0.00           N  
ATOM   2307  CA  THR A 138      11.939 -10.960  18.794  1.00  0.00           C  
ATOM   2308  C   THR A 138      12.536 -12.218  19.419  1.00  0.00           C  
ATOM   2309  O   THR A 138      13.165 -12.145  20.475  1.00  0.00           O  
ATOM   2310  CB  THR A 138      10.649 -10.583  19.546  1.00  0.00           C  
ATOM   2311  OG1 THR A 138       9.660 -11.600  19.343  1.00  0.00           O  
ATOM   2312  CG2 THR A 138      10.112  -9.251  19.048  1.00  0.00           C  
ATOM   2313  H   THR A 138      10.727 -11.025  17.031  1.00  0.00           H  
ATOM   2314  HA  THR A 138      12.668 -10.161  18.932  1.00  0.00           H  
ATOM   2315  HB  THR A 138      10.860 -10.507  20.613  1.00  0.00           H  
ATOM   2316  HG1 THR A 138       8.784 -11.223  19.462  1.00  0.00           H  
ATOM   2317 1HG2 THR A 138       9.201  -9.000  19.591  1.00  0.00           H  
ATOM   2318 2HG2 THR A 138      10.857  -8.473  19.212  1.00  0.00           H  
ATOM   2319 3HG2 THR A 138       9.891  -9.322  17.984  1.00  0.00           H  
ATOM   2320  N   MET A 139      12.345 -13.360  18.766  1.00  0.00           N  
ATOM   2321  CA  MET A 139      12.708 -14.644  19.349  1.00  0.00           C  
ATOM   2322  C   MET A 139      14.073 -15.159  18.919  1.00  0.00           C  
ATOM   2323  O   MET A 139      14.707 -15.921  19.636  1.00  0.00           O  
ATOM   2324  CB  MET A 139      11.637 -15.677  19.005  1.00  0.00           C  
ATOM   2325  CG  MET A 139      10.293 -15.440  19.681  1.00  0.00           C  
ATOM   2326  SD  MET A 139      10.353 -15.716  21.462  1.00  0.00           S  
ATOM   2327  CE  MET A 139      10.575 -14.042  22.057  1.00  0.00           C  
ATOM   2328  H   MET A 139      11.938 -13.337  17.842  1.00  0.00           H  
ATOM   2329  HA  MET A 139      12.761 -14.530  20.432  1.00  0.00           H  
ATOM   2330 1HB  MET A 139      11.473 -15.685  17.928  1.00  0.00           H  
ATOM   2331 2HB  MET A 139      11.984 -16.670  19.292  1.00  0.00           H  
ATOM   2332 1HG  MET A 139       9.972 -14.415  19.501  1.00  0.00           H  
ATOM   2333 2HG  MET A 139       9.548 -16.111  19.253  1.00  0.00           H  
ATOM   2334 1HE  MET A 139      10.630 -14.047  23.145  1.00  0.00           H  
ATOM   2335 2HE  MET A 139      11.499 -13.629  21.647  1.00  0.00           H  
ATOM   2336 3HE  MET A 139       9.732 -13.427  21.739  1.00  0.00           H  
ATOM   2337  N   SER A 140      14.523 -14.744  17.744  1.00  0.00           N  
ATOM   2338  CA  SER A 140      15.815 -15.176  17.199  1.00  0.00           C  
ATOM   2339  C   SER A 140      17.012 -14.994  18.156  1.00  0.00           C  
ATOM   2340  O   SER A 140      18.106 -15.442  17.866  1.00  0.00           O  
ATOM   2341  CB  SER A 140      16.086 -14.418  15.914  1.00  0.00           C  
ATOM   2342  OG  SER A 140      15.162 -14.768  14.920  1.00  0.00           O  
ATOM   2343  H   SER A 140      13.951 -14.107  17.208  1.00  0.00           H  
ATOM   2344  HA  SER A 140      15.760 -16.244  16.984  1.00  0.00           H  
ATOM   2345 1HB  SER A 140      16.031 -13.347  16.105  1.00  0.00           H  
ATOM   2346 2HB  SER A 140      17.096 -14.637  15.570  1.00  0.00           H  
ATOM   2347  HG  SER A 140      14.297 -14.557  15.278  1.00  0.00           H  
ATOM   2348  N   ALA A 141      16.795 -14.311  19.274  1.00  0.00           N  
ATOM   2349  CA  ALA A 141      17.863 -13.964  20.214  1.00  0.00           C  
ATOM   2350  C   ALA A 141      17.857 -14.923  21.389  1.00  0.00           C  
ATOM   2351  O   ALA A 141      18.900 -15.248  21.963  1.00  0.00           O  
ATOM   2352  CB  ALA A 141      17.713 -12.529  20.699  1.00  0.00           C  
ATOM   2353  H   ALA A 141      15.848 -14.022  19.476  1.00  0.00           H  
ATOM   2354  HA  ALA A 141      18.816 -14.058  19.694  1.00  0.00           H  
ATOM   2355 1HB  ALA A 141      18.509 -12.300  21.407  1.00  0.00           H  
ATOM   2356 2HB  ALA A 141      17.776 -11.850  19.849  1.00  0.00           H  
ATOM   2357 3HB  ALA A 141      16.748 -12.410  21.188  1.00  0.00           H  
ATOM   2358  N   VAL A 142      16.663 -15.380  21.738  1.00  0.00           N  
ATOM   2359  CA  VAL A 142      16.451 -16.155  22.933  1.00  0.00           C  
ATOM   2360  C   VAL A 142      16.054 -17.604  22.586  1.00  0.00           C  
ATOM   2361  O   VAL A 142      15.817 -18.426  23.482  1.00  0.00           O  
ATOM   2362  CB  VAL A 142      15.353 -15.501  23.793  1.00  0.00           C  
ATOM   2363  CG1 VAL A 142      15.766 -14.095  24.204  1.00  0.00           C  
ATOM   2364  CG2 VAL A 142      14.040 -15.475  23.025  1.00  0.00           C  
ATOM   2365  H   VAL A 142      15.876 -15.174  21.139  1.00  0.00           H  
ATOM   2366  HA  VAL A 142      17.381 -16.175  23.502  1.00  0.00           H  
ATOM   2367  HB  VAL A 142      15.228 -16.079  24.708  1.00  0.00           H  
ATOM   2368 1HG1 VAL A 142      14.979 -13.647  24.811  1.00  0.00           H  
ATOM   2369 2HG1 VAL A 142      16.688 -14.141  24.783  1.00  0.00           H  
ATOM   2370 3HG1 VAL A 142      15.925 -13.488  23.313  1.00  0.00           H  
ATOM   2371 1HG2 VAL A 142      13.269 -15.012  23.639  1.00  0.00           H  
ATOM   2372 2HG2 VAL A 142      14.168 -14.901  22.107  1.00  0.00           H  
ATOM   2373 3HG2 VAL A 142      13.743 -16.493  22.777  1.00  0.00           H  
ATOM   2374  N   GLN A 143      16.013 -17.898  21.281  1.00  0.00           N  
ATOM   2375  CA  GLN A 143      15.518 -19.173  20.757  1.00  0.00           C  
ATOM   2376  C   GLN A 143      16.413 -20.329  21.109  1.00  0.00           C  
ATOM   2377  O   GLN A 143      17.595 -20.333  20.781  1.00  0.00           O  
ATOM   2378  CB  GLN A 143      15.361 -19.103  19.236  1.00  0.00           C  
ATOM   2379  CG  GLN A 143      14.783 -20.361  18.611  1.00  0.00           C  
ATOM   2380  CD  GLN A 143      13.325 -20.568  18.969  1.00  0.00           C  
ATOM   2381  OE1 GLN A 143      12.490 -19.680  18.773  1.00  0.00           O  
ATOM   2382  NE2 GLN A 143      13.008 -21.744  19.499  1.00  0.00           N  
ATOM   2383  H   GLN A 143      16.343 -17.196  20.635  1.00  0.00           H  
ATOM   2384  HA  GLN A 143      14.542 -19.373  21.199  1.00  0.00           H  
ATOM   2385 1HB  GLN A 143      14.711 -18.268  18.975  1.00  0.00           H  
ATOM   2386 2HB  GLN A 143      16.333 -18.915  18.778  1.00  0.00           H  
ATOM   2387 1HG  GLN A 143      14.861 -20.284  17.526  1.00  0.00           H  
ATOM   2388 2HG  GLN A 143      15.349 -21.223  18.966  1.00  0.00           H  
ATOM   2389 1HE2 GLN A 143      12.060 -21.939  19.755  1.00  0.00           H  
ATOM   2390 2HE2 GLN A 143      13.716 -22.436  19.641  1.00  0.00           H  
ATOM   2391  N   LEU A 144      15.833 -21.326  21.759  1.00  0.00           N  
ATOM   2392  CA  LEU A 144      16.534 -22.572  22.015  1.00  0.00           C  
ATOM   2393  C   LEU A 144      16.956 -23.167  20.685  1.00  0.00           C  
ATOM   2394  O   LEU A 144      16.180 -23.165  19.736  1.00  0.00           O  
ATOM   2395  CB  LEU A 144      15.642 -23.557  22.782  1.00  0.00           C  
ATOM   2396  CG  LEU A 144      15.229 -23.118  24.192  1.00  0.00           C  
ATOM   2397  CD1 LEU A 144      14.236 -24.122  24.765  1.00  0.00           C  
ATOM   2398  CD2 LEU A 144      16.464 -23.007  25.073  1.00  0.00           C  
ATOM   2399  H   LEU A 144      14.883 -21.220  22.085  1.00  0.00           H  
ATOM   2400  HA  LEU A 144      17.411 -22.356  22.624  1.00  0.00           H  
ATOM   2401 1HB  LEU A 144      14.734 -23.723  22.206  1.00  0.00           H  
ATOM   2402 2HB  LEU A 144      16.169 -24.507  22.871  1.00  0.00           H  
ATOM   2403  HG  LEU A 144      14.731 -22.150  24.142  1.00  0.00           H  
ATOM   2404 1HD1 LEU A 144      13.942 -23.810  25.768  1.00  0.00           H  
ATOM   2405 2HD1 LEU A 144      13.354 -24.166  24.127  1.00  0.00           H  
ATOM   2406 3HD1 LEU A 144      14.701 -25.106  24.814  1.00  0.00           H  
ATOM   2407 1HD2 LEU A 144      16.169 -22.695  26.076  1.00  0.00           H  
ATOM   2408 2HD2 LEU A 144      16.961 -23.976  25.127  1.00  0.00           H  
ATOM   2409 3HD2 LEU A 144      17.147 -22.271  24.650  1.00  0.00           H  
ATOM   2410  N   GLU A 145      18.190 -23.656  20.618  1.00  0.00           N  
ATOM   2411  CA  GLU A 145      18.718 -24.259  19.401  1.00  0.00           C  
ATOM   2412  C   GLU A 145      17.982 -25.528  19.003  1.00  0.00           C  
ATOM   2413  O   GLU A 145      17.803 -25.794  17.820  1.00  0.00           O  
ATOM   2414  CB  GLU A 145      20.207 -24.568  19.575  1.00  0.00           C  
ATOM   2415  CG  GLU A 145      21.099 -23.338  19.658  1.00  0.00           C  
ATOM   2416  CD  GLU A 145      22.547 -23.678  19.878  1.00  0.00           C  
ATOM   2417  OE1 GLU A 145      22.842 -24.832  20.074  1.00  0.00           O  
ATOM   2418  OE2 GLU A 145      23.357 -22.783  19.850  1.00  0.00           O  
ATOM   2419  H   GLU A 145      18.778 -23.607  21.438  1.00  0.00           H  
ATOM   2420  HA  GLU A 145      18.598 -23.548  18.583  1.00  0.00           H  
ATOM   2421 1HB  GLU A 145      20.354 -25.150  20.484  1.00  0.00           H  
ATOM   2422 2HB  GLU A 145      20.552 -25.176  18.738  1.00  0.00           H  
ATOM   2423 1HG  GLU A 145      21.008 -22.772  18.731  1.00  0.00           H  
ATOM   2424 2HG  GLU A 145      20.752 -22.705  20.473  1.00  0.00           H  
ATOM   2425  N   SER A 146      17.559 -26.312  19.992  1.00  0.00           N  
ATOM   2426  CA  SER A 146      16.849 -27.565  19.731  1.00  0.00           C  
ATOM   2427  C   SER A 146      15.529 -27.361  18.961  1.00  0.00           C  
ATOM   2428  O   SER A 146      15.110 -28.243  18.190  1.00  0.00           O  
ATOM   2429  CB  SER A 146      16.567 -28.268  21.045  1.00  0.00           C  
ATOM   2430  OG  SER A 146      15.668 -27.531  21.826  1.00  0.00           O  
ATOM   2431  H   SER A 146      17.733 -26.035  20.948  1.00  0.00           H  
ATOM   2432  HA  SER A 146      17.485 -28.201  19.114  1.00  0.00           H  
ATOM   2433 1HB  SER A 146      16.156 -29.257  20.847  1.00  0.00           H  
ATOM   2434 2HB  SER A 146      17.499 -28.405  21.591  1.00  0.00           H  
ATOM   2435  HG  SER A 146      14.917 -28.110  21.982  1.00  0.00           H  
ATOM   2436  N   LEU A 147      14.895 -26.201  19.165  1.00  0.00           N  
ATOM   2437  CA  LEU A 147      13.601 -25.891  18.551  1.00  0.00           C  
ATOM   2438  C   LEU A 147      13.734 -25.132  17.243  1.00  0.00           C  
ATOM   2439  O   LEU A 147      12.737 -24.812  16.612  1.00  0.00           O  
ATOM   2440  CB  LEU A 147      12.745 -25.070  19.523  1.00  0.00           C  
ATOM   2441  CG  LEU A 147      12.355 -25.777  20.827  1.00  0.00           C  
ATOM   2442  CD1 LEU A 147      11.596 -24.808  21.724  1.00  0.00           C  
ATOM   2443  CD2 LEU A 147      11.510 -27.002  20.508  1.00  0.00           C  
ATOM   2444  H   LEU A 147      15.331 -25.517  19.767  1.00  0.00           H  
ATOM   2445  HA  LEU A 147      13.088 -26.827  18.334  1.00  0.00           H  
ATOM   2446 1HB  LEU A 147      13.290 -24.165  19.787  1.00  0.00           H  
ATOM   2447 2HB  LEU A 147      11.825 -24.779  19.016  1.00  0.00           H  
ATOM   2448  HG  LEU A 147      13.256 -26.085  21.357  1.00  0.00           H  
ATOM   2449 1HD1 LEU A 147      11.320 -25.310  22.650  1.00  0.00           H  
ATOM   2450 2HD1 LEU A 147      12.230 -23.951  21.952  1.00  0.00           H  
ATOM   2451 3HD1 LEU A 147      10.696 -24.468  21.213  1.00  0.00           H  
ATOM   2452 1HD2 LEU A 147      11.234 -27.505  21.435  1.00  0.00           H  
ATOM   2453 2HD2 LEU A 147      10.608 -26.693  19.980  1.00  0.00           H  
ATOM   2454 3HD2 LEU A 147      12.083 -27.685  19.881  1.00  0.00           H  
ATOM   2455  N   ASN A 148      14.959 -24.812  16.855  1.00  0.00           N  
ATOM   2456  CA  ASN A 148      15.211 -24.217  15.548  1.00  0.00           C  
ATOM   2457  C   ASN A 148      14.487 -24.972  14.426  1.00  0.00           C  
ATOM   2458  O   ASN A 148      13.870 -24.364  13.540  1.00  0.00           O  
ATOM   2459  CB  ASN A 148      16.703 -24.160  15.276  1.00  0.00           C  
ATOM   2460  CG  ASN A 148      17.031 -23.432  14.002  1.00  0.00           C  
ATOM   2461  OD1 ASN A 148      16.788 -22.226  13.881  1.00  0.00           O  
ATOM   2462  ND2 ASN A 148      17.579 -24.142  13.048  1.00  0.00           N  
ATOM   2463  H   ASN A 148      15.737 -24.983  17.476  1.00  0.00           H  
ATOM   2464  HA  ASN A 148      14.815 -23.200  15.548  1.00  0.00           H  
ATOM   2465 1HB  ASN A 148      17.205 -23.660  16.106  1.00  0.00           H  
ATOM   2466 2HB  ASN A 148      17.100 -25.173  15.215  1.00  0.00           H  
ATOM   2467 1HD2 ASN A 148      17.818 -23.710  12.178  1.00  0.00           H  
ATOM   2468 2HD2 ASN A 148      17.757 -25.115  13.190  1.00  0.00           H  
ATOM   2469  N   LYS A 149      14.553 -26.304  14.496  1.00  0.00           N  
ATOM   2470  CA  LYS A 149      13.992 -27.196  13.479  1.00  0.00           C  
ATOM   2471  C   LYS A 149      12.488 -26.993  13.254  1.00  0.00           C  
ATOM   2472  O   LYS A 149      11.944 -27.433  12.248  1.00  0.00           O  
ATOM   2473  CB  LYS A 149      14.262 -28.652  13.861  1.00  0.00           C  
ATOM   2474  CG  LYS A 149      13.521 -29.124  15.104  1.00  0.00           C  
ATOM   2475  CD  LYS A 149      13.931 -30.539  15.489  1.00  0.00           C  
ATOM   2476  CE  LYS A 149      13.182 -31.016  16.723  1.00  0.00           C  
ATOM   2477  NZ  LYS A 149      13.609 -32.379  17.141  1.00  0.00           N  
ATOM   2478  H   LYS A 149      15.018 -26.704  15.299  1.00  0.00           H  
ATOM   2479  HA  LYS A 149      14.478 -26.983  12.526  1.00  0.00           H  
ATOM   2480 1HB  LYS A 149      13.979 -29.304  13.035  1.00  0.00           H  
ATOM   2481 2HB  LYS A 149      15.329 -28.790  14.035  1.00  0.00           H  
ATOM   2482 1HG  LYS A 149      13.739 -28.453  15.936  1.00  0.00           H  
ATOM   2483 2HG  LYS A 149      12.447 -29.104  14.917  1.00  0.00           H  
ATOM   2484 1HD  LYS A 149      13.720 -31.216  14.660  1.00  0.00           H  
ATOM   2485 2HD  LYS A 149      15.002 -30.564  15.693  1.00  0.00           H  
ATOM   2486 1HE  LYS A 149      13.358 -30.326  17.546  1.00  0.00           H  
ATOM   2487 2HE  LYS A 149      12.111 -31.034  16.516  1.00  0.00           H  
ATOM   2488 1HZ  LYS A 149      13.090 -32.660  17.961  1.00  0.00           H  
ATOM   2489 2HZ  LYS A 149      13.433 -33.033  16.391  1.00  0.00           H  
ATOM   2490 3HZ  LYS A 149      14.596 -32.372  17.355  1.00  0.00           H  
ATOM   2491  N   CYS A 150      11.825 -26.314  14.183  1.00  0.00           N  
ATOM   2492  CA  CYS A 150      10.376 -26.184  14.132  1.00  0.00           C  
ATOM   2493  C   CYS A 150       9.932 -24.793  13.741  1.00  0.00           C  
ATOM   2494  O   CYS A 150       8.726 -24.521  13.676  1.00  0.00           O  
ATOM   2495  CB  CYS A 150       9.763 -26.534  15.488  1.00  0.00           C  
ATOM   2496  SG  CYS A 150      10.056 -28.240  16.013  1.00  0.00           S  
ATOM   2497  H   CYS A 150      12.332 -25.878  14.940  1.00  0.00           H  
ATOM   2498  HA  CYS A 150       9.992 -26.879  13.385  1.00  0.00           H  
ATOM   2499 1HB  CYS A 150      10.168 -25.871  16.253  1.00  0.00           H  
ATOM   2500 2HB  CYS A 150       8.685 -26.372  15.453  1.00  0.00           H  
ATOM   2501  HG  CYS A 150       9.447 -28.810  14.977  1.00  0.00           H  
ATOM   2502  N   GLN A 151      10.903 -23.918  13.475  1.00  0.00           N  
ATOM   2503  CA  GLN A 151      10.614 -22.509  13.241  1.00  0.00           C  
ATOM   2504  C   GLN A 151       9.946 -22.259  11.895  1.00  0.00           C  
ATOM   2505  O   GLN A 151       9.196 -21.297  11.745  1.00  0.00           O  
ATOM   2506  CB  GLN A 151      11.902 -21.687  13.335  1.00  0.00           C  
ATOM   2507  CG  GLN A 151      12.433 -21.521  14.748  1.00  0.00           C  
ATOM   2508  CD  GLN A 151      11.546 -20.630  15.598  1.00  0.00           C  
ATOM   2509  OE1 GLN A 151      11.316 -19.464  15.268  1.00  0.00           O  
ATOM   2510  NE2 GLN A 151      11.044 -21.176  16.699  1.00  0.00           N  
ATOM   2511  H   GLN A 151      11.860 -24.237  13.434  1.00  0.00           H  
ATOM   2512  HA  GLN A 151       9.921 -22.166  14.009  1.00  0.00           H  
ATOM   2513 1HB  GLN A 151      12.680 -22.161  12.737  1.00  0.00           H  
ATOM   2514 2HB  GLN A 151      11.731 -20.693  12.920  1.00  0.00           H  
ATOM   2515 1HG  GLN A 151      12.488 -22.500  15.222  1.00  0.00           H  
ATOM   2516 2HG  GLN A 151      13.425 -21.071  14.702  1.00  0.00           H  
ATOM   2517 1HE2 GLN A 151      10.452 -20.637  17.300  1.00  0.00           H  
ATOM   2518 2HE2 GLN A 151      11.257 -22.126  16.930  1.00  0.00           H  
ATOM   2519  N   ILE A 152      10.193 -23.142  10.931  1.00  0.00           N  
ATOM   2520  CA  ILE A 152       9.403 -23.160   9.699  1.00  0.00           C  
ATOM   2521  C   ILE A 152       8.129 -23.975   9.913  1.00  0.00           C  
ATOM   2522  O   ILE A 152       8.184 -25.089  10.430  1.00  0.00           O  
ATOM   2523  CB  ILE A 152      10.208 -23.748   8.526  1.00  0.00           C  
ATOM   2524  CG1 ILE A 152      11.430 -22.876   8.226  1.00  0.00           C  
ATOM   2525  CG2 ILE A 152       9.330 -23.883   7.292  1.00  0.00           C  
ATOM   2526  CD1 ILE A 152      12.409 -23.506   7.262  1.00  0.00           C  
ATOM   2527  H   ILE A 152      10.938 -23.814  11.047  1.00  0.00           H  
ATOM   2528  HA  ILE A 152       9.133 -22.135   9.447  1.00  0.00           H  
ATOM   2529  HB  ILE A 152      10.586 -24.733   8.801  1.00  0.00           H  
ATOM   2530 1HG1 ILE A 152      11.103 -21.924   7.807  1.00  0.00           H  
ATOM   2531 2HG1 ILE A 152      11.958 -22.657   9.154  1.00  0.00           H  
ATOM   2532 1HG2 ILE A 152       9.915 -24.299   6.472  1.00  0.00           H  
ATOM   2533 2HG2 ILE A 152       8.492 -24.543   7.512  1.00  0.00           H  
ATOM   2534 3HG2 ILE A 152       8.952 -22.901   7.006  1.00  0.00           H  
ATOM   2535 1HD1 ILE A 152      13.248 -22.828   7.100  1.00  0.00           H  
ATOM   2536 2HD1 ILE A 152      12.777 -24.444   7.680  1.00  0.00           H  
ATOM   2537 3HD1 ILE A 152      11.912 -23.700   6.313  1.00  0.00           H  
ATOM   2538  N   PHE A 153       6.994 -23.396   9.521  1.00  0.00           N  
ATOM   2539  CA  PHE A 153       5.683 -24.035   9.641  1.00  0.00           C  
ATOM   2540  C   PHE A 153       5.119 -24.492   8.287  1.00  0.00           C  
ATOM   2541  O   PHE A 153       5.504 -23.960   7.244  1.00  0.00           O  
ATOM   2542  CB  PHE A 153       4.695 -23.075  10.305  1.00  0.00           C  
ATOM   2543  CG  PHE A 153       5.200 -22.475  11.587  1.00  0.00           C  
ATOM   2544  CD1 PHE A 153       5.138 -21.106  11.799  1.00  0.00           C  
ATOM   2545  CD2 PHE A 153       5.739 -23.278  12.581  1.00  0.00           C  
ATOM   2546  CE1 PHE A 153       5.604 -20.553  12.978  1.00  0.00           C  
ATOM   2547  CE2 PHE A 153       6.203 -22.728  13.760  1.00  0.00           C  
ATOM   2548  CZ  PHE A 153       6.136 -21.364  13.957  1.00  0.00           C  
ATOM   2549  H   PHE A 153       7.055 -22.470   9.123  1.00  0.00           H  
ATOM   2550  HA  PHE A 153       5.787 -24.924  10.265  1.00  0.00           H  
ATOM   2551 1HB  PHE A 153       4.460 -22.262   9.618  1.00  0.00           H  
ATOM   2552 2HB  PHE A 153       3.765 -23.600  10.520  1.00  0.00           H  
ATOM   2553  HD1 PHE A 153       4.717 -20.465  11.025  1.00  0.00           H  
ATOM   2554  HD2 PHE A 153       5.792 -24.356  12.423  1.00  0.00           H  
ATOM   2555  HE1 PHE A 153       5.550 -19.475  13.132  1.00  0.00           H  
ATOM   2556  HE2 PHE A 153       6.623 -23.370  14.533  1.00  0.00           H  
ATOM   2557  HZ  PHE A 153       6.503 -20.929  14.886  1.00  0.00           H  
ATOM   2558  N   PRO A 154       4.193 -25.476   8.304  1.00  0.00           N  
ATOM   2559  CA  PRO A 154       3.365 -25.736   7.121  1.00  0.00           C  
ATOM   2560  C   PRO A 154       2.538 -24.490   6.787  1.00  0.00           C  
ATOM   2561  O   PRO A 154       1.984 -23.860   7.697  1.00  0.00           O  
ATOM   2562  CB  PRO A 154       2.481 -26.909   7.556  1.00  0.00           C  
ATOM   2563  CG  PRO A 154       2.366 -26.752   9.034  1.00  0.00           C  
ATOM   2564  CD  PRO A 154       3.725 -26.272   9.467  1.00  0.00           C  
ATOM   2565  HA  PRO A 154       4.014 -26.026   6.282  1.00  0.00           H  
ATOM   2566 1HB  PRO A 154       1.510 -26.859   7.045  1.00  0.00           H  
ATOM   2567 2HB  PRO A 154       2.949 -27.861   7.264  1.00  0.00           H  
ATOM   2568 1HG  PRO A 154       1.567 -26.036   9.278  1.00  0.00           H  
ATOM   2569 2HG  PRO A 154       2.088 -27.709   9.498  1.00  0.00           H  
ATOM   2570 1HD  PRO A 154       3.627 -25.660  10.376  1.00  0.00           H  
ATOM   2571 2HD  PRO A 154       4.380 -27.137   9.650  1.00  0.00           H  
ATOM   2572  N   SER A 155       2.460 -24.136   5.505  1.00  0.00           N  
ATOM   2573  CA  SER A 155       1.882 -22.853   5.112  1.00  0.00           C  
ATOM   2574  C   SER A 155       0.368 -22.757   5.328  1.00  0.00           C  
ATOM   2575  O   SER A 155      -0.335 -23.764   5.340  1.00  0.00           O  
ATOM   2576  CB  SER A 155       2.195 -22.591   3.652  1.00  0.00           C  
ATOM   2577  OG  SER A 155       1.532 -23.506   2.824  1.00  0.00           O  
ATOM   2578  H   SER A 155       2.804 -24.760   4.790  1.00  0.00           H  
ATOM   2579  HA  SER A 155       2.332 -22.069   5.723  1.00  0.00           H  
ATOM   2580 1HB  SER A 155       1.895 -21.576   3.391  1.00  0.00           H  
ATOM   2581 2HB  SER A 155       3.270 -22.664   3.492  1.00  0.00           H  
ATOM   2582  HG  SER A 155       0.629 -23.186   2.746  1.00  0.00           H  
ATOM   2583  N   LYS A 156      -0.107 -21.528   5.519  1.00  0.00           N  
ATOM   2584  CA  LYS A 156      -1.506 -21.236   5.855  1.00  0.00           C  
ATOM   2585  C   LYS A 156      -2.461 -21.556   4.706  1.00  0.00           C  
ATOM   2586  O   LYS A 156      -2.211 -21.143   3.567  1.00  0.00           O  
ATOM   2587  CB  LYS A 156      -1.658 -19.768   6.258  1.00  0.00           C  
ATOM   2588  CG  LYS A 156      -3.022 -19.412   6.834  1.00  0.00           C  
ATOM   2589  CD  LYS A 156      -3.073 -17.958   7.276  1.00  0.00           C  
ATOM   2590  CE  LYS A 156      -4.392 -17.631   7.961  1.00  0.00           C  
ATOM   2591  NZ  LYS A 156      -5.536 -17.677   7.012  1.00  0.00           N  
ATOM   2592  H   LYS A 156       0.546 -20.763   5.424  1.00  0.00           H  
ATOM   2593  HA  LYS A 156      -1.798 -21.863   6.698  1.00  0.00           H  
ATOM   2594 1HB  LYS A 156      -0.903 -19.516   7.004  1.00  0.00           H  
ATOM   2595 2HB  LYS A 156      -1.485 -19.132   5.390  1.00  0.00           H  
ATOM   2596 1HG  LYS A 156      -3.791 -19.581   6.080  1.00  0.00           H  
ATOM   2597 2HG  LYS A 156      -3.232 -20.051   7.691  1.00  0.00           H  
ATOM   2598 1HD  LYS A 156      -2.254 -17.759   7.970  1.00  0.00           H  
ATOM   2599 2HD  LYS A 156      -2.954 -17.309   6.408  1.00  0.00           H  
ATOM   2600 1HE  LYS A 156      -4.572 -18.345   8.763  1.00  0.00           H  
ATOM   2601 2HE  LYS A 156      -4.339 -16.634   8.397  1.00  0.00           H  
ATOM   2602 1HZ  LYS A 156      -6.391 -17.455   7.503  1.00  0.00           H  
ATOM   2603 2HZ  LYS A 156      -5.389 -17.004   6.273  1.00  0.00           H  
ATOM   2604 3HZ  LYS A 156      -5.608 -18.602   6.615  1.00  0.00           H  
ATOM   2605  N   PRO A 157      -3.552 -22.300   4.997  1.00  0.00           N  
ATOM   2606  CA  PRO A 157      -4.621 -22.500   4.006  1.00  0.00           C  
ATOM   2607  C   PRO A 157      -5.278 -21.174   3.588  1.00  0.00           C  
ATOM   2608  O   PRO A 157      -5.313 -20.222   4.374  1.00  0.00           O  
ATOM   2609  CB  PRO A 157      -5.608 -23.404   4.751  1.00  0.00           C  
ATOM   2610  CG  PRO A 157      -4.790 -24.027   5.830  1.00  0.00           C  
ATOM   2611  CD  PRO A 157      -3.853 -22.933   6.269  1.00  0.00           C  
ATOM   2612  HA  PRO A 157      -4.206 -23.009   3.124  1.00  0.00           H  
ATOM   2613 1HB  PRO A 157      -6.445 -22.807   5.141  1.00  0.00           H  
ATOM   2614 2HB  PRO A 157      -6.036 -24.145   4.059  1.00  0.00           H  
ATOM   2615 1HG  PRO A 157      -5.440 -24.379   6.645  1.00  0.00           H  
ATOM   2616 2HG  PRO A 157      -4.259 -24.910   5.444  1.00  0.00           H  
ATOM   2617 1HD  PRO A 157      -4.371 -22.265   6.972  1.00  0.00           H  
ATOM   2618 2HD  PRO A 157      -2.963 -23.378   6.738  1.00  0.00           H  
ATOM   2619  N   VAL A 158      -5.782 -21.120   2.357  1.00  0.00           N  
ATOM   2620  CA  VAL A 158      -6.327 -19.875   1.789  1.00  0.00           C  
ATOM   2621  C   VAL A 158      -7.731 -19.513   2.309  1.00  0.00           C  
ATOM   2622  O   VAL A 158      -8.724 -20.187   2.022  1.00  0.00           O  
ATOM   2623  CB  VAL A 158      -6.384 -19.992   0.254  1.00  0.00           C  
ATOM   2624  CG1 VAL A 158      -4.987 -20.187  -0.317  1.00  0.00           C  
ATOM   2625  CG2 VAL A 158      -7.296 -21.141  -0.144  1.00  0.00           C  
ATOM   2626  H   VAL A 158      -5.790 -21.961   1.797  1.00  0.00           H  
ATOM   2627  HA  VAL A 158      -5.665 -19.052   2.060  1.00  0.00           H  
ATOM   2628  HB  VAL A 158      -6.771 -19.059  -0.158  1.00  0.00           H  
ATOM   2629 1HG1 VAL A 158      -5.046 -20.267  -1.403  1.00  0.00           H  
ATOM   2630 2HG1 VAL A 158      -4.362 -19.336  -0.050  1.00  0.00           H  
ATOM   2631 3HG1 VAL A 158      -4.553 -21.100   0.090  1.00  0.00           H  
ATOM   2632 1HG2 VAL A 158      -7.332 -21.217  -1.231  1.00  0.00           H  
ATOM   2633 2HG2 VAL A 158      -6.911 -22.072   0.272  1.00  0.00           H  
ATOM   2634 3HG2 VAL A 158      -8.300 -20.960   0.240  1.00  0.00           H  
ATOM   2635  N   SER A 159      -8.166 -21.888  10.088  1.00  0.00           N  
ATOM   2636  CA  SER A 159      -7.966 -20.701   9.258  1.00  0.00           C  
ATOM   2637  C   SER A 159      -7.845 -19.444  10.137  1.00  0.00           C  
ATOM   2638  O   SER A 159      -7.575 -18.340   9.647  1.00  0.00           O  
ATOM   2639  CB  SER A 159      -9.114 -20.547   8.280  1.00  0.00           C  
ATOM   2640  OG  SER A 159     -10.320 -20.313   8.955  1.00  0.00           O  
ATOM   2641  H   SER A 159      -8.156 -21.793  11.093  1.00  0.00           H  
ATOM   2642  HA  SER A 159      -7.040 -20.824   8.695  1.00  0.00           H  
ATOM   2643 1HB  SER A 159      -8.907 -19.718   7.603  1.00  0.00           H  
ATOM   2644 2HB  SER A 159      -9.201 -21.449   7.676  1.00  0.00           H  
ATOM   2645  HG  SER A 159     -10.306 -19.388   9.208  1.00  0.00           H  
ATOM   2646  N   TYR A 160      -8.072 -19.646  11.436  1.00  0.00           N  
ATOM   2647  CA  TYR A 160      -7.761 -18.679  12.498  1.00  0.00           C  
ATOM   2648  C   TYR A 160      -7.115 -19.431  13.675  1.00  0.00           C  
ATOM   2649  O   TYR A 160      -6.376 -18.839  14.479  1.00  0.00           O  
ATOM   2650  CB  TYR A 160      -9.018 -17.931  12.949  1.00  0.00           C  
ATOM   2651  CG  TYR A 160     -10.058 -18.820  13.596  1.00  0.00           C  
ATOM   2652  CD1 TYR A 160      -9.983 -19.103  14.951  1.00  0.00           C  
ATOM   2653  CD2 TYR A 160     -11.086 -19.352  12.831  1.00  0.00           C  
ATOM   2654  CE1 TYR A 160     -10.933 -19.914  15.541  1.00  0.00           C  
ATOM   2655  CE2 TYR A 160     -12.036 -20.163  13.422  1.00  0.00           C  
ATOM   2656  CZ  TYR A 160     -11.962 -20.444  14.771  1.00  0.00           C  
ATOM   2657  OH  TYR A 160     -12.907 -21.252  15.358  1.00  0.00           O  
ATOM   2658  H   TYR A 160      -8.487 -20.533  11.684  1.00  0.00           H  
ATOM   2659  HA  TYR A 160      -7.051 -17.950  12.105  1.00  0.00           H  
ATOM   2660 1HB  TYR A 160      -8.742 -17.154  13.664  1.00  0.00           H  
ATOM   2661 2HB  TYR A 160      -9.476 -17.439  12.092  1.00  0.00           H  
ATOM   2662  HD1 TYR A 160      -9.175 -18.684  15.552  1.00  0.00           H  
ATOM   2663  HD2 TYR A 160     -11.144 -19.130  11.766  1.00  0.00           H  
ATOM   2664  HE1 TYR A 160     -10.874 -20.136  16.606  1.00  0.00           H  
ATOM   2665  HE2 TYR A 160     -12.844 -20.582  12.821  1.00  0.00           H  
ATOM   2666  HH  TYR A 160     -13.543 -21.533  14.696  1.00  0.00           H  
ATOM   2667  N   LYS A 161      -7.399 -20.736  13.762  1.00  0.00           N  
ATOM   2668  CA  LYS A 161      -6.662 -21.650  14.647  1.00  0.00           C  
ATOM   2669  C   LYS A 161      -5.204 -21.698  14.207  1.00  0.00           C  
ATOM   2670  O   LYS A 161      -4.301 -21.854  15.035  1.00  0.00           O  
ATOM   2671  CB  LYS A 161      -7.273 -23.052  14.631  1.00  0.00           C  
ATOM   2672  CG  LYS A 161      -8.637 -23.152  15.299  1.00  0.00           C  
ATOM   2673  CD  LYS A 161      -9.182 -24.571  15.237  1.00  0.00           C  
ATOM   2674  CE  LYS A 161     -10.547 -24.672  15.900  1.00  0.00           C  
ATOM   2675  NZ  LYS A 161     -11.106 -26.048  15.817  1.00  0.00           N  
ATOM   2676  H   LYS A 161      -8.151 -21.100  13.194  1.00  0.00           H  
ATOM   2677  HA  LYS A 161      -6.718 -21.265  15.666  1.00  0.00           H  
ATOM   2678 1HB  LYS A 161      -7.380 -23.390  13.600  1.00  0.00           H  
ATOM   2679 2HB  LYS A 161      -6.601 -23.747  15.135  1.00  0.00           H  
ATOM   2680 1HG  LYS A 161      -8.553 -22.850  16.345  1.00  0.00           H  
ATOM   2681 2HG  LYS A 161      -9.337 -22.481  14.801  1.00  0.00           H  
ATOM   2682 1HD  LYS A 161      -9.268 -24.881  14.194  1.00  0.00           H  
ATOM   2683 2HD  LYS A 161      -8.492 -25.248  15.741  1.00  0.00           H  
ATOM   2684 1HE  LYS A 161     -10.464 -24.389  16.948  1.00  0.00           H  
ATOM   2685 2HE  LYS A 161     -11.238 -23.984  15.414  1.00  0.00           H  
ATOM   2686 1HZ  LYS A 161     -12.010 -26.072  16.267  1.00  0.00           H  
ATOM   2687 2HZ  LYS A 161     -11.205 -26.315  14.847  1.00  0.00           H  
ATOM   2688 3HZ  LYS A 161     -10.483 -26.693  16.281  1.00  0.00           H  
ATOM   2689  N   TRP A 162      -4.989 -21.541  12.897  1.00  0.00           N  
ATOM   2690  CA  TRP A 162      -3.652 -21.447  12.324  1.00  0.00           C  
ATOM   2691  C   TRP A 162      -2.849 -20.337  12.952  1.00  0.00           C  
ATOM   2692  O   TRP A 162      -1.648 -20.486  13.161  1.00  0.00           O  
ATOM   2693  CB  TRP A 162      -3.733 -21.218  10.814  1.00  0.00           C  
ATOM   2694  CG  TRP A 162      -2.407 -21.312  10.122  1.00  0.00           C  
ATOM   2695  CD1 TRP A 162      -1.890 -22.407   9.496  1.00  0.00           C  
ATOM   2696  CD2 TRP A 162      -1.416 -20.265   9.982  1.00  0.00           C  
ATOM   2697  NE1 TRP A 162      -0.652 -22.115   8.979  1.00  0.00           N  
ATOM   2698  CE2 TRP A 162      -0.347 -20.808   9.266  1.00  0.00           C  
ATOM   2699  CE3 TRP A 162      -1.353 -18.930  10.399  1.00  0.00           C  
ATOM   2700  CZ2 TRP A 162       0.782 -20.066   8.956  1.00  0.00           C  
ATOM   2701  CZ3 TRP A 162      -0.222 -18.185  10.088  1.00  0.00           C  
ATOM   2702  CH2 TRP A 162       0.817 -18.739   9.384  1.00  0.00           C  
ATOM   2703  H   TRP A 162      -5.791 -21.486  12.286  1.00  0.00           H  
ATOM   2704  HA  TRP A 162      -3.131 -22.387  12.507  1.00  0.00           H  
ATOM   2705 1HB  TRP A 162      -4.404 -21.953  10.369  1.00  0.00           H  
ATOM   2706 2HB  TRP A 162      -4.152 -20.231  10.617  1.00  0.00           H  
ATOM   2707  HD1 TRP A 162      -2.387 -23.371   9.418  1.00  0.00           H  
ATOM   2708  HE1 TRP A 162      -0.060 -22.757   8.472  1.00  0.00           H  
ATOM   2709  HE3 TRP A 162      -2.177 -18.484  10.956  1.00  0.00           H  
ATOM   2710  HZ2 TRP A 162       1.618 -20.488   8.398  1.00  0.00           H  
ATOM   2711  HZ3 TRP A 162      -0.181 -17.146  10.417  1.00  0.00           H  
ATOM   2712  HH2 TRP A 162       1.689 -18.125   9.155  1.00  0.00           H  
ATOM   2713  N   TRP A 163      -3.500 -19.218  13.267  1.00  0.00           N  
ATOM   2714  CA  TRP A 163      -2.820 -18.100  13.926  1.00  0.00           C  
ATOM   2715  C   TRP A 163      -2.623 -18.325  15.389  1.00  0.00           C  
ATOM   2716  O   TRP A 163      -1.656 -17.829  15.967  1.00  0.00           O  
ATOM   2717  CB  TRP A 163      -3.608 -16.803  13.732  1.00  0.00           C  
ATOM   2718  CG  TRP A 163      -2.957 -15.608  14.357  1.00  0.00           C  
ATOM   2719  CD1 TRP A 163      -2.056 -14.770  13.770  1.00  0.00           C  
ATOM   2720  CD2 TRP A 163      -3.152 -15.106  15.701  1.00  0.00           C  
ATOM   2721  NE1 TRP A 163      -1.679 -13.787  14.650  1.00  0.00           N  
ATOM   2722  CE2 TRP A 163      -2.341 -13.977  15.838  1.00  0.00           C  
ATOM   2723  CE3 TRP A 163      -3.940 -15.519  16.783  1.00  0.00           C  
ATOM   2724  CZ2 TRP A 163      -2.288 -13.248  17.015  1.00  0.00           C  
ATOM   2725  CZ3 TRP A 163      -3.888 -14.788  17.965  1.00  0.00           C  
ATOM   2726  CH2 TRP A 163      -3.084 -13.682  18.077  1.00  0.00           C  
ATOM   2727  H   TRP A 163      -4.483 -19.136  13.048  1.00  0.00           H  
ATOM   2728  HA  TRP A 163      -1.835 -17.979  13.474  1.00  0.00           H  
ATOM   2729 1HB  TRP A 163      -3.732 -16.609  12.667  1.00  0.00           H  
ATOM   2730 2HB  TRP A 163      -4.603 -16.915  14.163  1.00  0.00           H  
ATOM   2731  HD1 TRP A 163      -1.690 -14.867  12.748  1.00  0.00           H  
ATOM   2732  HE1 TRP A 163      -1.021 -13.045  14.458  1.00  0.00           H  
ATOM   2733  HE3 TRP A 163      -4.583 -16.394  16.699  1.00  0.00           H  
ATOM   2734  HZ2 TRP A 163      -1.655 -12.367  17.125  1.00  0.00           H  
ATOM   2735  HZ3 TRP A 163      -4.504 -15.116  18.802  1.00  0.00           H  
ATOM   2736  HH2 TRP A 163      -3.068 -13.132  19.017  1.00  0.00           H  
ATOM   2737  N   GLN A 164      -3.525 -19.079  16.008  1.00  0.00           N  
ATOM   2738  CA  GLN A 164      -3.319 -19.482  17.387  1.00  0.00           C  
ATOM   2739  C   GLN A 164      -2.182 -20.479  17.448  1.00  0.00           C  
ATOM   2740  O   GLN A 164      -1.353 -20.431  18.365  1.00  0.00           O  
ATOM   2741  CB  GLN A 164      -4.594 -20.088  17.981  1.00  0.00           C  
ATOM   2742  CG  GLN A 164      -5.737 -19.099  18.141  1.00  0.00           C  
ATOM   2743  CD  GLN A 164      -7.007 -19.761  18.641  1.00  0.00           C  
ATOM   2744  OE1 GLN A 164      -7.240 -20.949  18.403  1.00  0.00           O  
ATOM   2745  NE2 GLN A 164      -7.838 -18.993  19.337  1.00  0.00           N  
ATOM   2746  H   GLN A 164      -4.361 -19.379  15.527  1.00  0.00           H  
ATOM   2747  HA  GLN A 164      -3.055 -18.599  17.969  1.00  0.00           H  
ATOM   2748 1HB  GLN A 164      -4.940 -20.902  17.346  1.00  0.00           H  
ATOM   2749 2HB  GLN A 164      -4.373 -20.509  18.962  1.00  0.00           H  
ATOM   2750 1HG  GLN A 164      -5.443 -18.334  18.860  1.00  0.00           H  
ATOM   2751 2HG  GLN A 164      -5.946 -18.643  17.174  1.00  0.00           H  
ATOM   2752 1HE2 GLN A 164      -8.692 -19.373  19.692  1.00  0.00           H  
ATOM   2753 2HE2 GLN A 164      -7.610 -18.034  19.506  1.00  0.00           H  
ATOM   2754  N   LYS A 165      -2.148 -21.372  16.456  1.00  0.00           N  
ATOM   2755  CA  LYS A 165      -1.053 -22.316  16.278  1.00  0.00           C  
ATOM   2756  C   LYS A 165       0.281 -21.576  16.052  1.00  0.00           C  
ATOM   2757  O   LYS A 165       1.237 -21.752  16.821  1.00  0.00           O  
ATOM   2758  CB  LYS A 165      -1.348 -23.256  15.108  1.00  0.00           C  
ATOM   2759  CG  LYS A 165      -0.282 -24.318  14.870  1.00  0.00           C  
ATOM   2760  CD  LYS A 165      -0.711 -25.298  13.788  1.00  0.00           C  
ATOM   2761  CE  LYS A 165       0.380 -26.319  13.501  1.00  0.00           C  
ATOM   2762  NZ  LYS A 165      -0.056 -27.334  12.505  1.00  0.00           N  
ATOM   2763  H   LYS A 165      -2.920 -21.386  15.805  1.00  0.00           H  
ATOM   2764  HA  LYS A 165      -0.956 -22.909  17.188  1.00  0.00           H  
ATOM   2765 1HB  LYS A 165      -2.296 -23.767  15.282  1.00  0.00           H  
ATOM   2766 2HB  LYS A 165      -1.453 -22.675  14.192  1.00  0.00           H  
ATOM   2767 1HG  LYS A 165       0.648 -23.837  14.563  1.00  0.00           H  
ATOM   2768 2HG  LYS A 165      -0.100 -24.864  15.794  1.00  0.00           H  
ATOM   2769 1HD  LYS A 165      -1.612 -25.823  14.110  1.00  0.00           H  
ATOM   2770 2HD  LYS A 165      -0.937 -24.754  12.872  1.00  0.00           H  
ATOM   2771 1HE  LYS A 165       1.262 -25.809  13.119  1.00  0.00           H  
ATOM   2772 2HE  LYS A 165       0.654 -26.829  14.425  1.00  0.00           H  
ATOM   2773 1HZ  LYS A 165       0.693 -27.991  12.343  1.00  0.00           H  
ATOM   2774 2HZ  LYS A 165      -0.864 -27.828  12.859  1.00  0.00           H  
ATOM   2775 3HZ  LYS A 165      -0.295 -26.876  11.638  1.00  0.00           H  
ATOM   2776  N   TYR A 166       0.319 -20.747  15.005  1.00  0.00           N  
ATOM   2777  CA  TYR A 166       1.446 -19.854  14.700  1.00  0.00           C  
ATOM   2778  C   TYR A 166       2.005 -19.179  15.952  1.00  0.00           C  
ATOM   2779  O   TYR A 166       3.207 -19.271  16.231  1.00  0.00           O  
ATOM   2780  CB  TYR A 166       1.022 -18.793  13.682  1.00  0.00           C  
ATOM   2781  CG  TYR A 166       2.099 -17.777  13.374  1.00  0.00           C  
ATOM   2782  CD1 TYR A 166       3.108 -18.087  12.473  1.00  0.00           C  
ATOM   2783  CD2 TYR A 166       2.078 -16.536  13.992  1.00  0.00           C  
ATOM   2784  CE1 TYR A 166       4.092 -17.159  12.193  1.00  0.00           C  
ATOM   2785  CE2 TYR A 166       3.062 -15.607  13.711  1.00  0.00           C  
ATOM   2786  CZ  TYR A 166       4.066 -15.916  12.816  1.00  0.00           C  
ATOM   2787  OH  TYR A 166       5.045 -14.991  12.535  1.00  0.00           O  
ATOM   2788  H   TYR A 166      -0.487 -20.748  14.396  1.00  0.00           H  
ATOM   2789  HA  TYR A 166       2.253 -20.449  14.271  1.00  0.00           H  
ATOM   2790 1HB  TYR A 166       0.735 -19.279  12.748  1.00  0.00           H  
ATOM   2791 2HB  TYR A 166       0.148 -18.260  14.055  1.00  0.00           H  
ATOM   2792  HD1 TYR A 166       3.124 -19.063  11.988  1.00  0.00           H  
ATOM   2793  HD2 TYR A 166       1.286 -16.293  14.700  1.00  0.00           H  
ATOM   2794  HE1 TYR A 166       4.885 -17.402  11.486  1.00  0.00           H  
ATOM   2795  HE2 TYR A 166       3.046 -14.632  14.198  1.00  0.00           H  
ATOM   2796  HH  TYR A 166       4.855 -14.173  13.001  1.00  0.00           H  
ATOM   2797  N   GLN A 167       1.131 -18.504  16.699  1.00  0.00           N  
ATOM   2798  CA  GLN A 167       1.532 -17.807  17.916  1.00  0.00           C  
ATOM   2799  C   GLN A 167       2.158 -18.746  18.953  1.00  0.00           C  
ATOM   2800  O   GLN A 167       3.148 -18.382  19.591  1.00  0.00           O  
ATOM   2801  CB  GLN A 167       0.326 -17.090  18.529  1.00  0.00           C  
ATOM   2802  CG  GLN A 167       0.642 -16.313  19.796  1.00  0.00           C  
ATOM   2803  CD  GLN A 167      -0.581 -15.626  20.374  1.00  0.00           C  
ATOM   2804  OE1 GLN A 167      -1.537 -16.283  20.794  1.00  0.00           O  
ATOM   2805  NE2 GLN A 167      -0.557 -14.298  20.398  1.00  0.00           N  
ATOM   2806  H   GLN A 167       0.163 -18.476  16.412  1.00  0.00           H  
ATOM   2807  HA  GLN A 167       2.289 -17.067  17.657  1.00  0.00           H  
ATOM   2808 1HB  GLN A 167      -0.091 -16.393  17.802  1.00  0.00           H  
ATOM   2809 2HB  GLN A 167      -0.449 -17.818  18.766  1.00  0.00           H  
ATOM   2810 1HG  GLN A 167       1.034 -17.001  20.543  1.00  0.00           H  
ATOM   2811 2HG  GLN A 167       1.385 -15.549  19.564  1.00  0.00           H  
ATOM   2812 1HE2 GLN A 167      -1.337 -13.791  20.768  1.00  0.00           H  
ATOM   2813 2HE2 GLN A 167       0.238 -13.805  20.046  1.00  0.00           H  
ATOM   2814  N   LYS A 168       1.576 -19.939  19.115  1.00  0.00           N  
ATOM   2815  CA  LYS A 168       2.036 -20.896  20.124  1.00  0.00           C  
ATOM   2816  C   LYS A 168       3.415 -21.451  19.795  1.00  0.00           C  
ATOM   2817  O   LYS A 168       4.227 -21.660  20.708  1.00  0.00           O  
ATOM   2818  CB  LYS A 168       1.035 -22.044  20.265  1.00  0.00           C  
ATOM   2819  CG  LYS A 168       1.365 -23.033  21.376  1.00  0.00           C  
ATOM   2820  CD  LYS A 168       0.250 -24.051  21.558  1.00  0.00           C  
ATOM   2821  CE  LYS A 168       0.572 -25.033  22.674  1.00  0.00           C  
ATOM   2822  NZ  LYS A 168      -0.520 -26.023  22.879  1.00  0.00           N  
ATOM   2823  H   LYS A 168       0.796 -20.185  18.523  1.00  0.00           H  
ATOM   2824  HA  LYS A 168       2.112 -20.379  21.081  1.00  0.00           H  
ATOM   2825 1HB  LYS A 168       0.042 -21.640  20.461  1.00  0.00           H  
ATOM   2826 2HB  LYS A 168       0.984 -22.599  19.328  1.00  0.00           H  
ATOM   2827 1HG  LYS A 168       2.289 -23.558  21.133  1.00  0.00           H  
ATOM   2828 2HG  LYS A 168       1.509 -22.493  22.312  1.00  0.00           H  
ATOM   2829 1HD  LYS A 168      -0.681 -23.534  21.798  1.00  0.00           H  
ATOM   2830 2HD  LYS A 168       0.108 -24.605  20.630  1.00  0.00           H  
ATOM   2831 1HE  LYS A 168       1.490 -25.569  22.434  1.00  0.00           H  
ATOM   2832 2HE  LYS A 168       0.730 -24.487  23.605  1.00  0.00           H  
ATOM   2833 1HZ  LYS A 168      -0.268 -26.654  23.626  1.00  0.00           H  
ATOM   2834 2HZ  LYS A 168      -1.373 -25.538  23.121  1.00  0.00           H  
ATOM   2835 3HZ  LYS A 168      -0.663 -26.548  22.028  1.00  0.00           H  
ATOM   2836  N   ARG A 169       3.677 -21.677  18.502  1.00  0.00           N  
ATOM   2837  CA  ARG A 169       4.924 -22.325  18.066  1.00  0.00           C  
ATOM   2838  C   ARG A 169       6.062 -21.333  17.809  1.00  0.00           C  
ATOM   2839  O   ARG A 169       7.210 -21.614  18.141  1.00  0.00           O  
ATOM   2840  CB  ARG A 169       4.680 -23.129  16.798  1.00  0.00           C  
ATOM   2841  CG  ARG A 169       3.685 -24.270  16.944  1.00  0.00           C  
ATOM   2842  CD  ARG A 169       4.171 -25.304  17.892  1.00  0.00           C  
ATOM   2843  NE  ARG A 169       3.268 -26.441  17.963  1.00  0.00           N  
ATOM   2844  CZ  ARG A 169       3.385 -27.457  18.840  1.00  0.00           C  
ATOM   2845  NH1 ARG A 169       4.369 -27.464  19.712  1.00  0.00           N  
ATOM   2846  NH2 ARG A 169       2.511 -28.448  18.824  1.00  0.00           N  
ATOM   2847  H   ARG A 169       3.000 -21.395  17.807  1.00  0.00           H  
ATOM   2848  HA  ARG A 169       5.256 -23.002  18.854  1.00  0.00           H  
ATOM   2849 1HB  ARG A 169       4.312 -22.468  16.014  1.00  0.00           H  
ATOM   2850 2HB  ARG A 169       5.622 -23.555  16.451  1.00  0.00           H  
ATOM   2851 1HG  ARG A 169       2.738 -23.879  17.318  1.00  0.00           H  
ATOM   2852 2HG  ARG A 169       3.526 -24.740  15.974  1.00  0.00           H  
ATOM   2853 1HD  ARG A 169       5.147 -25.663  17.570  1.00  0.00           H  
ATOM   2854 2HD  ARG A 169       4.255 -24.874  18.889  1.00  0.00           H  
ATOM   2855  HE  ARG A 169       2.499 -26.472  17.308  1.00  0.00           H  
ATOM   2856 1HH1 ARG A 169       5.037 -26.706  19.724  1.00  0.00           H  
ATOM   2857 2HH1 ARG A 169       4.457 -28.225  20.369  1.00  0.00           H  
ATOM   2858 1HH2 ARG A 169       1.755 -28.444  18.153  1.00  0.00           H  
ATOM   2859 2HH2 ARG A 169       2.599 -29.210  19.481  1.00  0.00           H  
ATOM   2860  N   LYS A 170       5.747 -20.180  17.229  1.00  0.00           N  
ATOM   2861  CA  LYS A 170       6.773 -19.182  16.922  1.00  0.00           C  
ATOM   2862  C   LYS A 170       7.320 -18.482  18.173  1.00  0.00           C  
ATOM   2863  O   LYS A 170       8.525 -18.275  18.298  1.00  0.00           O  
ATOM   2864  CB  LYS A 170       6.214 -18.141  15.951  1.00  0.00           C  
ATOM   2865  CG  LYS A 170       7.241 -17.138  15.443  1.00  0.00           C  
ATOM   2866  CD  LYS A 170       8.310 -17.820  14.604  1.00  0.00           C  
ATOM   2867  CE  LYS A 170       9.335 -16.819  14.090  1.00  0.00           C  
ATOM   2868  NZ  LYS A 170      10.436 -17.482  13.341  1.00  0.00           N  
ATOM   2869  H   LYS A 170       4.784 -19.984  16.994  1.00  0.00           H  
ATOM   2870  HA  LYS A 170       7.617 -19.687  16.451  1.00  0.00           H  
ATOM   2871 1HB  LYS A 170       5.782 -18.646  15.086  1.00  0.00           H  
ATOM   2872 2HB  LYS A 170       5.413 -17.583  16.437  1.00  0.00           H  
ATOM   2873 1HG  LYS A 170       6.742 -16.382  14.836  1.00  0.00           H  
ATOM   2874 2HG  LYS A 170       7.716 -16.644  16.290  1.00  0.00           H  
ATOM   2875 1HD  LYS A 170       8.821 -18.573  15.205  1.00  0.00           H  
ATOM   2876 2HD  LYS A 170       7.845 -18.317  13.752  1.00  0.00           H  
ATOM   2877 1HE  LYS A 170       8.845 -16.103  13.432  1.00  0.00           H  
ATOM   2878 2HE  LYS A 170       9.763 -16.273  14.931  1.00  0.00           H  
ATOM   2879 1HZ  LYS A 170      11.093 -16.786  13.018  1.00  0.00           H  
ATOM   2880 2HZ  LYS A 170      10.910 -18.137  13.948  1.00  0.00           H  
ATOM   2881 3HZ  LYS A 170      10.054 -17.976  12.548  1.00  0.00           H  
ATOM   2882  N   PHE A 171       6.430 -18.127  19.091  1.00  0.00           N  
ATOM   2883  CA  PHE A 171       6.811 -17.381  20.276  1.00  0.00           C  
ATOM   2884  C   PHE A 171       6.927 -18.257  21.506  1.00  0.00           C  
ATOM   2885  O   PHE A 171       6.780 -17.790  22.632  1.00  0.00           O  
ATOM   2886  CB  PHE A 171       5.797 -16.267  20.543  1.00  0.00           C  
ATOM   2887  CG  PHE A 171       5.503 -15.415  19.342  1.00  0.00           C  
ATOM   2888  CD1 PHE A 171       4.237 -15.402  18.775  1.00  0.00           C  
ATOM   2889  CD2 PHE A 171       6.491 -14.624  18.776  1.00  0.00           C  
ATOM   2890  CE1 PHE A 171       3.966 -14.618  17.670  1.00  0.00           C  
ATOM   2891  CE2 PHE A 171       6.222 -13.838  17.672  1.00  0.00           C  
ATOM   2892  CZ  PHE A 171       4.958 -13.836  17.118  1.00  0.00           C  
ATOM   2893  H   PHE A 171       5.462 -18.383  18.961  1.00  0.00           H  
ATOM   2894  HA  PHE A 171       7.790 -16.932  20.102  1.00  0.00           H  
ATOM   2895 1HB  PHE A 171       4.860 -16.704  20.887  1.00  0.00           H  
ATOM   2896 2HB  PHE A 171       6.167 -15.621  21.337  1.00  0.00           H  
ATOM   2897  HD1 PHE A 171       3.453 -16.020  19.211  1.00  0.00           H  
ATOM   2898  HD2 PHE A 171       7.490 -14.625  19.214  1.00  0.00           H  
ATOM   2899  HE1 PHE A 171       2.967 -14.618  17.234  1.00  0.00           H  
ATOM   2900  HE2 PHE A 171       7.008 -13.220  17.238  1.00  0.00           H  
ATOM   2901  HZ  PHE A 171       4.745 -13.218  16.247  1.00  0.00           H  
ATOM   2902  N   HIS A 172       7.215 -19.531  21.285  1.00  0.00           N  
ATOM   2903  CA  HIS A 172       7.308 -20.479  22.366  1.00  0.00           C  
ATOM   2904  C   HIS A 172       8.306 -20.076  23.406  1.00  0.00           C  
ATOM   2905  O   HIS A 172       8.017 -20.125  24.608  1.00  0.00           O  
ATOM   2906  CB  HIS A 172       7.674 -21.866  21.829  1.00  0.00           C  
ATOM   2907  CG  HIS A 172       7.727 -22.926  22.885  1.00  0.00           C  
ATOM   2908  ND1 HIS A 172       6.592 -23.458  23.460  1.00  0.00           N  
ATOM   2909  CD2 HIS A 172       8.775 -23.551  23.470  1.00  0.00           C  
ATOM   2910  CE1 HIS A 172       6.941 -24.368  24.355  1.00  0.00           C  
ATOM   2911  NE2 HIS A 172       8.259 -24.442  24.380  1.00  0.00           N  
ATOM   2912  H   HIS A 172       7.373 -19.847  20.339  1.00  0.00           H  
ATOM   2913  HA  HIS A 172       6.344 -20.552  22.869  1.00  0.00           H  
ATOM   2914 1HB  HIS A 172       6.945 -22.170  21.077  1.00  0.00           H  
ATOM   2915 2HB  HIS A 172       8.647 -21.823  21.341  1.00  0.00           H  
ATOM   2916  HD2 HIS A 172       9.831 -23.379  23.259  1.00  0.00           H  
ATOM   2917  HE1 HIS A 172       6.258 -24.956  24.967  1.00  0.00           H  
ATOM   2918  HE2 HIS A 172       8.806 -25.053  24.969  1.00  0.00           H  
ATOM   2919  N   CYS A 173       9.486 -19.653  22.957  1.00  0.00           N  
ATOM   2920  CA  CYS A 173      10.595 -19.333  23.862  1.00  0.00           C  
ATOM   2921  C   CYS A 173      10.428 -18.028  24.653  1.00  0.00           C  
ATOM   2922  O   CYS A 173      11.380 -17.575  25.299  1.00  0.00           O  
ATOM   2923  CB  CYS A 173      11.897 -19.251  23.065  1.00  0.00           C  
ATOM   2924  SG  CYS A 173      12.525 -20.853  22.508  1.00  0.00           S  
ATOM   2925  H   CYS A 173       9.618 -19.550  21.961  1.00  0.00           H  
ATOM   2926  HA  CYS A 173      10.679 -20.130  24.601  1.00  0.00           H  
ATOM   2927 1HB  CYS A 173      11.747 -18.623  22.186  1.00  0.00           H  
ATOM   2928 2HB  CYS A 173      12.667 -18.779  23.674  1.00  0.00           H  
ATOM   2929  HG  CYS A 173      12.645 -21.384  23.721  1.00  0.00           H  
ATOM   2930  N   ALA A 174       9.231 -17.433  24.614  1.00  0.00           N  
ATOM   2931  CA  ALA A 174       8.906 -16.326  25.501  1.00  0.00           C  
ATOM   2932  C   ALA A 174       9.090 -16.763  26.946  1.00  0.00           C  
ATOM   2933  O   ALA A 174       9.427 -15.957  27.807  1.00  0.00           O  
ATOM   2934  CB  ALA A 174       7.484 -15.839  25.261  1.00  0.00           C  
ATOM   2935  H   ALA A 174       8.536 -17.757  23.956  1.00  0.00           H  
ATOM   2936  HA  ALA A 174       9.595 -15.509  25.289  1.00  0.00           H  
ATOM   2937 1HB  ALA A 174       7.260 -15.021  25.946  1.00  0.00           H  
ATOM   2938 2HB  ALA A 174       7.388 -15.489  24.233  1.00  0.00           H  
ATOM   2939 3HB  ALA A 174       6.786 -16.657  25.432  1.00  0.00           H  
ATOM   2940  N   ASN A 175       8.890 -18.050  27.201  1.00  0.00           N  
ATOM   2941  CA  ASN A 175       9.004 -18.592  28.534  1.00  0.00           C  
ATOM   2942  C   ASN A 175      10.374 -18.411  29.148  1.00  0.00           C  
ATOM   2943  O   ASN A 175      10.518 -18.486  30.370  1.00  0.00           O  
ATOM   2944  CB  ASN A 175       8.628 -20.062  28.525  1.00  0.00           C  
ATOM   2945  CG  ASN A 175       7.145 -20.280  28.418  1.00  0.00           C  
ATOM   2946  OD1 ASN A 175       6.351 -19.369  28.687  1.00  0.00           O  
ATOM   2947  ND2 ASN A 175       6.754 -21.467  28.031  1.00  0.00           N  
ATOM   2948  H   ASN A 175       8.651 -18.667  26.438  1.00  0.00           H  
ATOM   2949  HA  ASN A 175       8.315 -18.054  29.187  1.00  0.00           H  
ATOM   2950 1HB  ASN A 175       9.118 -20.558  27.686  1.00  0.00           H  
ATOM   2951 2HB  ASN A 175       8.988 -20.536  29.439  1.00  0.00           H  
ATOM   2952 1HD2 ASN A 175       5.778 -21.668  27.943  1.00  0.00           H  
ATOM   2953 2HD2 ASN A 175       7.431 -22.172  27.825  1.00  0.00           H  
ATOM   2954  N   LEU A 176      11.360 -18.143  28.284  1.00  0.00           N  
ATOM   2955  CA  LEU A 176      12.757 -17.891  28.662  1.00  0.00           C  
ATOM   2956  C   LEU A 176      12.951 -16.426  29.035  1.00  0.00           C  
ATOM   2957  O   LEU A 176      13.954 -16.041  29.643  1.00  0.00           O  
ATOM   2958  CB  LEU A 176      13.702 -18.263  27.513  1.00  0.00           C  
ATOM   2959  CG  LEU A 176      13.746 -19.751  27.142  1.00  0.00           C  
ATOM   2960  CD1 LEU A 176      14.688 -19.954  25.962  1.00  0.00           C  
ATOM   2961  CD2 LEU A 176      14.197 -20.562  28.348  1.00  0.00           C  
ATOM   2962  H   LEU A 176      11.102 -18.117  27.308  1.00  0.00           H  
ATOM   2963  HA  LEU A 176      12.999 -18.511  29.525  1.00  0.00           H  
ATOM   2964 1HB  LEU A 176      13.403 -17.709  26.624  1.00  0.00           H  
ATOM   2965 2HB  LEU A 176      14.713 -17.959  27.782  1.00  0.00           H  
ATOM   2966  HG  LEU A 176      12.752 -20.079  26.836  1.00  0.00           H  
ATOM   2967 1HD1 LEU A 176      14.718 -21.011  25.700  1.00  0.00           H  
ATOM   2968 2HD1 LEU A 176      14.330 -19.378  25.109  1.00  0.00           H  
ATOM   2969 3HD1 LEU A 176      15.687 -19.618  26.235  1.00  0.00           H  
ATOM   2970 1HD2 LEU A 176      14.227 -21.620  28.085  1.00  0.00           H  
ATOM   2971 2HD2 LEU A 176      15.191 -20.235  28.654  1.00  0.00           H  
ATOM   2972 3HD2 LEU A 176      13.497 -20.412  29.170  1.00  0.00           H  
ATOM   2973  N   THR A 177      11.970 -15.616  28.653  1.00  0.00           N  
ATOM   2974  CA  THR A 177      12.033 -14.179  28.808  1.00  0.00           C  
ATOM   2975  C   THR A 177      11.003 -13.770  29.842  1.00  0.00           C  
ATOM   2976  O   THR A 177      10.394 -14.602  30.486  1.00  0.00           O  
ATOM   2977  CB  THR A 177      11.781 -13.446  27.477  1.00  0.00           C  
ATOM   2978  OG1 THR A 177      10.381 -13.482  27.167  1.00  0.00           O  
ATOM   2979  CG2 THR A 177      12.563 -14.102  26.351  1.00  0.00           C  
ATOM   2980  H   THR A 177      11.148 -16.030  28.237  1.00  0.00           H  
ATOM   2981  HA  THR A 177      13.032 -13.912  29.155  1.00  0.00           H  
ATOM   2982  HB  THR A 177      12.092 -12.406  27.570  1.00  0.00           H  
ATOM   2983  HG1 THR A 177       9.973 -14.225  27.619  1.00  0.00           H  
ATOM   2984 1HG2 THR A 177      12.373 -13.571  25.418  1.00  0.00           H  
ATOM   2985 2HG2 THR A 177      13.628 -14.066  26.578  1.00  0.00           H  
ATOM   2986 3HG2 THR A 177      12.250 -15.140  26.246  1.00  0.00           H  
ATOM   2987  N   SER A 178      10.791 -12.480  29.986  1.00  0.00           N  
ATOM   2988  CA  SER A 178       9.899 -11.984  31.017  1.00  0.00           C  
ATOM   2989  C   SER A 178       8.573 -11.442  30.463  1.00  0.00           C  
ATOM   2990  O   SER A 178       7.898 -10.666  31.133  1.00  0.00           O  
ATOM   2991  CB  SER A 178      10.603 -10.898  31.807  1.00  0.00           C  
ATOM   2992  OG  SER A 178      11.730 -11.406  32.465  1.00  0.00           O  
ATOM   2993  H   SER A 178      11.251 -11.821  29.375  1.00  0.00           H  
ATOM   2994  HA  SER A 178       9.649 -12.809  31.685  1.00  0.00           H  
ATOM   2995 1HB  SER A 178      10.904 -10.095  31.133  1.00  0.00           H  
ATOM   2996 2HB  SER A 178       9.914 -10.473  32.535  1.00  0.00           H  
ATOM   2997  HG  SER A 178      11.401 -11.842  33.255  1.00  0.00           H  
ATOM   2998  N   TRP A 179       8.195 -11.864  29.258  1.00  0.00           N  
ATOM   2999  CA  TRP A 179       6.887 -11.506  28.698  1.00  0.00           C  
ATOM   3000  C   TRP A 179       6.111 -12.624  27.998  1.00  0.00           C  
ATOM   3001  O   TRP A 179       6.664 -13.690  27.703  1.00  0.00           O  
ATOM   3002  CB  TRP A 179       7.072 -10.357  27.704  1.00  0.00           C  
ATOM   3003  CG  TRP A 179       7.595  -9.101  28.333  1.00  0.00           C  
ATOM   3004  CD1 TRP A 179       6.856  -8.107  28.903  1.00  0.00           C  
ATOM   3005  CD2 TRP A 179       8.978  -8.695  28.458  1.00  0.00           C  
ATOM   3006  NE1 TRP A 179       7.682  -7.115  29.371  1.00  0.00           N  
ATOM   3007  CE2 TRP A 179       8.984  -7.460  29.109  1.00  0.00           C  
ATOM   3008  CE3 TRP A 179      10.196  -9.275  28.077  1.00  0.00           C  
ATOM   3009  CZ2 TRP A 179      10.161  -6.783  29.390  1.00  0.00           C  
ATOM   3010  CZ3 TRP A 179      11.375  -8.597  28.359  1.00  0.00           C  
ATOM   3011  CH2 TRP A 179      11.357  -7.384  28.999  1.00  0.00           C  
ATOM   3012  H   TRP A 179       8.820 -12.443  28.716  1.00  0.00           H  
ATOM   3013  HA  TRP A 179       6.240 -11.180  29.512  1.00  0.00           H  
ATOM   3014 1HB  TRP A 179       7.765 -10.662  26.920  1.00  0.00           H  
ATOM   3015 2HB  TRP A 179       6.118 -10.131  27.229  1.00  0.00           H  
ATOM   3016  HD1 TRP A 179       5.771  -8.101  28.976  1.00  0.00           H  
ATOM   3017  HE1 TRP A 179       7.382  -6.269  29.834  1.00  0.00           H  
ATOM   3018  HE3 TRP A 179      10.215 -10.240  27.571  1.00  0.00           H  
ATOM   3019  HZ2 TRP A 179      10.168  -5.818  29.897  1.00  0.00           H  
ATOM   3020  HZ3 TRP A 179      12.318  -9.055  28.058  1.00  0.00           H  
ATOM   3021  HH2 TRP A 179      12.302  -6.880  29.205  1.00  0.00           H  
ATOM   3022  N   PRO A 180       4.807 -12.407  27.748  1.00  0.00           N  
ATOM   3023  CA  PRO A 180       3.970 -13.430  27.156  1.00  0.00           C  
ATOM   3024  C   PRO A 180       4.087 -13.523  25.630  1.00  0.00           C  
ATOM   3025  O   PRO A 180       4.541 -12.572  24.984  1.00  0.00           O  
ATOM   3026  CB  PRO A 180       2.569 -12.980  27.582  1.00  0.00           C  
ATOM   3027  CG  PRO A 180       2.649 -11.492  27.590  1.00  0.00           C  
ATOM   3028  CD  PRO A 180       4.003 -11.193  28.178  1.00  0.00           C  
ATOM   3029  HA  PRO A 180       4.229 -14.406  27.592  1.00  0.00           H  
ATOM   3030 1HB  PRO A 180       1.819 -13.363  26.874  1.00  0.00           H  
ATOM   3031 2HB  PRO A 180       2.322 -13.400  28.568  1.00  0.00           H  
ATOM   3032 1HG  PRO A 180       2.536 -11.099  26.569  1.00  0.00           H  
ATOM   3033 2HG  PRO A 180       1.827 -11.070  28.186  1.00  0.00           H  
ATOM   3034 1HD  PRO A 180       4.381 -10.246  27.767  1.00  0.00           H  
ATOM   3035 2HD  PRO A 180       3.922 -11.137  29.274  1.00  0.00           H  
ATOM   3036  N   ARG A 181       3.653 -14.661  25.072  1.00  0.00           N  
ATOM   3037  CA  ARG A 181       3.524 -14.860  23.614  1.00  0.00           C  
ATOM   3038  C   ARG A 181       2.758 -13.730  22.938  1.00  0.00           C  
ATOM   3039  O   ARG A 181       3.193 -13.211  21.917  1.00  0.00           O  
ATOM   3040  CB  ARG A 181       2.820 -16.175  23.315  1.00  0.00           C  
ATOM   3041  CG  ARG A 181       3.614 -17.422  23.671  1.00  0.00           C  
ATOM   3042  CD  ARG A 181       2.949 -18.656  23.182  1.00  0.00           C  
ATOM   3043  NE  ARG A 181       3.706 -19.851  23.518  1.00  0.00           N  
ATOM   3044  CZ  ARG A 181       3.511 -20.595  24.624  1.00  0.00           C  
ATOM   3045  NH1 ARG A 181       2.582 -20.255  25.489  1.00  0.00           N  
ATOM   3046  NH2 ARG A 181       4.255 -21.666  24.839  1.00  0.00           N  
ATOM   3047  H   ARG A 181       3.404 -15.416  25.695  1.00  0.00           H  
ATOM   3048  HA  ARG A 181       4.524 -14.894  23.180  1.00  0.00           H  
ATOM   3049 1HB  ARG A 181       1.879 -16.217  23.863  1.00  0.00           H  
ATOM   3050 2HB  ARG A 181       2.583 -16.228  22.253  1.00  0.00           H  
ATOM   3051 1HG  ARG A 181       4.604 -17.364  23.218  1.00  0.00           H  
ATOM   3052 2HG  ARG A 181       3.715 -17.492  24.755  1.00  0.00           H  
ATOM   3053 1HD  ARG A 181       1.961 -18.741  23.635  1.00  0.00           H  
ATOM   3054 2HD  ARG A 181       2.847 -18.610  22.098  1.00  0.00           H  
ATOM   3055  HE  ARG A 181       4.431 -20.143  22.876  1.00  0.00           H  
ATOM   3056 1HH1 ARG A 181       2.014 -19.436  25.324  1.00  0.00           H  
ATOM   3057 2HH1 ARG A 181       2.436 -20.813  26.318  1.00  0.00           H  
ATOM   3058 1HH2 ARG A 181       4.970 -21.927  24.173  1.00  0.00           H  
ATOM   3059 2HH2 ARG A 181       4.110 -22.223  25.667  1.00  0.00           H  
ATOM   3060  N   TRP A 182       1.629 -13.339  23.533  1.00  0.00           N  
ATOM   3061  CA  TRP A 182       0.732 -12.329  22.954  1.00  0.00           C  
ATOM   3062  C   TRP A 182       1.307 -10.940  22.910  1.00  0.00           C  
ATOM   3063  O   TRP A 182       0.784 -10.077  22.206  1.00  0.00           O  
ATOM   3064  CB  TRP A 182      -0.579 -12.282  23.741  1.00  0.00           C  
ATOM   3065  CG  TRP A 182      -1.405 -13.524  23.601  1.00  0.00           C  
ATOM   3066  CD1 TRP A 182      -1.140 -14.745  24.145  1.00  0.00           C  
ATOM   3067  CD2 TRP A 182      -2.644 -13.674  22.865  1.00  0.00           C  
ATOM   3068  NE1 TRP A 182      -2.122 -15.641  23.800  1.00  0.00           N  
ATOM   3069  CE2 TRP A 182      -3.051 -15.002  23.019  1.00  0.00           C  
ATOM   3070  CE3 TRP A 182      -3.428 -12.801  22.102  1.00  0.00           C  
ATOM   3071  CZ2 TRP A 182      -4.211 -15.486  22.433  1.00  0.00           C  
ATOM   3072  CZ3 TRP A 182      -4.592 -13.285  21.516  1.00  0.00           C  
ATOM   3073  CH2 TRP A 182      -4.972 -14.593  21.679  1.00  0.00           C  
ATOM   3074  H   TRP A 182       1.389 -13.761  24.419  1.00  0.00           H  
ATOM   3075  HA  TRP A 182       0.515 -12.609  21.923  1.00  0.00           H  
ATOM   3076 1HB  TRP A 182      -0.364 -12.130  24.799  1.00  0.00           H  
ATOM   3077 2HB  TRP A 182      -1.175 -11.434  23.404  1.00  0.00           H  
ATOM   3078  HD1 TRP A 182      -0.275 -14.977  24.764  1.00  0.00           H  
ATOM   3079  HE1 TRP A 182      -2.156 -16.611  24.076  1.00  0.00           H  
ATOM   3080  HE3 TRP A 182      -3.132 -11.760  21.972  1.00  0.00           H  
ATOM   3081  HZ2 TRP A 182      -4.530 -16.521  22.551  1.00  0.00           H  
ATOM   3082  HZ3 TRP A 182      -5.196 -12.598  20.923  1.00  0.00           H  
ATOM   3083  HH2 TRP A 182      -5.891 -14.940  21.207  1.00  0.00           H  
ATOM   3084  N   LEU A 183       2.383 -10.703  23.657  1.00  0.00           N  
ATOM   3085  CA  LEU A 183       3.071  -9.411  23.579  1.00  0.00           C  
ATOM   3086  C   LEU A 183       4.014  -9.398  22.389  1.00  0.00           C  
ATOM   3087  O   LEU A 183       3.920  -8.554  21.491  1.00  0.00           O  
ATOM   3088  CB  LEU A 183       3.855  -9.134  24.868  1.00  0.00           C  
ATOM   3089  CG  LEU A 183       4.499  -7.745  24.970  1.00  0.00           C  
ATOM   3090  CD1 LEU A 183       3.411  -6.681  25.003  1.00  0.00           C  
ATOM   3091  CD2 LEU A 183       5.369  -7.679  26.216  1.00  0.00           C  
ATOM   3092  H   LEU A 183       2.736 -11.411  24.285  1.00  0.00           H  
ATOM   3093  HA  LEU A 183       2.324  -8.628  23.454  1.00  0.00           H  
ATOM   3094 1HB  LEU A 183       3.181  -9.249  25.715  1.00  0.00           H  
ATOM   3095 2HB  LEU A 183       4.649  -9.875  24.958  1.00  0.00           H  
ATOM   3096  HG  LEU A 183       5.115  -7.565  24.088  1.00  0.00           H  
ATOM   3097 1HD1 LEU A 183       3.869  -5.695  25.075  1.00  0.00           H  
ATOM   3098 2HD1 LEU A 183       2.817  -6.739  24.091  1.00  0.00           H  
ATOM   3099 3HD1 LEU A 183       2.768  -6.847  25.867  1.00  0.00           H  
ATOM   3100 1HD2 LEU A 183       5.827  -6.692  26.287  1.00  0.00           H  
ATOM   3101 2HD2 LEU A 183       4.753  -7.858  27.099  1.00  0.00           H  
ATOM   3102 3HD2 LEU A 183       6.148  -8.438  26.157  1.00  0.00           H  
ATOM   3103  N   TYR A 184       4.924 -10.360  22.391  1.00  0.00           N  
ATOM   3104  CA  TYR A 184       5.838 -10.520  21.298  1.00  0.00           C  
ATOM   3105  C   TYR A 184       5.064 -10.561  19.972  1.00  0.00           C  
ATOM   3106  O   TYR A 184       5.591 -10.211  18.898  1.00  0.00           O  
ATOM   3107  CB  TYR A 184       6.676 -11.786  21.488  1.00  0.00           C  
ATOM   3108  CG  TYR A 184       7.713 -11.673  22.584  1.00  0.00           C  
ATOM   3109  CD1 TYR A 184       7.656 -12.518  23.682  1.00  0.00           C  
ATOM   3110  CD2 TYR A 184       8.721 -10.724  22.490  1.00  0.00           C  
ATOM   3111  CE1 TYR A 184       8.602 -12.415  24.683  1.00  0.00           C  
ATOM   3112  CE2 TYR A 184       9.668 -10.622  23.490  1.00  0.00           C  
ATOM   3113  CZ  TYR A 184       9.610 -11.462  24.584  1.00  0.00           C  
ATOM   3114  OH  TYR A 184      10.554 -11.359  25.580  1.00  0.00           O  
ATOM   3115  H   TYR A 184       4.978 -10.995  23.175  1.00  0.00           H  
ATOM   3116  HA  TYR A 184       6.505  -9.658  21.276  1.00  0.00           H  
ATOM   3117 1HB  TYR A 184       6.021 -12.625  21.725  1.00  0.00           H  
ATOM   3118 2HB  TYR A 184       7.190 -12.025  20.557  1.00  0.00           H  
ATOM   3119  HD1 TYR A 184       6.864 -13.263  23.756  1.00  0.00           H  
ATOM   3120  HD2 TYR A 184       8.765 -10.060  21.627  1.00  0.00           H  
ATOM   3121  HE1 TYR A 184       8.557 -13.078  25.547  1.00  0.00           H  
ATOM   3122  HE2 TYR A 184      10.459  -9.876  23.417  1.00  0.00           H  
ATOM   3123  HH  TYR A 184      10.406 -12.049  26.231  1.00  0.00           H  
ATOM   3124  N   SER A 185       3.795 -10.945  20.070  1.00  0.00           N  
ATOM   3125  CA  SER A 185       2.914 -11.044  18.923  1.00  0.00           C  
ATOM   3126  C   SER A 185       2.615  -9.665  18.375  1.00  0.00           C  
ATOM   3127  O   SER A 185       2.523  -9.491  17.163  1.00  0.00           O  
ATOM   3128  CB  SER A 185       1.624 -11.744  19.305  1.00  0.00           C  
ATOM   3129  OG  SER A 185       1.861 -13.081  19.649  1.00  0.00           O  
ATOM   3130  H   SER A 185       3.438 -11.176  20.986  1.00  0.00           H  
ATOM   3131  HA  SER A 185       3.415 -11.631  18.152  1.00  0.00           H  
ATOM   3132 1HB  SER A 185       1.164 -11.225  20.145  1.00  0.00           H  
ATOM   3133 2HB  SER A 185       0.925 -11.699  18.471  1.00  0.00           H  
ATOM   3134  HG  SER A 185       2.505 -13.061  20.362  1.00  0.00           H  
ATOM   3135  N   LEU A 186       2.490  -8.683  19.267  1.00  0.00           N  
ATOM   3136  CA  LEU A 186       2.200  -7.296  18.878  1.00  0.00           C  
ATOM   3137  C   LEU A 186       3.391  -6.548  18.238  1.00  0.00           C  
ATOM   3138  O   LEU A 186       3.266  -5.381  17.902  1.00  0.00           O  
ATOM   3139  CB  LEU A 186       1.724  -6.517  20.111  1.00  0.00           C  
ATOM   3140  CG  LEU A 186       0.389  -6.975  20.712  1.00  0.00           C  
ATOM   3141  CD1 LEU A 186       0.124  -6.211  22.002  1.00  0.00           C  
ATOM   3142  CD2 LEU A 186      -0.727  -6.748  19.702  1.00  0.00           C  
ATOM   3143  H   LEU A 186       2.600  -8.907  20.246  1.00  0.00           H  
ATOM   3144  HA  LEU A 186       1.408  -7.305  18.130  1.00  0.00           H  
ATOM   3145 1HB  LEU A 186       2.482  -6.600  20.888  1.00  0.00           H  
ATOM   3146 2HB  LEU A 186       1.623  -5.466  19.841  1.00  0.00           H  
ATOM   3147  HG  LEU A 186       0.445  -8.036  20.958  1.00  0.00           H  
ATOM   3148 1HD1 LEU A 186      -0.825  -6.536  22.429  1.00  0.00           H  
ATOM   3149 2HD1 LEU A 186       0.926  -6.407  22.713  1.00  0.00           H  
ATOM   3150 3HD1 LEU A 186       0.078  -5.144  21.790  1.00  0.00           H  
ATOM   3151 1HD2 LEU A 186      -1.676  -7.074  20.130  1.00  0.00           H  
ATOM   3152 2HD2 LEU A 186      -0.785  -5.688  19.457  1.00  0.00           H  
ATOM   3153 3HD2 LEU A 186      -0.520  -7.319  18.797  1.00  0.00           H  
ATOM   3154  N   TYR A 187       4.539  -7.218  18.094  1.00  0.00           N  
ATOM   3155  CA  TYR A 187       5.695  -6.661  17.358  1.00  0.00           C  
ATOM   3156  C   TYR A 187       6.157  -7.555  16.204  1.00  0.00           C  
ATOM   3157  O   TYR A 187       7.263  -7.391  15.689  1.00  0.00           O  
ATOM   3158  CB  TYR A 187       6.862  -6.416  18.317  1.00  0.00           C  
ATOM   3159  CG  TYR A 187       6.516  -5.517  19.483  1.00  0.00           C  
ATOM   3160  CD1 TYR A 187       6.155  -6.071  20.702  1.00  0.00           C  
ATOM   3161  CD2 TYR A 187       6.559  -4.139  19.333  1.00  0.00           C  
ATOM   3162  CE1 TYR A 187       5.839  -5.249  21.767  1.00  0.00           C  
ATOM   3163  CE2 TYR A 187       6.244  -3.318  20.398  1.00  0.00           C  
ATOM   3164  CZ  TYR A 187       5.884  -3.868  21.611  1.00  0.00           C  
ATOM   3165  OH  TYR A 187       5.569  -3.051  22.672  1.00  0.00           O  
ATOM   3166  H   TYR A 187       4.614  -8.138  18.505  1.00  0.00           H  
ATOM   3167  HA  TYR A 187       5.398  -5.710  16.916  1.00  0.00           H  
ATOM   3168 1HB  TYR A 187       7.214  -7.369  18.715  1.00  0.00           H  
ATOM   3169 2HB  TYR A 187       7.691  -5.963  17.773  1.00  0.00           H  
ATOM   3170  HD1 TYR A 187       6.121  -7.153  20.821  1.00  0.00           H  
ATOM   3171  HD2 TYR A 187       6.842  -3.703  18.374  1.00  0.00           H  
ATOM   3172  HE1 TYR A 187       5.556  -5.684  22.726  1.00  0.00           H  
ATOM   3173  HE2 TYR A 187       6.277  -2.234  20.279  1.00  0.00           H  
ATOM   3174  HH  TYR A 187       5.347  -3.589  23.435  1.00  0.00           H  
ATOM   3175  N   ASP A 188       5.287  -8.478  15.797  1.00  0.00           N  
ATOM   3176  CA  ASP A 188       5.602  -9.496  14.803  1.00  0.00           C  
ATOM   3177  C   ASP A 188       5.105  -9.034  13.450  1.00  0.00           C  
ATOM   3178  O   ASP A 188       3.888  -8.988  13.200  1.00  0.00           O  
ATOM   3179  CB  ASP A 188       4.968 -10.841  15.166  1.00  0.00           C  
ATOM   3180  CG  ASP A 188       5.262 -11.930  14.143  1.00  0.00           C  
ATOM   3181  OD1 ASP A 188       6.398 -12.057  13.750  1.00  0.00           O  
ATOM   3182  OD2 ASP A 188       4.349 -12.623  13.765  1.00  0.00           O  
ATOM   3183  H   ASP A 188       4.364  -8.460  16.207  1.00  0.00           H  
ATOM   3184  HA  ASP A 188       6.684  -9.626  14.771  1.00  0.00           H  
ATOM   3185 1HB  ASP A 188       5.338 -11.167  16.139  1.00  0.00           H  
ATOM   3186 2HB  ASP A 188       3.887 -10.724  15.249  1.00  0.00           H  
ATOM   3187  N   ALA A 189       6.053  -8.690  12.575  1.00  0.00           N  
ATOM   3188  CA  ALA A 189       5.746  -8.155  11.245  1.00  0.00           C  
ATOM   3189  C   ALA A 189       4.674  -8.964  10.543  1.00  0.00           C  
ATOM   3190  O   ALA A 189       3.713  -8.412  10.036  1.00  0.00           O  
ATOM   3191  CB  ALA A 189       7.003  -8.108  10.389  1.00  0.00           C  
ATOM   3192  H   ALA A 189       7.019  -8.806  12.848  1.00  0.00           H  
ATOM   3193  HA  ALA A 189       5.364  -7.141  11.368  1.00  0.00           H  
ATOM   3194 1HB  ALA A 189       6.758  -7.709   9.404  1.00  0.00           H  
ATOM   3195 2HB  ALA A 189       7.744  -7.466  10.866  1.00  0.00           H  
ATOM   3196 3HB  ALA A 189       7.409  -9.113  10.283  1.00  0.00           H  
ATOM   3197  N   GLU A 190       4.824 -10.280  10.550  1.00  0.00           N  
ATOM   3198  CA  GLU A 190       3.900 -11.148   9.841  1.00  0.00           C  
ATOM   3199  C   GLU A 190       2.472 -10.971  10.381  1.00  0.00           C  
ATOM   3200  O   GLU A 190       1.519 -10.864   9.606  1.00  0.00           O  
ATOM   3201  CB  GLU A 190       4.339 -12.608   9.969  1.00  0.00           C  
ATOM   3202  CG  GLU A 190       3.449 -13.599   9.231  1.00  0.00           C  
ATOM   3203  CD  GLU A 190       3.543 -13.469   7.736  1.00  0.00           C  
ATOM   3204  OE1 GLU A 190       4.507 -12.916   7.266  1.00  0.00           O  
ATOM   3205  OE2 GLU A 190       2.648 -13.924   7.064  1.00  0.00           O  
ATOM   3206  H   GLU A 190       5.595 -10.691  11.057  1.00  0.00           H  
ATOM   3207  HA  GLU A 190       3.906 -10.872   8.786  1.00  0.00           H  
ATOM   3208 1HB  GLU A 190       5.353 -12.719   9.584  1.00  0.00           H  
ATOM   3209 2HB  GLU A 190       4.355 -12.893  11.021  1.00  0.00           H  
ATOM   3210 1HG  GLU A 190       3.737 -14.611   9.515  1.00  0.00           H  
ATOM   3211 2HG  GLU A 190       2.417 -13.444   9.541  1.00  0.00           H  
ATOM   3212  N   THR A 191       2.332 -10.881  11.702  1.00  0.00           N  
ATOM   3213  CA  THR A 191       1.000 -10.718  12.315  1.00  0.00           C  
ATOM   3214  C   THR A 191       0.365  -9.379  11.956  1.00  0.00           C  
ATOM   3215  O   THR A 191      -0.747  -9.334  11.433  1.00  0.00           O  
ATOM   3216  CB  THR A 191       1.075 -10.847  13.848  1.00  0.00           C  
ATOM   3217  OG1 THR A 191       1.500 -12.170  14.198  1.00  0.00           O  
ATOM   3218  CG2 THR A 191      -0.283 -10.571  14.474  1.00  0.00           C  
ATOM   3219  H   THR A 191       3.146 -10.924  12.298  1.00  0.00           H  
ATOM   3220  HA  THR A 191       0.346 -11.504  11.936  1.00  0.00           H  
ATOM   3221  HB  THR A 191       1.800 -10.133  14.238  1.00  0.00           H  
ATOM   3222  HG1 THR A 191       2.448 -12.248  14.063  1.00  0.00           H  
ATOM   3223 1HG2 THR A 191      -0.211 -10.667  15.557  1.00  0.00           H  
ATOM   3224 2HG2 THR A 191      -0.603  -9.562  14.219  1.00  0.00           H  
ATOM   3225 3HG2 THR A 191      -1.010 -11.289  14.095  1.00  0.00           H  
ATOM   3226  N   LEU A 192       1.093  -8.303  12.241  1.00  0.00           N  
ATOM   3227  CA  LEU A 192       0.631  -6.953  12.008  1.00  0.00           C  
ATOM   3228  C   LEU A 192       0.156  -6.780  10.570  1.00  0.00           C  
ATOM   3229  O   LEU A 192      -0.941  -6.273  10.324  1.00  0.00           O  
ATOM   3230  CB  LEU A 192       1.753  -5.952  12.313  1.00  0.00           C  
ATOM   3231  CG  LEU A 192       2.161  -5.840  13.787  1.00  0.00           C  
ATOM   3232  CD1 LEU A 192       3.411  -4.979  13.905  1.00  0.00           C  
ATOM   3233  CD2 LEU A 192       1.011  -5.246  14.589  1.00  0.00           C  
ATOM   3234  H   LEU A 192       2.010  -8.447  12.639  1.00  0.00           H  
ATOM   3235  HA  LEU A 192      -0.208  -6.755  12.674  1.00  0.00           H  
ATOM   3236 1HB  LEU A 192       2.637  -6.238  11.746  1.00  0.00           H  
ATOM   3237 2HB  LEU A 192       1.436  -4.964  11.981  1.00  0.00           H  
ATOM   3238  HG  LEU A 192       2.400  -6.831  14.175  1.00  0.00           H  
ATOM   3239 1HD1 LEU A 192       3.702  -4.900  14.953  1.00  0.00           H  
ATOM   3240 2HD1 LEU A 192       4.222  -5.437  13.339  1.00  0.00           H  
ATOM   3241 3HD1 LEU A 192       3.208  -3.985  13.509  1.00  0.00           H  
ATOM   3242 1HD2 LEU A 192       1.302  -5.167  15.637  1.00  0.00           H  
ATOM   3243 2HD2 LEU A 192       0.773  -4.255  14.202  1.00  0.00           H  
ATOM   3244 3HD2 LEU A 192       0.136  -5.891  14.502  1.00  0.00           H  
ATOM   3245  N   MET A 193       0.986  -7.235   9.628  1.00  0.00           N  
ATOM   3246  CA  MET A 193       0.689  -7.183   8.195  1.00  0.00           C  
ATOM   3247  C   MET A 193      -0.663  -7.829   7.897  1.00  0.00           C  
ATOM   3248  O   MET A 193      -1.462  -7.298   7.121  1.00  0.00           O  
ATOM   3249  CB  MET A 193       1.797  -7.869   7.398  1.00  0.00           C  
ATOM   3250  CG  MET A 193       3.101  -7.087   7.331  1.00  0.00           C  
ATOM   3251  SD  MET A 193       4.430  -8.018   6.542  1.00  0.00           S  
ATOM   3252  CE  MET A 193       3.818  -8.124   4.863  1.00  0.00           C  
ATOM   3253  H   MET A 193       1.862  -7.634   9.935  1.00  0.00           H  
ATOM   3254  HA  MET A 193       0.635  -6.138   7.891  1.00  0.00           H  
ATOM   3255 1HB  MET A 193       2.013  -8.841   7.838  1.00  0.00           H  
ATOM   3256 2HB  MET A 193       1.457  -8.040   6.375  1.00  0.00           H  
ATOM   3257 1HG  MET A 193       2.945  -6.166   6.769  1.00  0.00           H  
ATOM   3258 2HG  MET A 193       3.418  -6.822   8.339  1.00  0.00           H  
ATOM   3259 1HE  MET A 193       4.532  -8.673   4.249  1.00  0.00           H  
ATOM   3260 2HE  MET A 193       2.858  -8.643   4.857  1.00  0.00           H  
ATOM   3261 3HE  MET A 193       3.689  -7.120   4.457  1.00  0.00           H  
ATOM   3262  N   ASP A 194      -0.908  -8.970   8.538  1.00  0.00           N  
ATOM   3263  CA  ASP A 194      -2.167  -9.696   8.427  1.00  0.00           C  
ATOM   3264  C   ASP A 194      -3.349  -8.888   8.977  1.00  0.00           C  
ATOM   3265  O   ASP A 194      -4.398  -8.801   8.339  1.00  0.00           O  
ATOM   3266  CB  ASP A 194      -2.070 -11.033   9.165  1.00  0.00           C  
ATOM   3267  CG  ASP A 194      -3.200 -11.990   8.809  1.00  0.00           C  
ATOM   3268  OD1 ASP A 194      -3.192 -12.507   7.716  1.00  0.00           O  
ATOM   3269  OD2 ASP A 194      -4.059 -12.195   9.632  1.00  0.00           O  
ATOM   3270  H   ASP A 194      -0.177  -9.341   9.128  1.00  0.00           H  
ATOM   3271  HA  ASP A 194      -2.363  -9.890   7.372  1.00  0.00           H  
ATOM   3272 1HB  ASP A 194      -1.120 -11.512   8.927  1.00  0.00           H  
ATOM   3273 2HB  ASP A 194      -2.087 -10.857  10.241  1.00  0.00           H  
ATOM   3274  N   ARG A 195      -3.176  -8.298  10.155  1.00  0.00           N  
ATOM   3275  CA  ARG A 195      -4.218  -7.461  10.760  1.00  0.00           C  
ATOM   3276  C   ARG A 195      -4.539  -6.261   9.871  1.00  0.00           C  
ATOM   3277  O   ARG A 195      -5.703  -5.860   9.752  1.00  0.00           O  
ATOM   3278  CB  ARG A 195      -3.785  -6.969  12.133  1.00  0.00           C  
ATOM   3279  CG  ARG A 195      -3.711  -8.046  13.205  1.00  0.00           C  
ATOM   3280  CD  ARG A 195      -3.298  -7.487  14.517  1.00  0.00           C  
ATOM   3281  NE  ARG A 195      -3.138  -8.525  15.522  1.00  0.00           N  
ATOM   3282  CZ  ARG A 195      -4.144  -9.051  16.246  1.00  0.00           C  
ATOM   3283  NH1 ARG A 195      -5.376  -8.628  16.066  1.00  0.00           N  
ATOM   3284  NH2 ARG A 195      -3.895  -9.994  17.138  1.00  0.00           N  
ATOM   3285  H   ARG A 195      -2.304  -8.430  10.647  1.00  0.00           H  
ATOM   3286  HA  ARG A 195      -5.120  -8.062  10.876  1.00  0.00           H  
ATOM   3287 1HB  ARG A 195      -2.801  -6.509  12.061  1.00  0.00           H  
ATOM   3288 2HB  ARG A 195      -4.479  -6.204  12.482  1.00  0.00           H  
ATOM   3289 1HG  ARG A 195      -4.691  -8.510  13.322  1.00  0.00           H  
ATOM   3290 2HG  ARG A 195      -2.984  -8.803  12.910  1.00  0.00           H  
ATOM   3291 1HD  ARG A 195      -2.346  -6.968  14.409  1.00  0.00           H  
ATOM   3292 2HD  ARG A 195      -4.055  -6.787  14.869  1.00  0.00           H  
ATOM   3293  HE  ARG A 195      -2.204  -8.878  15.689  1.00  0.00           H  
ATOM   3294 1HH1 ARG A 195      -5.567  -7.907  15.384  1.00  0.00           H  
ATOM   3295 2HH1 ARG A 195      -6.131  -9.022  16.608  1.00  0.00           H  
ATOM   3296 1HH2 ARG A 195      -2.949 -10.321  17.277  1.00  0.00           H  
ATOM   3297 2HH2 ARG A 195      -4.649 -10.389  17.680  1.00  0.00           H  
ATOM   3298  N   ILE A 196      -3.502  -5.704   9.241  1.00  0.00           N  
ATOM   3299  CA  ILE A 196      -3.669  -4.605   8.291  1.00  0.00           C  
ATOM   3300  C   ILE A 196      -4.345  -5.096   7.012  1.00  0.00           C  
ATOM   3301  O   ILE A 196      -5.236  -4.430   6.498  1.00  0.00           O  
ATOM   3302  CB  ILE A 196      -2.314  -3.962   7.946  1.00  0.00           C  
ATOM   3303  CG1 ILE A 196      -1.717  -3.280   9.180  1.00  0.00           C  
ATOM   3304  CG2 ILE A 196      -2.472  -2.966   6.807  1.00  0.00           C  
ATOM   3305  CD1 ILE A 196      -2.493  -2.070   9.645  1.00  0.00           C  
ATOM   3306  H   ILE A 196      -2.574  -6.055   9.429  1.00  0.00           H  
ATOM   3307  HA  ILE A 196      -4.303  -3.846   8.748  1.00  0.00           H  
ATOM   3308  HB  ILE A 196      -1.610  -4.736   7.642  1.00  0.00           H  
ATOM   3309 1HG1 ILE A 196      -1.670  -3.993  10.002  1.00  0.00           H  
ATOM   3310 2HG1 ILE A 196      -0.694  -2.966   8.963  1.00  0.00           H  
ATOM   3311 1HG2 ILE A 196      -1.505  -2.519   6.577  1.00  0.00           H  
ATOM   3312 2HG2 ILE A 196      -2.855  -3.478   5.926  1.00  0.00           H  
ATOM   3313 3HG2 ILE A 196      -3.171  -2.182   7.104  1.00  0.00           H  
ATOM   3314 1HD1 ILE A 196      -2.007  -1.642  10.522  1.00  0.00           H  
ATOM   3315 2HD1 ILE A 196      -2.521  -1.327   8.846  1.00  0.00           H  
ATOM   3316 3HD1 ILE A 196      -3.508  -2.366   9.901  1.00  0.00           H  
ATOM   3317  N   LYS A 197      -3.937  -6.263   6.516  1.00  0.00           N  
ATOM   3318  CA  LYS A 197      -4.560  -6.853   5.320  1.00  0.00           C  
ATOM   3319  C   LYS A 197      -6.076  -6.828   5.401  1.00  0.00           C  
ATOM   3320  O   LYS A 197      -6.743  -6.325   4.490  1.00  0.00           O  
ATOM   3321  CB  LYS A 197      -4.080  -8.291   5.117  1.00  0.00           C  
ATOM   3322  CG  LYS A 197      -4.639  -8.971   3.875  1.00  0.00           C  
ATOM   3323  CD  LYS A 197      -4.062 -10.368   3.703  1.00  0.00           C  
ATOM   3324  CE  LYS A 197      -4.561 -11.312   4.787  1.00  0.00           C  
ATOM   3325  NZ  LYS A 197      -4.035 -12.693   4.608  1.00  0.00           N  
ATOM   3326  H   LYS A 197      -3.182  -6.756   6.971  1.00  0.00           H  
ATOM   3327  HA  LYS A 197      -4.268  -6.263   4.451  1.00  0.00           H  
ATOM   3328 1HB  LYS A 197      -2.992  -8.304   5.044  1.00  0.00           H  
ATOM   3329 2HB  LYS A 197      -4.357  -8.893   5.983  1.00  0.00           H  
ATOM   3330 1HG  LYS A 197      -5.725  -9.044   3.958  1.00  0.00           H  
ATOM   3331 2HG  LYS A 197      -4.400  -8.377   2.995  1.00  0.00           H  
ATOM   3332 1HD  LYS A 197      -4.350 -10.764   2.728  1.00  0.00           H  
ATOM   3333 2HD  LYS A 197      -2.975 -10.321   3.749  1.00  0.00           H  
ATOM   3334 1HE  LYS A 197      -4.251 -10.942   5.763  1.00  0.00           H  
ATOM   3335 2HE  LYS A 197      -5.651 -11.348   4.766  1.00  0.00           H  
ATOM   3336 1HZ  LYS A 197      -4.388 -13.287   5.345  1.00  0.00           H  
ATOM   3337 2HZ  LYS A 197      -4.332 -13.055   3.713  1.00  0.00           H  
ATOM   3338 3HZ  LYS A 197      -3.026 -12.676   4.646  1.00  0.00           H  
ATOM   3339  N   LYS A 198      -6.613  -7.346   6.501  1.00  0.00           N  
ATOM   3340  CA  LYS A 198      -8.062  -7.456   6.675  1.00  0.00           C  
ATOM   3341  C   LYS A 198      -8.811  -6.122   6.525  1.00  0.00           C  
ATOM   3342  O   LYS A 198      -9.882  -6.074   5.923  1.00  0.00           O  
ATOM   3343  CB  LYS A 198      -8.369  -8.064   8.044  1.00  0.00           C  
ATOM   3344  CG  LYS A 198      -7.993  -9.534   8.178  1.00  0.00           C  
ATOM   3345  CD  LYS A 198      -8.327 -10.065   9.565  1.00  0.00           C  
ATOM   3346  CE  LYS A 198      -7.995 -11.545   9.685  1.00  0.00           C  
ATOM   3347  NZ  LYS A 198      -6.536 -11.803   9.539  1.00  0.00           N  
ATOM   3348  H   LYS A 198      -6.003  -7.673   7.237  1.00  0.00           H  
ATOM   3349  HA  LYS A 198      -8.455  -8.112   5.897  1.00  0.00           H  
ATOM   3350 1HB  LYS A 198      -7.835  -7.511   8.817  1.00  0.00           H  
ATOM   3351 2HB  LYS A 198      -9.436  -7.971   8.253  1.00  0.00           H  
ATOM   3352 1HG  LYS A 198      -8.537 -10.118   7.435  1.00  0.00           H  
ATOM   3353 2HG  LYS A 198      -6.925  -9.654   7.999  1.00  0.00           H  
ATOM   3354 1HD  LYS A 198      -7.758  -9.511  10.313  1.00  0.00           H  
ATOM   3355 2HD  LYS A 198      -9.389  -9.924   9.763  1.00  0.00           H  
ATOM   3356 1HE  LYS A 198      -8.320 -11.913  10.657  1.00  0.00           H  
ATOM   3357 2HE  LYS A 198      -8.528 -12.102   8.914  1.00  0.00           H  
ATOM   3358 1HZ  LYS A 198      -6.358 -12.793   9.625  1.00  0.00           H  
ATOM   3359 2HZ  LYS A 198      -6.226 -11.482   8.633  1.00  0.00           H  
ATOM   3360 3HZ  LYS A 198      -6.033 -11.307  10.261  1.00  0.00           H  
ATOM   3361  N   GLN A 199      -8.237  -5.043   7.045  1.00  0.00           N  
ATOM   3362  CA  GLN A 199      -8.827  -3.720   6.876  1.00  0.00           C  
ATOM   3363  C   GLN A 199      -8.760  -3.303   5.405  1.00  0.00           C  
ATOM   3364  O   GLN A 199      -9.747  -2.851   4.845  1.00  0.00           O  
ATOM   3365  CB  GLN A 199      -8.112  -2.691   7.755  1.00  0.00           C  
ATOM   3366  CG  GLN A 199      -8.275  -2.926   9.247  1.00  0.00           C  
ATOM   3367  CD  GLN A 199      -7.376  -2.028  10.076  1.00  0.00           C  
ATOM   3368  OE1 GLN A 199      -6.302  -1.618   9.628  1.00  0.00           O  
ATOM   3369  NE2 GLN A 199      -7.811  -1.716  11.291  1.00  0.00           N  
ATOM   3370  H   GLN A 199      -7.377  -5.135   7.567  1.00  0.00           H  
ATOM   3371  HA  GLN A 199      -9.873  -3.767   7.179  1.00  0.00           H  
ATOM   3372 1HB  GLN A 199      -7.046  -2.696   7.527  1.00  0.00           H  
ATOM   3373 2HB  GLN A 199      -8.490  -1.693   7.529  1.00  0.00           H  
ATOM   3374 1HG  GLN A 199      -9.309  -2.725   9.525  1.00  0.00           H  
ATOM   3375 2HG  GLN A 199      -8.022  -3.962   9.470  1.00  0.00           H  
ATOM   3376 1HE2 GLN A 199      -7.261  -1.127  11.884  1.00  0.00           H  
ATOM   3377 2HE2 GLN A 199      -8.689  -2.070  11.614  1.00  0.00           H  
ATOM   3378  N   LEU A 200      -7.595  -3.482   4.788  1.00  0.00           N  
ATOM   3379  CA  LEU A 200      -7.380  -3.138   3.377  1.00  0.00           C  
ATOM   3380  C   LEU A 200      -8.275  -3.957   2.440  1.00  0.00           C  
ATOM   3381  O   LEU A 200      -8.516  -3.563   1.292  1.00  0.00           O  
ATOM   3382  CB  LEU A 200      -5.909  -3.360   3.002  1.00  0.00           C  
ATOM   3383  CG  LEU A 200      -4.891  -2.504   3.767  1.00  0.00           C  
ATOM   3384  CD1 LEU A 200      -3.480  -2.925   3.380  1.00  0.00           C  
ATOM   3385  CD2 LEU A 200      -5.128  -1.034   3.457  1.00  0.00           C  
ATOM   3386  H   LEU A 200      -6.831  -3.872   5.321  1.00  0.00           H  
ATOM   3387  HA  LEU A 200      -7.625  -2.086   3.236  1.00  0.00           H  
ATOM   3388 1HB  LEU A 200      -5.660  -4.405   3.176  1.00  0.00           H  
ATOM   3389 2HB  LEU A 200      -5.786  -3.150   1.939  1.00  0.00           H  
ATOM   3390  HG  LEU A 200      -5.008  -2.672   4.839  1.00  0.00           H  
ATOM   3391 1HD1 LEU A 200      -2.757  -2.317   3.925  1.00  0.00           H  
ATOM   3392 2HD1 LEU A 200      -3.332  -3.975   3.631  1.00  0.00           H  
ATOM   3393 3HD1 LEU A 200      -3.340  -2.783   2.310  1.00  0.00           H  
ATOM   3394 1HD2 LEU A 200      -4.406  -0.426   4.002  1.00  0.00           H  
ATOM   3395 2HD2 LEU A 200      -5.011  -0.864   2.387  1.00  0.00           H  
ATOM   3396 3HD2 LEU A 200      -6.138  -0.756   3.761  1.00  0.00           H  
ATOM   3397  N   ARG A 201      -8.741  -5.100   2.941  1.00  0.00           N  
ATOM   3398  CA  ARG A 201      -9.599  -6.019   2.200  1.00  0.00           C  
ATOM   3399  C   ARG A 201     -10.999  -5.449   2.073  1.00  0.00           C  
ATOM   3400  O   ARG A 201     -11.725  -5.776   1.131  1.00  0.00           O  
ATOM   3401  CB  ARG A 201      -9.665  -7.375   2.887  1.00  0.00           C  
ATOM   3402  CG  ARG A 201     -10.400  -8.453   2.107  1.00  0.00           C  
ATOM   3403  CD  ARG A 201     -10.285  -9.781   2.762  1.00  0.00           C  
ATOM   3404  NE  ARG A 201     -11.024 -10.806   2.043  1.00  0.00           N  
ATOM   3405  CZ  ARG A 201     -11.121 -12.093   2.430  1.00  0.00           C  
ATOM   3406  NH1 ARG A 201     -10.521 -12.496   3.528  1.00  0.00           N  
ATOM   3407  NH2 ARG A 201     -11.818 -12.950   1.705  1.00  0.00           N  
ATOM   3408  H   ARG A 201      -8.477  -5.329   3.888  1.00  0.00           H  
ATOM   3409  HA  ARG A 201      -9.178  -6.158   1.204  1.00  0.00           H  
ATOM   3410 1HB  ARG A 201      -8.655  -7.736   3.077  1.00  0.00           H  
ATOM   3411 2HB  ARG A 201     -10.161  -7.270   3.852  1.00  0.00           H  
ATOM   3412 1HG  ARG A 201     -11.457  -8.195   2.037  1.00  0.00           H  
ATOM   3413 2HG  ARG A 201      -9.978  -8.527   1.104  1.00  0.00           H  
ATOM   3414 1HD  ARG A 201      -9.238 -10.079   2.799  1.00  0.00           H  
ATOM   3415 2HD  ARG A 201     -10.682  -9.722   3.774  1.00  0.00           H  
ATOM   3416  HE  ARG A 201     -11.500 -10.534   1.192  1.00  0.00           H  
ATOM   3417 1HH1 ARG A 201      -9.988 -11.841   4.081  1.00  0.00           H  
ATOM   3418 2HH1 ARG A 201     -10.593 -13.460   3.818  1.00  0.00           H  
ATOM   3419 1HH2 ARG A 201     -12.280 -12.640   0.861  1.00  0.00           H  
ATOM   3420 2HH2 ARG A 201     -11.890 -13.914   1.996  1.00  0.00           H  
ATOM   3421  N   GLU A 202     -11.380  -4.596   3.023  1.00  0.00           N  
ATOM   3422  CA  GLU A 202     -12.685  -3.943   2.973  1.00  0.00           C  
ATOM   3423  C   GLU A 202     -12.715  -2.792   1.941  1.00  0.00           C  
ATOM   3424  O   GLU A 202     -13.766  -2.204   1.686  1.00  0.00           O  
ATOM   3425  CB  GLU A 202     -13.055  -3.412   4.360  1.00  0.00           C  
ATOM   3426  CG  GLU A 202     -13.309  -4.493   5.400  1.00  0.00           C  
ATOM   3427  CD  GLU A 202     -13.708  -3.936   6.738  1.00  0.00           C  
ATOM   3428  OE1 GLU A 202     -13.730  -2.737   6.878  1.00  0.00           O  
ATOM   3429  OE2 GLU A 202     -13.990  -4.711   7.621  1.00  0.00           O  
ATOM   3430  H   GLU A 202     -10.758  -4.395   3.793  1.00  0.00           H  
ATOM   3431  HA  GLU A 202     -13.429  -4.679   2.666  1.00  0.00           H  
ATOM   3432 1HB  GLU A 202     -12.253  -2.773   4.730  1.00  0.00           H  
ATOM   3433 2HB  GLU A 202     -13.954  -2.799   4.287  1.00  0.00           H  
ATOM   3434 1HG  GLU A 202     -14.102  -5.149   5.042  1.00  0.00           H  
ATOM   3435 2HG  GLU A 202     -12.406  -5.092   5.516  1.00  0.00           H  
ATOM   3436  N   TRP A 203     -11.552  -2.497   1.354  1.00  0.00           N  
ATOM   3437  CA  TRP A 203     -11.427  -1.541   0.241  1.00  0.00           C  
ATOM   3438  C   TRP A 203     -11.334  -2.242  -1.109  1.00  0.00           C  
ATOM   3439  O   TRP A 203     -11.262  -1.587  -2.152  1.00  0.00           O  
ATOM   3440  CB  TRP A 203     -10.193  -0.657   0.434  1.00  0.00           C  
ATOM   3441  CG  TRP A 203     -10.288   0.250   1.624  1.00  0.00           C  
ATOM   3442  CD1 TRP A 203     -11.422   0.602   2.293  1.00  0.00           C  
ATOM   3443  CD2 TRP A 203      -9.198   0.929   2.295  1.00  0.00           C  
ATOM   3444  NE1 TRP A 203     -11.116   1.449   3.328  1.00  0.00           N  
ATOM   3445  CE2 TRP A 203      -9.760   1.659   3.346  1.00  0.00           C  
ATOM   3446  CE3 TRP A 203      -7.814   0.973   2.092  1.00  0.00           C  
ATOM   3447  CZ2 TRP A 203      -8.986   2.432   4.197  1.00  0.00           C  
ATOM   3448  CZ3 TRP A 203      -7.038   1.747   2.947  1.00  0.00           C  
ATOM   3449  CH2 TRP A 203      -7.610   2.457   3.972  1.00  0.00           C  
ATOM   3450  H   TRP A 203     -10.724  -2.960   1.700  1.00  0.00           H  
ATOM   3451  HA  TRP A 203     -12.313  -0.906   0.229  1.00  0.00           H  
ATOM   3452 1HB  TRP A 203      -9.310  -1.286   0.552  1.00  0.00           H  
ATOM   3453 2HB  TRP A 203     -10.042  -0.044  -0.454  1.00  0.00           H  
ATOM   3454  HD1 TRP A 203     -12.424   0.260   2.041  1.00  0.00           H  
ATOM   3455  HE1 TRP A 203     -11.779   1.854   3.973  1.00  0.00           H  
ATOM   3456  HE3 TRP A 203      -7.354   0.408   1.282  1.00  0.00           H  
ATOM   3457  HZ2 TRP A 203      -9.422   3.004   5.018  1.00  0.00           H  
ATOM   3458  HZ3 TRP A 203      -5.960   1.777   2.782  1.00  0.00           H  
ATOM   3459  HH2 TRP A 203      -6.972   3.054   4.624  1.00  0.00           H  
ATOM   3460  N   ASP A 204     -11.322  -3.588  -1.078  1.00  0.00           N  
ATOM   3461  CA  ASP A 204     -11.700  -4.457  -2.218  1.00  0.00           C  
ATOM   3462  C   ASP A 204     -13.179  -4.832  -2.088  1.00  0.00           C  
ATOM   3463  O   ASP A 204     -13.910  -4.890  -3.077  1.00  0.00           O  
ATOM   3464  CB  ASP A 204     -10.840  -5.723  -2.264  1.00  0.00           C  
ATOM   3465  CG  ASP A 204      -9.412  -5.452  -2.717  1.00  0.00           C  
ATOM   3466  OD1 ASP A 204      -9.162  -4.386  -3.228  1.00  0.00           O  
ATOM   3467  OD2 ASP A 204      -8.583  -6.314  -2.546  1.00  0.00           O  
ATOM   3468  H   ASP A 204     -11.033  -4.014  -0.209  1.00  0.00           H  
ATOM   3469  HA  ASP A 204     -11.540  -3.903  -3.143  1.00  0.00           H  
ATOM   3470 1HB  ASP A 204     -10.813  -6.180  -1.275  1.00  0.00           H  
ATOM   3471 2HB  ASP A 204     -11.291  -6.444  -2.947  1.00  0.00           H  
ATOM   3472  N   SER A 205      -0.687 -10.563  -4.668  1.00  0.00           N  
ATOM   3473  CA  SER A 205      -1.472  -9.586  -3.920  1.00  0.00           C  
ATOM   3474  C   SER A 205      -0.713  -8.258  -3.702  1.00  0.00           C  
ATOM   3475  O   SER A 205      -0.877  -7.313  -4.482  1.00  0.00           O  
ATOM   3476  CB  SER A 205      -1.870 -10.176  -2.581  1.00  0.00           C  
ATOM   3477  OG  SER A 205      -0.740 -10.563  -1.848  1.00  0.00           O  
ATOM   3478  H   SER A 205       0.307 -10.627  -4.501  1.00  0.00           H  
ATOM   3479  HA  SER A 205      -2.373  -9.355  -4.491  1.00  0.00           H  
ATOM   3480 1HB  SER A 205      -2.441  -9.441  -2.015  1.00  0.00           H  
ATOM   3481 2HB  SER A 205      -2.515 -11.039  -2.741  1.00  0.00           H  
ATOM   3482  HG  SER A 205      -0.850 -11.499  -1.666  1.00  0.00           H  
ATOM   3483  N   LEU A 206       0.104  -8.202  -2.640  1.00  0.00           N  
ATOM   3484  CA  LEU A 206       0.887  -7.006  -2.242  1.00  0.00           C  
ATOM   3485  C   LEU A 206       2.287  -7.464  -1.779  1.00  0.00           C  
ATOM   3486  O   LEU A 206       2.574  -8.661  -1.791  1.00  0.00           O  
ATOM   3487  CB  LEU A 206       0.182  -6.236  -1.119  1.00  0.00           C  
ATOM   3488  CG  LEU A 206      -1.227  -5.725  -1.446  1.00  0.00           C  
ATOM   3489  CD1 LEU A 206      -1.880  -5.187  -0.179  1.00  0.00           C  
ATOM   3490  CD2 LEU A 206      -1.142  -4.648  -2.516  1.00  0.00           C  
ATOM   3491  H   LEU A 206       0.176  -9.044  -2.087  1.00  0.00           H  
ATOM   3492  HA  LEU A 206       0.977  -6.348  -3.106  1.00  0.00           H  
ATOM   3493 1HB  LEU A 206       0.105  -6.884  -0.247  1.00  0.00           H  
ATOM   3494 2HB  LEU A 206       0.792  -5.373  -0.851  1.00  0.00           H  
ATOM   3495  HG  LEU A 206      -1.839  -6.551  -1.810  1.00  0.00           H  
ATOM   3496 1HD1 LEU A 206      -2.881  -4.825  -0.411  1.00  0.00           H  
ATOM   3497 2HD1 LEU A 206      -1.946  -5.984   0.563  1.00  0.00           H  
ATOM   3498 3HD1 LEU A 206      -1.281  -4.369   0.219  1.00  0.00           H  
ATOM   3499 1HD2 LEU A 206      -2.143  -4.285  -2.749  1.00  0.00           H  
ATOM   3500 2HD2 LEU A 206      -0.533  -3.820  -2.152  1.00  0.00           H  
ATOM   3501 3HD2 LEU A 206      -0.688  -5.064  -3.416  1.00  0.00           H  
ATOM   3502  N   PRO A 207       3.166  -6.527  -1.367  1.00  0.00           N  
ATOM   3503  CA  PRO A 207       4.502  -7.009  -1.001  1.00  0.00           C  
ATOM   3504  C   PRO A 207       4.495  -7.930   0.227  1.00  0.00           C  
ATOM   3505  O   PRO A 207       3.583  -7.856   1.065  1.00  0.00           O  
ATOM   3506  CB  PRO A 207       5.256  -5.707  -0.715  1.00  0.00           C  
ATOM   3507  CG  PRO A 207       4.516  -4.676  -1.497  1.00  0.00           C  
ATOM   3508  CD  PRO A 207       3.069  -5.074  -1.366  1.00  0.00           C  
ATOM   3509  HA  PRO A 207       4.941  -7.544  -1.856  1.00  0.00           H  
ATOM   3510 1HB  PRO A 207       5.258  -5.502   0.365  1.00  0.00           H  
ATOM   3511 2HB  PRO A 207       6.307  -5.804  -1.025  1.00  0.00           H  
ATOM   3512 1HG  PRO A 207       4.718  -3.673  -1.093  1.00  0.00           H  
ATOM   3513 2HG  PRO A 207       4.861  -4.672  -2.542  1.00  0.00           H  
ATOM   3514 1HD  PRO A 207       2.665  -4.678  -0.423  1.00  0.00           H  
ATOM   3515 2HD  PRO A 207       2.503  -4.686  -2.224  1.00  0.00           H  
ATOM   3516  N   SER A 208       5.499  -8.805   0.303  1.00  0.00           N  
ATOM   3517  CA  SER A 208       5.653  -9.755   1.412  1.00  0.00           C  
ATOM   3518  C   SER A 208       6.695  -9.242   2.387  1.00  0.00           C  
ATOM   3519  O   SER A 208       6.651  -9.558   3.580  1.00  0.00           O  
ATOM   3520  CB  SER A 208       6.056 -11.123   0.897  1.00  0.00           C  
ATOM   3521  OG  SER A 208       7.314 -11.076   0.281  1.00  0.00           O  
ATOM   3522  H   SER A 208       6.180  -8.805  -0.443  1.00  0.00           H  
ATOM   3523  HA  SER A 208       4.694  -9.847   1.925  1.00  0.00           H  
ATOM   3524 1HB  SER A 208       6.079 -11.831   1.725  1.00  0.00           H  
ATOM   3525 2HB  SER A 208       5.312 -11.476   0.183  1.00  0.00           H  
ATOM   3526  HG  SER A 208       7.958 -11.102   0.992  1.00  0.00           H  
ATOM   3527  N   ASN A 209       7.635  -8.460   1.861  1.00  0.00           N  
ATOM   3528  CA  ASN A 209       8.611  -7.751   2.665  1.00  0.00           C  
ATOM   3529  C   ASN A 209       7.925  -6.652   3.465  1.00  0.00           C  
ATOM   3530  O   ASN A 209       7.270  -5.770   2.885  1.00  0.00           O  
ATOM   3531  CB  ASN A 209       9.717  -7.182   1.795  1.00  0.00           C  
ATOM   3532  CG  ASN A 209      10.850  -6.610   2.601  1.00  0.00           C  
ATOM   3533  OD1 ASN A 209      10.635  -6.026   3.669  1.00  0.00           O  
ATOM   3534  ND2 ASN A 209      12.053  -6.766   2.111  1.00  0.00           N  
ATOM   3535  H   ASN A 209       7.661  -8.363   0.856  1.00  0.00           H  
ATOM   3536  HA  ASN A 209       9.054  -8.454   3.372  1.00  0.00           H  
ATOM   3537 1HB  ASN A 209      10.109  -7.966   1.145  1.00  0.00           H  
ATOM   3538 2HB  ASN A 209       9.310  -6.399   1.155  1.00  0.00           H  
ATOM   3539 1HD2 ASN A 209      12.846  -6.406   2.603  1.00  0.00           H  
ATOM   3540 2HD2 ASN A 209      12.180  -7.245   1.242  1.00  0.00           H  
ATOM   3541  N   PRO A 210       8.077  -6.695   4.801  1.00  0.00           N  
ATOM   3542  CA  PRO A 210       7.461  -5.728   5.718  1.00  0.00           C  
ATOM   3543  C   PRO A 210       7.801  -4.265   5.395  1.00  0.00           C  
ATOM   3544  O   PRO A 210       6.928  -3.412   5.484  1.00  0.00           O  
ATOM   3545  CB  PRO A 210       8.044  -6.146   7.072  1.00  0.00           C  
ATOM   3546  CG  PRO A 210       8.254  -7.616   6.942  1.00  0.00           C  
ATOM   3547  CD  PRO A 210       8.764  -7.798   5.537  1.00  0.00           C  
ATOM   3548  HA  PRO A 210       6.369  -5.855   5.697  1.00  0.00           H  
ATOM   3549 1HB  PRO A 210       8.978  -5.597   7.264  1.00  0.00           H  
ATOM   3550 2HB  PRO A 210       7.345  -5.884   7.879  1.00  0.00           H  
ATOM   3551 1HG  PRO A 210       8.970  -7.966   7.701  1.00  0.00           H  
ATOM   3552 2HG  PRO A 210       7.310  -8.152   7.123  1.00  0.00           H  
ATOM   3553 1HD  PRO A 210       9.857  -7.675   5.523  1.00  0.00           H  
ATOM   3554 2HD  PRO A 210       8.481  -8.796   5.171  1.00  0.00           H  
ATOM   3555  N   ILE A 211       9.054  -3.985   5.035  1.00  0.00           N  
ATOM   3556  CA  ILE A 211       9.463  -2.635   4.634  1.00  0.00           C  
ATOM   3557  C   ILE A 211       8.544  -2.090   3.531  1.00  0.00           C  
ATOM   3558  O   ILE A 211       7.990  -0.999   3.650  1.00  0.00           O  
ATOM   3559  CB  ILE A 211      10.922  -2.625   4.143  1.00  0.00           C  
ATOM   3560  CG1 ILE A 211      11.876  -2.944   5.298  1.00  0.00           C  
ATOM   3561  CG2 ILE A 211      11.265  -1.280   3.522  1.00  0.00           C  
ATOM   3562  CD1 ILE A 211      13.290  -3.245   4.857  1.00  0.00           C  
ATOM   3563  H   ILE A 211       9.740  -4.726   5.039  1.00  0.00           H  
ATOM   3564  HA  ILE A 211       9.387  -1.979   5.500  1.00  0.00           H  
ATOM   3565  HB  ILE A 211      11.060  -3.406   3.396  1.00  0.00           H  
ATOM   3566 1HG1 ILE A 211      11.906  -2.102   5.988  1.00  0.00           H  
ATOM   3567 2HG1 ILE A 211      11.502  -3.806   5.851  1.00  0.00           H  
ATOM   3568 1HG2 ILE A 211      12.300  -1.290   3.181  1.00  0.00           H  
ATOM   3569 2HG2 ILE A 211      10.606  -1.092   2.675  1.00  0.00           H  
ATOM   3570 3HG2 ILE A 211      11.135  -0.492   4.264  1.00  0.00           H  
ATOM   3571 1HD1 ILE A 211      13.906  -3.462   5.730  1.00  0.00           H  
ATOM   3572 2HD1 ILE A 211      13.288  -4.108   4.191  1.00  0.00           H  
ATOM   3573 3HD1 ILE A 211      13.698  -2.383   4.331  1.00  0.00           H  
ATOM   3574  N   ASP A 212       8.373  -2.867   2.469  1.00  0.00           N  
ATOM   3575  CA  ASP A 212       7.564  -2.430   1.345  1.00  0.00           C  
ATOM   3576  C   ASP A 212       6.116  -2.236   1.754  1.00  0.00           C  
ATOM   3577  O   ASP A 212       5.513  -1.200   1.500  1.00  0.00           O  
ATOM   3578  CB  ASP A 212       7.646  -3.442   0.199  1.00  0.00           C  
ATOM   3579  CG  ASP A 212       8.998  -3.436  -0.501  1.00  0.00           C  
ATOM   3580  OD1 ASP A 212       9.727  -2.487  -0.335  1.00  0.00           O  
ATOM   3581  OD2 ASP A 212       9.288  -4.379  -1.197  1.00  0.00           O  
ATOM   3582  H   ASP A 212       8.810  -3.777   2.436  1.00  0.00           H  
ATOM   3583  HA  ASP A 212       7.950  -1.473   0.992  1.00  0.00           H  
ATOM   3584 1HB  ASP A 212       7.457  -4.444   0.585  1.00  0.00           H  
ATOM   3585 2HB  ASP A 212       6.871  -3.223  -0.536  1.00  0.00           H  
ATOM   3586  N   PHE A 213       5.572  -3.253   2.399  1.00  0.00           N  
ATOM   3587  CA  PHE A 213       4.189  -3.250   2.809  1.00  0.00           C  
ATOM   3588  C   PHE A 213       3.908  -1.991   3.600  1.00  0.00           C  
ATOM   3589  O   PHE A 213       2.973  -1.268   3.291  1.00  0.00           O  
ATOM   3590  CB  PHE A 213       3.865  -4.487   3.649  1.00  0.00           C  
ATOM   3591  CG  PHE A 213       2.395  -4.703   3.867  1.00  0.00           C  
ATOM   3592  CD1 PHE A 213       1.644  -5.431   2.957  1.00  0.00           C  
ATOM   3593  CD2 PHE A 213       1.761  -4.179   4.983  1.00  0.00           C  
ATOM   3594  CE1 PHE A 213       0.290  -5.630   3.157  1.00  0.00           C  
ATOM   3595  CE2 PHE A 213       0.408  -4.378   5.187  1.00  0.00           C  
ATOM   3596  CZ  PHE A 213      -0.327  -5.105   4.272  1.00  0.00           C  
ATOM   3597  H   PHE A 213       6.146  -4.057   2.610  1.00  0.00           H  
ATOM   3598  HA  PHE A 213       3.563  -3.267   1.916  1.00  0.00           H  
ATOM   3599 1HB  PHE A 213       4.271  -5.373   3.163  1.00  0.00           H  
ATOM   3600 2HB  PHE A 213       4.345  -4.400   4.624  1.00  0.00           H  
ATOM   3601  HD1 PHE A 213       2.132  -5.848   2.076  1.00  0.00           H  
ATOM   3602  HD2 PHE A 213       2.341  -3.605   5.706  1.00  0.00           H  
ATOM   3603  HE1 PHE A 213      -0.288  -6.204   2.433  1.00  0.00           H  
ATOM   3604  HE2 PHE A 213      -0.078  -3.961   6.068  1.00  0.00           H  
ATOM   3605  HZ  PHE A 213      -1.394  -5.260   4.430  1.00  0.00           H  
ATOM   3606  N   SER A 214       4.759  -1.716   4.588  1.00  0.00           N  
ATOM   3607  CA  SER A 214       4.585  -0.589   5.507  1.00  0.00           C  
ATOM   3608  C   SER A 214       4.616   0.751   4.800  1.00  0.00           C  
ATOM   3609  O   SER A 214       3.910   1.668   5.193  1.00  0.00           O  
ATOM   3610  CB  SER A 214       5.665  -0.618   6.571  1.00  0.00           C  
ATOM   3611  OG  SER A 214       6.896  -0.203   6.048  1.00  0.00           O  
ATOM   3612  H   SER A 214       5.560  -2.322   4.698  1.00  0.00           H  
ATOM   3613  HA  SER A 214       3.611  -0.683   5.989  1.00  0.00           H  
ATOM   3614 1HB  SER A 214       5.379   0.033   7.397  1.00  0.00           H  
ATOM   3615 2HB  SER A 214       5.758  -1.628   6.968  1.00  0.00           H  
ATOM   3616  HG  SER A 214       6.955  -0.588   5.171  1.00  0.00           H  
ATOM   3617  N   TYR A 215       5.433   0.848   3.757  1.00  0.00           N  
ATOM   3618  CA  TYR A 215       5.496   2.046   2.896  1.00  0.00           C  
ATOM   3619  C   TYR A 215       4.329   2.188   1.892  1.00  0.00           C  
ATOM   3620  O   TYR A 215       3.921   3.313   1.558  1.00  0.00           O  
ATOM   3621  CB  TYR A 215       6.824   2.055   2.136  1.00  0.00           C  
ATOM   3622  CG  TYR A 215       8.019   2.396   2.999  1.00  0.00           C  
ATOM   3623  CD1 TYR A 215       9.235   1.764   2.780  1.00  0.00           C  
ATOM   3624  CD2 TYR A 215       7.899   3.339   4.008  1.00  0.00           C  
ATOM   3625  CE1 TYR A 215      10.326   2.076   3.568  1.00  0.00           C  
ATOM   3626  CE2 TYR A 215       8.990   3.651   4.796  1.00  0.00           C  
ATOM   3627  CZ  TYR A 215      10.200   3.023   4.579  1.00  0.00           C  
ATOM   3628  OH  TYR A 215      11.287   3.333   5.363  1.00  0.00           O  
ATOM   3629  H   TYR A 215       6.034   0.063   3.552  1.00  0.00           H  
ATOM   3630  HA  TYR A 215       5.440   2.931   3.530  1.00  0.00           H  
ATOM   3631 1HB  TYR A 215       6.995   1.074   1.690  1.00  0.00           H  
ATOM   3632 2HB  TYR A 215       6.773   2.779   1.323  1.00  0.00           H  
ATOM   3633  HD1 TYR A 215       9.329   1.023   1.987  1.00  0.00           H  
ATOM   3634  HD2 TYR A 215       6.943   3.834   4.180  1.00  0.00           H  
ATOM   3635  HE1 TYR A 215      11.281   1.580   3.396  1.00  0.00           H  
ATOM   3636  HE2 TYR A 215       8.896   4.392   5.590  1.00  0.00           H  
ATOM   3637  HH  TYR A 215      12.040   2.806   5.086  1.00  0.00           H  
ATOM   3638  N   ARG A 216       3.819   1.051   1.410  1.00  0.00           N  
ATOM   3639  CA  ARG A 216       2.671   1.029   0.519  1.00  0.00           C  
ATOM   3640  C   ARG A 216       1.388   1.494   1.224  1.00  0.00           C  
ATOM   3641  O   ARG A 216       0.609   2.265   0.651  1.00  0.00           O  
ATOM   3642  CB  ARG A 216       2.464  -0.373  -0.034  1.00  0.00           C  
ATOM   3643  CG  ARG A 216       1.409  -0.481  -1.124  1.00  0.00           C  
ATOM   3644  CD  ARG A 216       0.086  -0.870  -0.572  1.00  0.00           C  
ATOM   3645  NE  ARG A 216      -0.896  -1.088  -1.620  1.00  0.00           N  
ATOM   3646  CZ  ARG A 216      -2.199  -1.358  -1.405  1.00  0.00           C  
ATOM   3647  NH1 ARG A 216      -2.658  -1.437  -0.175  1.00  0.00           N  
ATOM   3648  NH2 ARG A 216      -3.014  -1.541  -2.428  1.00  0.00           N  
ATOM   3649  H   ARG A 216       4.251   0.178   1.678  1.00  0.00           H  
ATOM   3650  HA  ARG A 216       2.864   1.710  -0.311  1.00  0.00           H  
ATOM   3651 1HB  ARG A 216       3.403  -0.744  -0.446  1.00  0.00           H  
ATOM   3652 2HB  ARG A 216       2.173  -1.045   0.774  1.00  0.00           H  
ATOM   3653 1HG  ARG A 216       1.303   0.481  -1.624  1.00  0.00           H  
ATOM   3654 2HG  ARG A 216       1.713  -1.236  -1.851  1.00  0.00           H  
ATOM   3655 1HD  ARG A 216       0.188  -1.792  -0.001  1.00  0.00           H  
ATOM   3656 2HD  ARG A 216      -0.281  -0.078   0.081  1.00  0.00           H  
ATOM   3657  HE  ARG A 216      -0.580  -1.035  -2.580  1.00  0.00           H  
ATOM   3658 1HH1 ARG A 216      -2.035  -1.296   0.607  1.00  0.00           H  
ATOM   3659 2HH1 ARG A 216      -3.634  -1.638  -0.014  1.00  0.00           H  
ATOM   3660 1HH2 ARG A 216      -2.660  -1.480  -3.373  1.00  0.00           H  
ATOM   3661 2HH2 ARG A 216      -3.989  -1.742  -2.266  1.00  0.00           H  
ATOM   3662  N   VAL A 217       1.157   1.036   2.457  1.00  0.00           N  
ATOM   3663  CA  VAL A 217      -0.047   1.463   3.173  1.00  0.00           C  
ATOM   3664  C   VAL A 217       0.136   2.848   3.766  1.00  0.00           C  
ATOM   3665  O   VAL A 217      -0.845   3.562   3.988  1.00  0.00           O  
ATOM   3666  CB  VAL A 217      -0.386   0.469   4.300  1.00  0.00           C  
ATOM   3667  CG1 VAL A 217      -1.645   0.907   5.035  1.00  0.00           C  
ATOM   3668  CG2 VAL A 217      -0.557  -0.928   3.724  1.00  0.00           C  
ATOM   3669  H   VAL A 217       1.798   0.399   2.908  1.00  0.00           H  
ATOM   3670  HA  VAL A 217      -0.879   1.487   2.468  1.00  0.00           H  
ATOM   3671  HB  VAL A 217       0.425   0.467   5.027  1.00  0.00           H  
ATOM   3672 1HG1 VAL A 217      -1.869   0.194   5.828  1.00  0.00           H  
ATOM   3673 2HG1 VAL A 217      -1.488   1.894   5.469  1.00  0.00           H  
ATOM   3674 3HG1 VAL A 217      -2.479   0.946   4.335  1.00  0.00           H  
ATOM   3675 1HG2 VAL A 217      -0.796  -1.625   4.526  1.00  0.00           H  
ATOM   3676 2HG2 VAL A 217      -1.365  -0.924   2.993  1.00  0.00           H  
ATOM   3677 3HG2 VAL A 217       0.370  -1.237   3.240  1.00  0.00           H  
ATOM   3678  N   ALA A 218       1.387   3.232   4.004  1.00  0.00           N  
ATOM   3679  CA  ALA A 218       1.688   4.573   4.461  1.00  0.00           C  
ATOM   3680  C   ALA A 218       1.146   5.613   3.471  1.00  0.00           C  
ATOM   3681  O   ALA A 218       0.546   6.621   3.873  1.00  0.00           O  
ATOM   3682  CB  ALA A 218       3.188   4.740   4.653  1.00  0.00           C  
ATOM   3683  H   ALA A 218       2.144   2.578   3.864  1.00  0.00           H  
ATOM   3684  HA  ALA A 218       1.189   4.724   5.418  1.00  0.00           H  
ATOM   3685 1HB  ALA A 218       3.400   5.751   5.000  1.00  0.00           H  
ATOM   3686 2HB  ALA A 218       3.542   4.021   5.392  1.00  0.00           H  
ATOM   3687 3HB  ALA A 218       3.698   4.567   3.707  1.00  0.00           H  
ATOM   3688  N   ALA A 219       1.349   5.358   2.180  1.00  0.00           N  
ATOM   3689  CA  ALA A 219       0.911   6.277   1.135  1.00  0.00           C  
ATOM   3690  C   ALA A 219      -0.618   6.252   0.892  1.00  0.00           C  
ATOM   3691  O   ALA A 219      -1.175   7.209   0.357  1.00  0.00           O  
ATOM   3692  CB  ALA A 219       1.652   5.961  -0.156  1.00  0.00           C  
ATOM   3693  H   ALA A 219       1.820   4.504   1.918  1.00  0.00           H  
ATOM   3694  HA  ALA A 219       1.153   7.291   1.453  1.00  0.00           H  
ATOM   3695 1HB  ALA A 219       1.349   6.666  -0.931  1.00  0.00           H  
ATOM   3696 2HB  ALA A 219       2.726   6.045   0.011  1.00  0.00           H  
ATOM   3697 3HB  ALA A 219       1.412   4.948  -0.474  1.00  0.00           H  
ATOM   3698  N   CYS A 220      -1.281   5.166   1.283  1.00  0.00           N  
ATOM   3699  CA  CYS A 220      -2.738   5.057   1.191  1.00  0.00           C  
ATOM   3700  C   CYS A 220      -3.457   5.869   2.261  1.00  0.00           C  
ATOM   3701  O   CYS A 220      -4.572   6.347   2.040  1.00  0.00           O  
ATOM   3702  CB  CYS A 220      -3.168   3.595   1.310  1.00  0.00           C  
ATOM   3703  SG  CYS A 220      -2.577   2.539  -0.035  1.00  0.00           S  
ATOM   3704  H   CYS A 220      -0.752   4.391   1.657  1.00  0.00           H  
ATOM   3705  HA  CYS A 220      -3.053   5.437   0.219  1.00  0.00           H  
ATOM   3706 1HB  CYS A 220      -2.800   3.182   2.249  1.00  0.00           H  
ATOM   3707 2HB  CYS A 220      -4.256   3.536   1.331  1.00  0.00           H  
ATOM   3708  HG  CYS A 220      -1.282   2.721   0.205  1.00  0.00           H  
ATOM   3709  N   LEU A 221      -2.841   5.987   3.432  1.00  0.00           N  
ATOM   3710  CA  LEU A 221      -3.531   6.531   4.585  1.00  0.00           C  
ATOM   3711  C   LEU A 221      -3.765   8.027   4.477  1.00  0.00           C  
ATOM   3712  O   LEU A 221      -2.803   8.799   4.456  1.00  0.00           O  
ATOM   3713  CB  LEU A 221      -2.728   6.232   5.857  1.00  0.00           C  
ATOM   3714  CG  LEU A 221      -2.750   4.772   6.329  1.00  0.00           C  
ATOM   3715  CD1 LEU A 221      -1.840   4.617   7.541  1.00  0.00           C  
ATOM   3716  CD2 LEU A 221      -4.178   4.367   6.661  1.00  0.00           C  
ATOM   3717  H   LEU A 221      -1.879   5.695   3.527  1.00  0.00           H  
ATOM   3718  HA  LEU A 221      -4.507   6.053   4.661  1.00  0.00           H  
ATOM   3719 1HB  LEU A 221      -1.690   6.509   5.686  1.00  0.00           H  
ATOM   3720 2HB  LEU A 221      -3.118   6.848   6.667  1.00  0.00           H  
ATOM   3721  HG  LEU A 221      -2.364   4.129   5.539  1.00  0.00           H  
ATOM   3722 1HD1 LEU A 221      -1.855   3.579   7.876  1.00  0.00           H  
ATOM   3723 2HD1 LEU A 221      -0.821   4.895   7.269  1.00  0.00           H  
ATOM   3724 3HD1 LEU A 221      -2.191   5.263   8.345  1.00  0.00           H  
ATOM   3725 1HD2 LEU A 221      -4.192   3.329   6.997  1.00  0.00           H  
ATOM   3726 2HD2 LEU A 221      -4.564   5.009   7.453  1.00  0.00           H  
ATOM   3727 3HD2 LEU A 221      -4.802   4.470   5.773  1.00  0.00           H  
ATOM   3728  N   PRO A 222      -5.049   8.445   4.417  1.00  0.00           N  
ATOM   3729  CA  PRO A 222      -5.373   9.868   4.413  1.00  0.00           C  
ATOM   3730  C   PRO A 222      -5.214  10.468   5.805  1.00  0.00           C  
ATOM   3731  O   PRO A 222      -6.118  10.386   6.633  1.00  0.00           O  
ATOM   3732  CB  PRO A 222      -6.834   9.889   3.951  1.00  0.00           C  
ATOM   3733  CG  PRO A 222      -7.422   8.654   4.543  1.00  0.00           C  
ATOM   3734  CD  PRO A 222      -6.349   7.611   4.375  1.00  0.00           C  
ATOM   3735  HA  PRO A 222      -4.724  10.385   3.690  1.00  0.00           H  
ATOM   3736 1HB  PRO A 222      -7.326  10.808   4.303  1.00  0.00           H  
ATOM   3737 2HB  PRO A 222      -6.881   9.900   2.852  1.00  0.00           H  
ATOM   3738 1HG  PRO A 222      -7.685   8.826   5.597  1.00  0.00           H  
ATOM   3739 2HG  PRO A 222      -8.354   8.390   4.021  1.00  0.00           H  
ATOM   3740 1HD  PRO A 222      -6.402   6.894   5.208  1.00  0.00           H  
ATOM   3741 2HD  PRO A 222      -6.484   7.097   3.412  1.00  0.00           H  
ATOM   3742  N   ILE A 223      -4.048  11.039   6.064  1.00  0.00           N  
ATOM   3743  CA  ILE A 223      -3.813  11.782   7.297  1.00  0.00           C  
ATOM   3744  C   ILE A 223      -3.283  13.177   6.963  1.00  0.00           C  
ATOM   3745  O   ILE A 223      -3.206  13.552   5.791  1.00  0.00           O  
ATOM   3746  CB  ILE A 223      -2.817  11.046   8.211  1.00  0.00           C  
ATOM   3747  CG1 ILE A 223      -1.488  10.823   7.484  1.00  0.00           C  
ATOM   3748  CG2 ILE A 223      -3.401   9.721   8.676  1.00  0.00           C  
ATOM   3749  CD1 ILE A 223      -0.443  10.125   8.323  1.00  0.00           C  
ATOM   3750  H   ILE A 223      -3.301  10.957   5.389  1.00  0.00           H  
ATOM   3751  HA  ILE A 223      -4.759  11.877   7.829  1.00  0.00           H  
ATOM   3752  HB  ILE A 223      -2.600  11.662   9.083  1.00  0.00           H  
ATOM   3753 1HG1 ILE A 223      -1.659  10.229   6.587  1.00  0.00           H  
ATOM   3754 2HG1 ILE A 223      -1.082  11.784   7.166  1.00  0.00           H  
ATOM   3755 1HG2 ILE A 223      -2.684   9.213   9.322  1.00  0.00           H  
ATOM   3756 2HG2 ILE A 223      -4.321   9.904   9.231  1.00  0.00           H  
ATOM   3757 3HG2 ILE A 223      -3.617   9.095   7.811  1.00  0.00           H  
ATOM   3758 1HD1 ILE A 223       0.470  10.003   7.739  1.00  0.00           H  
ATOM   3759 2HD1 ILE A 223      -0.229  10.722   9.210  1.00  0.00           H  
ATOM   3760 3HD1 ILE A 223      -0.812   9.146   8.624  1.00  0.00           H  
ATOM   3761  N   ASP A 224      -2.941  13.951   7.985  1.00  0.00           N  
ATOM   3762  CA  ASP A 224      -2.575  15.349   7.780  1.00  0.00           C  
ATOM   3763  C   ASP A 224      -1.069  15.592   7.863  1.00  0.00           C  
ATOM   3764  O   ASP A 224      -0.340  14.857   8.528  1.00  0.00           O  
ATOM   3765  CB  ASP A 224      -3.287  16.231   8.809  1.00  0.00           C  
ATOM   3766  CG  ASP A 224      -2.915  15.886  10.244  1.00  0.00           C  
ATOM   3767  OD1 ASP A 224      -3.487  14.967  10.781  1.00  0.00           O  
ATOM   3768  OD2 ASP A 224      -2.062  16.544  10.790  1.00  0.00           O  
ATOM   3769  H   ASP A 224      -2.932  13.572   8.921  1.00  0.00           H  
ATOM   3770  HA  ASP A 224      -2.892  15.647   6.780  1.00  0.00           H  
ATOM   3771 1HB  ASP A 224      -3.038  17.277   8.625  1.00  0.00           H  
ATOM   3772 2HB  ASP A 224      -4.366  16.126   8.693  1.00  0.00           H  
ATOM   3773  N   ASP A 225      -0.622  16.643   7.184  1.00  0.00           N  
ATOM   3774  CA  ASP A 225       0.799  16.956   7.050  1.00  0.00           C  
ATOM   3775  C   ASP A 225       1.615  16.764   8.344  1.00  0.00           C  
ATOM   3776  O   ASP A 225       2.791  16.397   8.284  1.00  0.00           O  
ATOM   3777  CB  ASP A 225       0.958  18.399   6.565  1.00  0.00           C  
ATOM   3778  CG  ASP A 225       0.525  18.588   5.117  1.00  0.00           C  
ATOM   3779  OD1 ASP A 225       0.354  17.605   4.435  1.00  0.00           O  
ATOM   3780  OD2 ASP A 225       0.370  19.714   4.707  1.00  0.00           O  
ATOM   3781  H   ASP A 225      -1.302  17.246   6.744  1.00  0.00           H  
ATOM   3782  HA  ASP A 225       1.234  16.280   6.313  1.00  0.00           H  
ATOM   3783 1HB  ASP A 225       0.367  19.063   7.195  1.00  0.00           H  
ATOM   3784 2HB  ASP A 225       2.002  18.702   6.659  1.00  0.00           H  
ATOM   3785  N   VAL A 226       1.000  16.986   9.505  1.00  0.00           N  
ATOM   3786  CA  VAL A 226       1.736  16.842  10.772  1.00  0.00           C  
ATOM   3787  C   VAL A 226       1.890  15.379  11.214  1.00  0.00           C  
ATOM   3788  O   VAL A 226       2.931  15.006  11.755  1.00  0.00           O  
ATOM   3789  CB  VAL A 226       1.017  17.626  11.886  1.00  0.00           C  
ATOM   3790  CG1 VAL A 226       1.675  17.363  13.232  1.00  0.00           C  
ATOM   3791  CG2 VAL A 226       1.026  19.112  11.562  1.00  0.00           C  
ATOM   3792  H   VAL A 226       0.027  17.254   9.529  1.00  0.00           H  
ATOM   3793  HA  VAL A 226       2.737  17.253  10.639  1.00  0.00           H  
ATOM   3794  HB  VAL A 226      -0.013  17.275  11.957  1.00  0.00           H  
ATOM   3795 1HG1 VAL A 226       1.153  17.924  14.008  1.00  0.00           H  
ATOM   3796 2HG1 VAL A 226       1.624  16.299  13.460  1.00  0.00           H  
ATOM   3797 3HG1 VAL A 226       2.717  17.678  13.196  1.00  0.00           H  
ATOM   3798 1HG2 VAL A 226       0.515  19.660  12.353  1.00  0.00           H  
ATOM   3799 2HG2 VAL A 226       2.057  19.462  11.485  1.00  0.00           H  
ATOM   3800 3HG2 VAL A 226       0.514  19.281  10.614  1.00  0.00           H  
ATOM   3801  N   LEU A 227       0.865  14.562  10.971  1.00  0.00           N  
ATOM   3802  CA  LEU A 227       0.954  13.119  11.206  1.00  0.00           C  
ATOM   3803  C   LEU A 227       1.802  12.395  10.145  1.00  0.00           C  
ATOM   3804  O   LEU A 227       2.471  11.404  10.461  1.00  0.00           O  
ATOM   3805  CB  LEU A 227      -0.455  12.513  11.235  1.00  0.00           C  
ATOM   3806  CG  LEU A 227      -1.351  12.969  12.394  1.00  0.00           C  
ATOM   3807  CD1 LEU A 227      -2.716  12.304  12.272  1.00  0.00           C  
ATOM   3808  CD2 LEU A 227      -0.688  12.617  13.718  1.00  0.00           C  
ATOM   3809  H   LEU A 227       0.003  14.950  10.615  1.00  0.00           H  
ATOM   3810  HA  LEU A 227       1.431  12.955  12.171  1.00  0.00           H  
ATOM   3811 1HB  LEU A 227      -0.962  12.768  10.305  1.00  0.00           H  
ATOM   3812 2HB  LEU A 227      -0.366  11.429  11.292  1.00  0.00           H  
ATOM   3813  HG  LEU A 227      -1.500  14.048  12.337  1.00  0.00           H  
ATOM   3814 1HD1 LEU A 227      -3.352  12.628  13.095  1.00  0.00           H  
ATOM   3815 2HD1 LEU A 227      -3.176  12.588  11.326  1.00  0.00           H  
ATOM   3816 3HD1 LEU A 227      -2.598  11.222  12.309  1.00  0.00           H  
ATOM   3817 1HD2 LEU A 227      -1.324  12.942  14.541  1.00  0.00           H  
ATOM   3818 2HD2 LEU A 227      -0.540  11.538  13.776  1.00  0.00           H  
ATOM   3819 3HD2 LEU A 227       0.278  13.119  13.785  1.00  0.00           H  
ATOM   3820  N   ARG A 228       1.761  12.869   8.896  1.00  0.00           N  
ATOM   3821  CA  ARG A 228       2.575  12.273   7.829  1.00  0.00           C  
ATOM   3822  C   ARG A 228       4.066  12.431   8.117  1.00  0.00           C  
ATOM   3823  O   ARG A 228       4.854  11.560   7.766  1.00  0.00           O  
ATOM   3824  CB  ARG A 228       2.253  12.913   6.486  1.00  0.00           C  
ATOM   3825  CG  ARG A 228       2.956  12.284   5.294  1.00  0.00           C  
ATOM   3826  CD  ARG A 228       2.628  10.841   5.161  1.00  0.00           C  
ATOM   3827  NE  ARG A 228       1.244  10.633   4.768  1.00  0.00           N  
ATOM   3828  CZ  ARG A 228       0.802  10.643   3.495  1.00  0.00           C  
ATOM   3829  NH1 ARG A 228       1.643  10.852   2.507  1.00  0.00           N  
ATOM   3830  NH2 ARG A 228      -0.480  10.444   3.240  1.00  0.00           N  
ATOM   3831  H   ARG A 228       1.160  13.651   8.678  1.00  0.00           H  
ATOM   3832  HA  ARG A 228       2.344  11.209   7.771  1.00  0.00           H  
ATOM   3833 1HB  ARG A 228       1.181  12.856   6.304  1.00  0.00           H  
ATOM   3834 2HB  ARG A 228       2.526  13.967   6.511  1.00  0.00           H  
ATOM   3835 1HG  ARG A 228       2.647  12.791   4.379  1.00  0.00           H  
ATOM   3836 2HG  ARG A 228       4.036  12.381   5.415  1.00  0.00           H  
ATOM   3837 1HD  ARG A 228       3.270  10.390   4.404  1.00  0.00           H  
ATOM   3838 2HD  ARG A 228       2.789  10.343   6.116  1.00  0.00           H  
ATOM   3839  HE  ARG A 228       0.567  10.470   5.500  1.00  0.00           H  
ATOM   3840 1HH1 ARG A 228       2.623  11.005   2.702  1.00  0.00           H  
ATOM   3841 2HH1 ARG A 228       1.311  10.859   1.554  1.00  0.00           H  
ATOM   3842 1HH2 ARG A 228      -1.127  10.283   3.999  1.00  0.00           H  
ATOM   3843 2HH2 ARG A 228      -0.813  10.452   2.287  1.00  0.00           H  
ATOM   3844  N   ILE A 229       4.452  13.529   8.762  1.00  0.00           N  
ATOM   3845  CA  ILE A 229       5.856  13.736   9.128  1.00  0.00           C  
ATOM   3846  C   ILE A 229       6.308  12.745  10.215  1.00  0.00           C  
ATOM   3847  O   ILE A 229       7.486  12.364  10.274  1.00  0.00           O  
ATOM   3848  CB  ILE A 229       6.084  15.177   9.619  1.00  0.00           C  
ATOM   3849  CG1 ILE A 229       5.944  16.165   8.457  1.00  0.00           C  
ATOM   3850  CG2 ILE A 229       7.451  15.308  10.270  1.00  0.00           C  
ATOM   3851  CD1 ILE A 229       5.895  17.613   8.890  1.00  0.00           C  
ATOM   3852  H   ILE A 229       3.771  14.234   9.006  1.00  0.00           H  
ATOM   3853  HA  ILE A 229       6.472  13.570   8.245  1.00  0.00           H  
ATOM   3854  HB  ILE A 229       5.318  15.438  10.348  1.00  0.00           H  
ATOM   3855 1HG1 ILE A 229       6.782  16.042   7.772  1.00  0.00           H  
ATOM   3856 2HG1 ILE A 229       5.032  15.946   7.901  1.00  0.00           H  
ATOM   3857 1HG2 ILE A 229       7.596  16.333  10.611  1.00  0.00           H  
ATOM   3858 2HG2 ILE A 229       7.515  14.630  11.121  1.00  0.00           H  
ATOM   3859 3HG2 ILE A 229       8.225  15.053   9.546  1.00  0.00           H  
ATOM   3860 1HD1 ILE A 229       5.795  18.252   8.012  1.00  0.00           H  
ATOM   3861 2HD1 ILE A 229       5.041  17.767   9.550  1.00  0.00           H  
ATOM   3862 3HD1 ILE A 229       6.813  17.866   9.419  1.00  0.00           H  
ATOM   3863  N   GLN A 230       5.360  12.314  11.048  1.00  0.00           N  
ATOM   3864  CA  GLN A 230       5.619  11.327  12.096  1.00  0.00           C  
ATOM   3865  C   GLN A 230       6.031   9.959  11.548  1.00  0.00           C  
ATOM   3866  O   GLN A 230       7.073   9.445  11.935  1.00  0.00           O  
ATOM   3867  CB  GLN A 230       4.380  11.170  12.981  1.00  0.00           C  
ATOM   3868  CG  GLN A 230       4.074  12.382  13.844  1.00  0.00           C  
ATOM   3869  CD  GLN A 230       2.869  12.166  14.740  1.00  0.00           C  
ATOM   3870  OE1 GLN A 230       2.242  11.103  14.715  1.00  0.00           O  
ATOM   3871  NE2 GLN A 230       2.539  13.173  15.541  1.00  0.00           N  
ATOM   3872  H   GLN A 230       4.428  12.689  10.945  1.00  0.00           H  
ATOM   3873  HA  GLN A 230       6.448  11.682  12.708  1.00  0.00           H  
ATOM   3874 1HB  GLN A 230       3.509  10.974  12.356  1.00  0.00           H  
ATOM   3875 2HB  GLN A 230       4.510  10.312  13.640  1.00  0.00           H  
ATOM   3876 1HG  GLN A 230       4.937  12.593  14.475  1.00  0.00           H  
ATOM   3877 2HG  GLN A 230       3.869  13.234  13.196  1.00  0.00           H  
ATOM   3878 1HE2 GLN A 230       1.754  13.088  16.155  1.00  0.00           H  
ATOM   3879 2HE2 GLN A 230       3.076  14.017  15.530  1.00  0.00           H  
ATOM   3880  N   LEU A 231       5.229   9.369  10.656  1.00  0.00           N  
ATOM   3881  CA  LEU A 231       5.589   8.057  10.094  1.00  0.00           C  
ATOM   3882  C   LEU A 231       6.862   8.148   9.288  1.00  0.00           C  
ATOM   3883  O   LEU A 231       7.679   7.230   9.300  1.00  0.00           O  
ATOM   3884  CB  LEU A 231       4.461   7.520   9.205  1.00  0.00           C  
ATOM   3885  CG  LEU A 231       3.131   7.238   9.915  1.00  0.00           C  
ATOM   3886  CD1 LEU A 231       2.089   6.807   8.891  1.00  0.00           C  
ATOM   3887  CD2 LEU A 231       3.337   6.162  10.971  1.00  0.00           C  
ATOM   3888  H   LEU A 231       4.372   9.813  10.359  1.00  0.00           H  
ATOM   3889  HA  LEU A 231       5.744   7.359  10.916  1.00  0.00           H  
ATOM   3890 1HB  LEU A 231       4.267   8.243   8.414  1.00  0.00           H  
ATOM   3891 2HB  LEU A 231       4.794   6.589   8.744  1.00  0.00           H  
ATOM   3892  HG  LEU A 231       2.772   8.150  10.392  1.00  0.00           H  
ATOM   3893 1HD1 LEU A 231       1.143   6.607   9.396  1.00  0.00           H  
ATOM   3894 2HD1 LEU A 231       1.947   7.602   8.160  1.00  0.00           H  
ATOM   3895 3HD1 LEU A 231       2.428   5.903   8.386  1.00  0.00           H  
ATOM   3896 1HD2 LEU A 231       2.392   5.963  11.477  1.00  0.00           H  
ATOM   3897 2HD2 LEU A 231       3.694   5.249  10.495  1.00  0.00           H  
ATOM   3898 3HD2 LEU A 231       4.073   6.504  11.700  1.00  0.00           H  
ATOM   3899  N   LEU A 232       7.007   9.253   8.563  1.00  0.00           N  
ATOM   3900  CA  LEU A 232       8.228   9.532   7.836  1.00  0.00           C  
ATOM   3901  C   LEU A 232       9.432   9.538   8.780  1.00  0.00           C  
ATOM   3902  O   LEU A 232      10.481   8.994   8.445  1.00  0.00           O  
ATOM   3903  CB  LEU A 232       8.116  10.882   7.117  1.00  0.00           C  
ATOM   3904  CG  LEU A 232       9.349  11.310   6.311  1.00  0.00           C  
ATOM   3905  CD1 LEU A 232       9.512  10.394   5.105  1.00  0.00           C  
ATOM   3906  CD2 LEU A 232       9.194  12.761   5.879  1.00  0.00           C  
ATOM   3907  H   LEU A 232       6.246   9.915   8.518  1.00  0.00           H  
ATOM   3908  HA  LEU A 232       8.375   8.749   7.093  1.00  0.00           H  
ATOM   3909 1HB  LEU A 232       7.271  10.842   6.432  1.00  0.00           H  
ATOM   3910 2HB  LEU A 232       7.920  11.656   7.859  1.00  0.00           H  
ATOM   3911  HG  LEU A 232      10.241  11.209   6.929  1.00  0.00           H  
ATOM   3912 1HD1 LEU A 232      10.388  10.699   4.532  1.00  0.00           H  
ATOM   3913 2HD1 LEU A 232       9.640   9.367   5.445  1.00  0.00           H  
ATOM   3914 3HD1 LEU A 232       8.625  10.462   4.475  1.00  0.00           H  
ATOM   3915 1HD2 LEU A 232      10.072  13.065   5.306  1.00  0.00           H  
ATOM   3916 2HD2 LEU A 232       8.303  12.863   5.259  1.00  0.00           H  
ATOM   3917 3HD2 LEU A 232       9.098  13.395   6.759  1.00  0.00           H  
ATOM   3918  N   LYS A 233       9.262  10.127   9.964  1.00  0.00           N  
ATOM   3919  CA  LYS A 233      10.278  10.063  11.014  1.00  0.00           C  
ATOM   3920  C   LYS A 233      10.572   8.628  11.487  1.00  0.00           C  
ATOM   3921  O   LYS A 233      11.663   8.361  11.985  1.00  0.00           O  
ATOM   3922  CB  LYS A 233       9.846  10.922  12.204  1.00  0.00           C  
ATOM   3923  CG  LYS A 233      10.936  11.149  13.244  1.00  0.00           C  
ATOM   3924  CD  LYS A 233      10.477  12.120  14.321  1.00  0.00           C  
ATOM   3925  CE  LYS A 233      11.559  12.339  15.368  1.00  0.00           C  
ATOM   3926  NZ  LYS A 233      11.122  13.282  16.432  1.00  0.00           N  
ATOM   3927  H   LYS A 233       8.405  10.632  10.139  1.00  0.00           H  
ATOM   3928  HA  LYS A 233      11.214  10.455  10.614  1.00  0.00           H  
ATOM   3929 1HB  LYS A 233       9.515  11.898  11.847  1.00  0.00           H  
ATOM   3930 2HB  LYS A 233       8.999  10.452  12.704  1.00  0.00           H  
ATOM   3931 1HG  LYS A 233      11.198  10.199  13.710  1.00  0.00           H  
ATOM   3932 2HG  LYS A 233      11.823  11.553  12.757  1.00  0.00           H  
ATOM   3933 1HD  LYS A 233      10.225  13.079  13.865  1.00  0.00           H  
ATOM   3934 2HD  LYS A 233       9.587  11.726  14.811  1.00  0.00           H  
ATOM   3935 1HE  LYS A 233      11.818  11.386  15.827  1.00  0.00           H  
ATOM   3936 2HE  LYS A 233      12.453  12.741  14.889  1.00  0.00           H  
ATOM   3937 1HZ  LYS A 233      11.866  13.400  17.105  1.00  0.00           H  
ATOM   3938 2HZ  LYS A 233      10.897  14.176  16.019  1.00  0.00           H  
ATOM   3939 3HZ  LYS A 233      10.305  12.911  16.896  1.00  0.00           H  
ATOM   3940  N   ILE A 234       9.603   7.720  11.335  1.00  0.00           N  
ATOM   3941  CA  ILE A 234       9.741   6.329  11.808  1.00  0.00           C  
ATOM   3942  C   ILE A 234      10.716   5.510  10.951  1.00  0.00           C  
ATOM   3943  O   ILE A 234      10.624   5.485   9.712  1.00  0.00           O  
ATOM   3944  CB  ILE A 234       8.372   5.624  11.825  1.00  0.00           C  
ATOM   3945  CG1 ILE A 234       7.448   6.279  12.854  1.00  0.00           C  
ATOM   3946  CG2 ILE A 234       8.541   4.142  12.124  1.00  0.00           C  
ATOM   3947  CD1 ILE A 234       7.950   6.182  14.276  1.00  0.00           C  
ATOM   3948  H   ILE A 234       8.747   8.002  10.879  1.00  0.00           H  
ATOM   3949  HA  ILE A 234      10.135   6.347  12.823  1.00  0.00           H  
ATOM   3950  HB  ILE A 234       7.892   5.737  10.853  1.00  0.00           H  
ATOM   3951 1HG1 ILE A 234       7.318   7.332  12.609  1.00  0.00           H  
ATOM   3952 2HG1 ILE A 234       6.464   5.810  12.809  1.00  0.00           H  
ATOM   3953 1HG2 ILE A 234       7.564   3.659  12.132  1.00  0.00           H  
ATOM   3954 2HG2 ILE A 234       9.164   3.686  11.355  1.00  0.00           H  
ATOM   3955 3HG2 ILE A 234       9.016   4.019  13.097  1.00  0.00           H  
ATOM   3956 1HD1 ILE A 234       7.242   6.668  14.947  1.00  0.00           H  
ATOM   3957 2HD1 ILE A 234       8.053   5.132  14.555  1.00  0.00           H  
ATOM   3958 3HD1 ILE A 234       8.919   6.675  14.354  1.00  0.00           H  
ATOM   3959  N   GLY A 235      11.645   4.834  11.623  1.00  0.00           N  
ATOM   3960  CA  GLY A 235      12.718   4.119  10.933  1.00  0.00           C  
ATOM   3961  C   GLY A 235      12.486   2.633  10.792  1.00  0.00           C  
ATOM   3962  O   GLY A 235      13.118   1.972   9.975  1.00  0.00           O  
ATOM   3963  H   GLY A 235      11.610   4.813  12.632  1.00  0.00           H  
ATOM   3964 1HA  GLY A 235      12.850   4.536   9.935  1.00  0.00           H  
ATOM   3965 2HA  GLY A 235      13.655   4.265  11.469  1.00  0.00           H  
ATOM   3966  N   SER A 236      11.573   2.112  11.593  1.00  0.00           N  
ATOM   3967  CA  SER A 236      11.347   0.691  11.629  1.00  0.00           C  
ATOM   3968  C   SER A 236      10.053   0.277  10.930  1.00  0.00           C  
ATOM   3969  O   SER A 236       9.003   0.910  11.095  1.00  0.00           O  
ATOM   3970  CB  SER A 236      11.323   0.224  13.071  1.00  0.00           C  
ATOM   3971  OG  SER A 236      11.021  -1.142  13.152  1.00  0.00           O  
ATOM   3972  H   SER A 236      11.023   2.713  12.190  1.00  0.00           H  
ATOM   3973  HA  SER A 236      12.166   0.197  11.105  1.00  0.00           H  
ATOM   3974 1HB  SER A 236      12.293   0.412  13.531  1.00  0.00           H  
ATOM   3975 2HB  SER A 236      10.582   0.797  13.627  1.00  0.00           H  
ATOM   3976  HG  SER A 236      11.842  -1.605  12.976  1.00  0.00           H  
ATOM   3977  N   ALA A 237      10.141  -0.810  10.164  1.00  0.00           N  
ATOM   3978  CA  ALA A 237       8.977  -1.423   9.550  1.00  0.00           C  
ATOM   3979  C   ALA A 237       7.943  -1.764  10.608  1.00  0.00           C  
ATOM   3980  O   ALA A 237       6.778  -1.448  10.428  1.00  0.00           O  
ATOM   3981  CB  ALA A 237       9.375  -2.667   8.770  1.00  0.00           C  
ATOM   3982  H   ALA A 237      11.052  -1.218  10.008  1.00  0.00           H  
ATOM   3983  HA  ALA A 237       8.539  -0.702   8.860  1.00  0.00           H  
ATOM   3984 1HB  ALA A 237       8.488  -3.116   8.324  1.00  0.00           H  
ATOM   3985 2HB  ALA A 237      10.079  -2.394   7.983  1.00  0.00           H  
ATOM   3986 3HB  ALA A 237       9.844  -3.384   9.443  1.00  0.00           H  
ATOM   3987  N   ILE A 238       8.378  -2.386  11.713  1.00  0.00           N  
ATOM   3988  CA  ILE A 238       7.466  -2.840  12.778  1.00  0.00           C  
ATOM   3989  C   ILE A 238       6.684  -1.676  13.365  1.00  0.00           C  
ATOM   3990  O   ILE A 238       5.467  -1.742  13.475  1.00  0.00           O  
ATOM   3991  CB  ILE A 238       8.237  -3.552  13.905  1.00  0.00           C  
ATOM   3992  CG1 ILE A 238       8.810  -4.880  13.403  1.00  0.00           C  
ATOM   3993  CG2 ILE A 238       7.333  -3.779  15.106  1.00  0.00           C  
ATOM   3994  CD1 ILE A 238       9.822  -5.502  14.339  1.00  0.00           C  
ATOM   3995  H   ILE A 238       9.370  -2.547  11.813  1.00  0.00           H  
ATOM   3996  HA  ILE A 238       6.758  -3.547  12.348  1.00  0.00           H  
ATOM   3997  HB  ILE A 238       9.084  -2.938  14.210  1.00  0.00           H  
ATOM   3998 1HG1 ILE A 238       8.000  -5.592  13.254  1.00  0.00           H  
ATOM   3999 2HG1 ILE A 238       9.291  -4.726  12.437  1.00  0.00           H  
ATOM   4000 1HG2 ILE A 238       7.893  -4.284  15.893  1.00  0.00           H  
ATOM   4001 2HG2 ILE A 238       6.972  -2.820  15.476  1.00  0.00           H  
ATOM   4002 3HG2 ILE A 238       6.484  -4.397  14.812  1.00  0.00           H  
ATOM   4003 1HD1 ILE A 238      10.182  -6.439  13.915  1.00  0.00           H  
ATOM   4004 2HD1 ILE A 238      10.660  -4.817  14.474  1.00  0.00           H  
ATOM   4005 3HD1 ILE A 238       9.353  -5.696  15.303  1.00  0.00           H  
ATOM   4006  N   GLN A 239       7.396  -0.617  13.745  1.00  0.00           N  
ATOM   4007  CA  GLN A 239       6.773   0.584  14.303  1.00  0.00           C  
ATOM   4008  C   GLN A 239       5.934   1.327  13.264  1.00  0.00           C  
ATOM   4009  O   GLN A 239       5.018   2.063  13.616  1.00  0.00           O  
ATOM   4010  CB  GLN A 239       7.842   1.521  14.872  1.00  0.00           C  
ATOM   4011  CG  GLN A 239       8.574   0.969  16.083  1.00  0.00           C  
ATOM   4012  CD  GLN A 239       7.638   0.677  17.240  1.00  0.00           C  
ATOM   4013  OE1 GLN A 239       6.619   1.350  17.420  1.00  0.00           O  
ATOM   4014  NE2 GLN A 239       7.978  -0.332  18.035  1.00  0.00           N  
ATOM   4015  H   GLN A 239       8.400  -0.648  13.643  1.00  0.00           H  
ATOM   4016  HA  GLN A 239       6.105   0.284  15.110  1.00  0.00           H  
ATOM   4017 1HB  GLN A 239       8.582   1.738  14.101  1.00  0.00           H  
ATOM   4018 2HB  GLN A 239       7.381   2.466  15.159  1.00  0.00           H  
ATOM   4019 1HG  GLN A 239       9.071   0.040  15.802  1.00  0.00           H  
ATOM   4020 2HG  GLN A 239       9.310   1.701  16.415  1.00  0.00           H  
ATOM   4021 1HE2 GLN A 239       7.400  -0.572  18.816  1.00  0.00           H  
ATOM   4022 2HE2 GLN A 239       8.813  -0.852  17.854  1.00  0.00           H  
ATOM   4023  N   ARG A 240       6.263   1.140  11.987  1.00  0.00           N  
ATOM   4024  CA  ARG A 240       5.470   1.692  10.904  1.00  0.00           C  
ATOM   4025  C   ARG A 240       4.128   0.959  10.819  1.00  0.00           C  
ATOM   4026  O   ARG A 240       3.075   1.590  10.870  1.00  0.00           O  
ATOM   4027  CB  ARG A 240       6.209   1.575   9.579  1.00  0.00           C  
ATOM   4028  CG  ARG A 240       5.566   2.319   8.420  1.00  0.00           C  
ATOM   4029  CD  ARG A 240       5.467   3.776   8.690  1.00  0.00           C  
ATOM   4030  NE  ARG A 240       6.759   4.436   8.588  1.00  0.00           N  
ATOM   4031  CZ  ARG A 240       7.185   5.121   7.509  1.00  0.00           C  
ATOM   4032  NH1 ARG A 240       6.413   5.227   6.450  1.00  0.00           N  
ATOM   4033  NH2 ARG A 240       8.379   5.686   7.515  1.00  0.00           N  
ATOM   4034  H   ARG A 240       7.087   0.599  11.767  1.00  0.00           H  
ATOM   4035  HA  ARG A 240       5.292   2.748  11.109  1.00  0.00           H  
ATOM   4036 1HB  ARG A 240       7.223   1.957   9.694  1.00  0.00           H  
ATOM   4037 2HB  ARG A 240       6.286   0.526   9.296  1.00  0.00           H  
ATOM   4038 1HG  ARG A 240       6.164   2.177   7.519  1.00  0.00           H  
ATOM   4039 2HG  ARG A 240       4.560   1.932   8.252  1.00  0.00           H  
ATOM   4040 1HD  ARG A 240       4.792   4.235   7.967  1.00  0.00           H  
ATOM   4041 2HD  ARG A 240       5.081   3.934   9.696  1.00  0.00           H  
ATOM   4042  HE  ARG A 240       7.381   4.377   9.383  1.00  0.00           H  
ATOM   4043 1HH1 ARG A 240       5.499   4.794   6.446  1.00  0.00           H  
ATOM   4044 2HH1 ARG A 240       6.732   5.740   5.641  1.00  0.00           H  
ATOM   4045 1HH2 ARG A 240       8.973   5.605   8.329  1.00  0.00           H  
ATOM   4046 2HH2 ARG A 240       8.699   6.199   6.707  1.00  0.00           H  
ATOM   4047  N   LEU A 241       4.173  -0.367  10.729  1.00  0.00           N  
ATOM   4048  CA  LEU A 241       2.963  -1.204  10.705  1.00  0.00           C  
ATOM   4049  C   LEU A 241       2.080  -1.007  11.930  1.00  0.00           C  
ATOM   4050  O   LEU A 241       0.869  -0.878  11.795  1.00  0.00           O  
ATOM   4051  CB  LEU A 241       3.353  -2.684  10.601  1.00  0.00           C  
ATOM   4052  CG  LEU A 241       4.087  -3.090   9.317  1.00  0.00           C  
ATOM   4053  CD1 LEU A 241       4.660  -4.490   9.481  1.00  0.00           C  
ATOM   4054  CD2 LEU A 241       3.125  -3.028   8.140  1.00  0.00           C  
ATOM   4055  H   LEU A 241       5.079  -0.810  10.675  1.00  0.00           H  
ATOM   4056  HA  LEU A 241       2.372  -0.932   9.831  1.00  0.00           H  
ATOM   4057 1HB  LEU A 241       3.996  -2.933  11.443  1.00  0.00           H  
ATOM   4058 2HB  LEU A 241       2.447  -3.288  10.670  1.00  0.00           H  
ATOM   4059  HG  LEU A 241       4.920  -2.407   9.142  1.00  0.00           H  
ATOM   4060 1HD1 LEU A 241       5.182  -4.780   8.568  1.00  0.00           H  
ATOM   4061 2HD1 LEU A 241       5.360  -4.502  10.317  1.00  0.00           H  
ATOM   4062 3HD1 LEU A 241       3.852  -5.195   9.674  1.00  0.00           H  
ATOM   4063 1HD2 LEU A 241       3.647  -3.315   7.227  1.00  0.00           H  
ATOM   4064 2HD2 LEU A 241       2.293  -3.710   8.313  1.00  0.00           H  
ATOM   4065 3HD2 LEU A 241       2.744  -2.011   8.035  1.00  0.00           H  
ATOM   4066  N   ARG A 242       2.687  -1.006  13.116  1.00  0.00           N  
ATOM   4067  CA  ARG A 242       1.965  -0.784  14.373  1.00  0.00           C  
ATOM   4068  C   ARG A 242       1.237   0.557  14.348  1.00  0.00           C  
ATOM   4069  O   ARG A 242       0.014   0.612  14.372  1.00  0.00           O  
ATOM   4070  CB  ARG A 242       2.919  -0.819  15.558  1.00  0.00           C  
ATOM   4071  CG  ARG A 242       2.248  -0.754  16.921  1.00  0.00           C  
ATOM   4072  CD  ARG A 242       3.242  -0.789  18.024  1.00  0.00           C  
ATOM   4073  NE  ARG A 242       4.013   0.441  18.099  1.00  0.00           N  
ATOM   4074  CZ  ARG A 242       3.569   1.591  18.642  1.00  0.00           C  
ATOM   4075  NH1 ARG A 242       2.359   1.652  19.152  1.00  0.00           N  
ATOM   4076  NH2 ARG A 242       4.350   2.657  18.663  1.00  0.00           N  
ATOM   4077  H   ARG A 242       3.684  -1.165  13.143  1.00  0.00           H  
ATOM   4078  HA  ARG A 242       1.232  -1.581  14.496  1.00  0.00           H  
ATOM   4079 1HB  ARG A 242       3.508  -1.734  15.524  1.00  0.00           H  
ATOM   4080 2HB  ARG A 242       3.612   0.020  15.492  1.00  0.00           H  
ATOM   4081 1HG  ARG A 242       1.678   0.172  17.002  1.00  0.00           H  
ATOM   4082 2HG  ARG A 242       1.576  -1.604  17.037  1.00  0.00           H  
ATOM   4083 1HD  ARG A 242       2.726  -0.927  18.974  1.00  0.00           H  
ATOM   4084 2HD  ARG A 242       3.934  -1.616  17.864  1.00  0.00           H  
ATOM   4085  HE  ARG A 242       4.950   0.433  17.717  1.00  0.00           H  
ATOM   4086 1HH1 ARG A 242       1.762   0.837  19.137  1.00  0.00           H  
ATOM   4087 2HH1 ARG A 242       2.026   2.514  19.560  1.00  0.00           H  
ATOM   4088 1HH2 ARG A 242       5.280   2.610  18.270  1.00  0.00           H  
ATOM   4089 2HH2 ARG A 242       4.016   3.519  19.069  1.00  0.00           H  
ATOM   4090  N   CYS A 243       1.998   1.636  14.286  1.00  0.00           N  
ATOM   4091  CA  CYS A 243       1.429   2.969  14.218  1.00  0.00           C  
ATOM   4092  C   CYS A 243       0.339   3.086  13.148  1.00  0.00           C  
ATOM   4093  O   CYS A 243      -0.668   3.763  13.351  1.00  0.00           O  
ATOM   4094  CB  CYS A 243       2.528   3.993  13.931  1.00  0.00           C  
ATOM   4095  SG  CYS A 243       3.753   4.152  15.252  1.00  0.00           S  
ATOM   4096  H   CYS A 243       3.002   1.529  14.286  1.00  0.00           H  
ATOM   4097  HA  CYS A 243       0.974   3.201  15.181  1.00  0.00           H  
ATOM   4098 1HB  CYS A 243       3.052   3.716  13.016  1.00  0.00           H  
ATOM   4099 2HB  CYS A 243       2.079   4.972  13.768  1.00  0.00           H  
ATOM   4100  HG  CYS A 243       4.250   2.926  15.129  1.00  0.00           H  
ATOM   4101  N   GLU A 244       0.551   2.427  12.014  1.00  0.00           N  
ATOM   4102  CA  GLU A 244      -0.452   2.354  10.944  1.00  0.00           C  
ATOM   4103  C   GLU A 244      -1.745   1.626  11.308  1.00  0.00           C  
ATOM   4104  O   GLU A 244      -2.808   2.004  10.851  1.00  0.00           O  
ATOM   4105  CB  GLU A 244       0.164   1.676   9.718  1.00  0.00           C  
ATOM   4106  CG  GLU A 244       1.073   2.576   8.892  1.00  0.00           C  
ATOM   4107  CD  GLU A 244       1.698   1.865   7.725  1.00  0.00           C  
ATOM   4108  OE1 GLU A 244       1.504   0.679   7.604  1.00  0.00           O  
ATOM   4109  OE2 GLU A 244       2.370   2.507   6.954  1.00  0.00           O  
ATOM   4110  H   GLU A 244       1.438   1.961  11.889  1.00  0.00           H  
ATOM   4111  HA  GLU A 244      -0.751   3.369  10.680  1.00  0.00           H  
ATOM   4112 1HB  GLU A 244       0.748   0.812  10.036  1.00  0.00           H  
ATOM   4113 2HB  GLU A 244      -0.629   1.313   9.066  1.00  0.00           H  
ATOM   4114 1HG  GLU A 244       0.490   3.419   8.520  1.00  0.00           H  
ATOM   4115 2HG  GLU A 244       1.858   2.970   9.535  1.00  0.00           H  
ATOM   4116  N   LEU A 245      -1.652   0.564  12.099  1.00  0.00           N  
ATOM   4117  CA  LEU A 245      -2.855  -0.093  12.607  1.00  0.00           C  
ATOM   4118  C   LEU A 245      -3.613   0.829  13.530  1.00  0.00           C  
ATOM   4119  O   LEU A 245      -4.834   0.840  13.531  1.00  0.00           O  
ATOM   4120  CB  LEU A 245      -2.493  -1.384  13.352  1.00  0.00           C  
ATOM   4121  CG  LEU A 245      -3.678  -2.245  13.804  1.00  0.00           C  
ATOM   4122  CD1 LEU A 245      -4.476  -2.691  12.587  1.00  0.00           C  
ATOM   4123  CD2 LEU A 245      -3.165  -3.443  14.590  1.00  0.00           C  
ATOM   4124  H   LEU A 245      -0.746   0.200  12.357  1.00  0.00           H  
ATOM   4125  HA  LEU A 245      -3.493  -0.348  11.761  1.00  0.00           H  
ATOM   4126 1HB  LEU A 245      -1.867  -1.995  12.704  1.00  0.00           H  
ATOM   4127 2HB  LEU A 245      -1.915  -1.123  14.239  1.00  0.00           H  
ATOM   4128  HG  LEU A 245      -4.339  -1.653  14.437  1.00  0.00           H  
ATOM   4129 1HD1 LEU A 245      -5.320  -3.304  12.908  1.00  0.00           H  
ATOM   4130 2HD1 LEU A 245      -4.848  -1.815  12.055  1.00  0.00           H  
ATOM   4131 3HD1 LEU A 245      -3.837  -3.273  11.925  1.00  0.00           H  
ATOM   4132 1HD2 LEU A 245      -4.008  -4.056  14.912  1.00  0.00           H  
ATOM   4133 2HD2 LEU A 245      -2.506  -4.038  13.958  1.00  0.00           H  
ATOM   4134 3HD2 LEU A 245      -2.614  -3.097  15.464  1.00  0.00           H  
ATOM   4135  N   ASP A 246      -2.877   1.598  14.319  1.00  0.00           N  
ATOM   4136  CA  ASP A 246      -3.470   2.544  15.248  1.00  0.00           C  
ATOM   4137  C   ASP A 246      -4.410   3.510  14.511  1.00  0.00           C  
ATOM   4138  O   ASP A 246      -5.598   3.607  14.836  1.00  0.00           O  
ATOM   4139  CB  ASP A 246      -2.379   3.328  15.981  1.00  0.00           C  
ATOM   4140  CG  ASP A 246      -2.922   4.170  17.128  1.00  0.00           C  
ATOM   4141  OD1 ASP A 246      -3.539   3.614  18.006  1.00  0.00           O  
ATOM   4142  OD2 ASP A 246      -2.714   5.359  17.115  1.00  0.00           O  
ATOM   4143  H   ASP A 246      -1.871   1.521  14.270  1.00  0.00           H  
ATOM   4144  HA  ASP A 246      -4.054   1.988  15.982  1.00  0.00           H  
ATOM   4145 1HB  ASP A 246      -1.637   2.634  16.378  1.00  0.00           H  
ATOM   4146 2HB  ASP A 246      -1.868   3.985  15.277  1.00  0.00           H  
ATOM   4147  N   ILE A 247      -3.874   4.195  13.503  1.00  0.00           N  
ATOM   4148  CA  ILE A 247      -4.640   5.148  12.720  1.00  0.00           C  
ATOM   4149  C   ILE A 247      -5.903   4.530  12.112  1.00  0.00           C  
ATOM   4150  O   ILE A 247      -6.966   5.148  12.137  1.00  0.00           O  
ATOM   4151  CB  ILE A 247      -3.768   5.738  11.597  1.00  0.00           C  
ATOM   4152  CG1 ILE A 247      -2.669   6.627  12.185  1.00  0.00           C  
ATOM   4153  CG2 ILE A 247      -4.625   6.524  10.616  1.00  0.00           C  
ATOM   4154  CD1 ILE A 247      -1.566   6.962  11.206  1.00  0.00           C  
ATOM   4155  H   ILE A 247      -2.901   4.043  13.279  1.00  0.00           H  
ATOM   4156  HA  ILE A 247      -4.960   5.956  13.376  1.00  0.00           H  
ATOM   4157  HB  ILE A 247      -3.268   4.931  11.062  1.00  0.00           H  
ATOM   4158 1HG1 ILE A 247      -3.106   7.561  12.538  1.00  0.00           H  
ATOM   4159 2HG1 ILE A 247      -2.222   6.130  13.045  1.00  0.00           H  
ATOM   4160 1HG2 ILE A 247      -3.994   6.935   9.828  1.00  0.00           H  
ATOM   4161 2HG2 ILE A 247      -5.371   5.864  10.175  1.00  0.00           H  
ATOM   4162 3HG2 ILE A 247      -5.125   7.338  11.141  1.00  0.00           H  
ATOM   4163 1HD1 ILE A 247      -0.825   7.594  11.697  1.00  0.00           H  
ATOM   4164 2HD1 ILE A 247      -1.090   6.042  10.866  1.00  0.00           H  
ATOM   4165 3HD1 ILE A 247      -1.986   7.492  10.353  1.00  0.00           H  
ATOM   4166  N   MET A 248      -5.785   3.308  11.592  1.00  0.00           N  
ATOM   4167  CA  MET A 248      -6.907   2.624  10.942  1.00  0.00           C  
ATOM   4168  C   MET A 248      -8.050   2.293  11.889  1.00  0.00           C  
ATOM   4169  O   MET A 248      -9.208   2.313  11.488  1.00  0.00           O  
ATOM   4170  CB  MET A 248      -6.410   1.346  10.270  1.00  0.00           C  
ATOM   4171  CG  MET A 248      -5.627   1.573   8.985  1.00  0.00           C  
ATOM   4172  SD  MET A 248      -6.645   2.258   7.662  1.00  0.00           S  
ATOM   4173  CE  MET A 248      -7.689   0.856   7.278  1.00  0.00           C  
ATOM   4174  H   MET A 248      -4.891   2.841  11.650  1.00  0.00           H  
ATOM   4175  HA  MET A 248      -7.323   3.286  10.183  1.00  0.00           H  
ATOM   4176 1HB  MET A 248      -5.768   0.798  10.959  1.00  0.00           H  
ATOM   4177 2HB  MET A 248      -7.261   0.705  10.035  1.00  0.00           H  
ATOM   4178 1HG  MET A 248      -4.804   2.260   9.177  1.00  0.00           H  
ATOM   4179 2HG  MET A 248      -5.209   0.628   8.642  1.00  0.00           H  
ATOM   4180 1HE  MET A 248      -8.376   1.124   6.474  1.00  0.00           H  
ATOM   4181 2HE  MET A 248      -7.068   0.016   6.960  1.00  0.00           H  
ATOM   4182 3HE  MET A 248      -8.258   0.572   8.163  1.00  0.00           H  
ATOM   4183  N   ASN A 249      -7.724   1.990  13.142  1.00  0.00           N  
ATOM   4184  CA  ASN A 249      -8.746   1.836  14.172  1.00  0.00           C  
ATOM   4185  C   ASN A 249      -9.221   3.190  14.694  1.00  0.00           C  
ATOM   4186  O   ASN A 249     -10.422   3.444  14.752  1.00  0.00           O  
ATOM   4187  CB  ASN A 249      -8.227   0.977  15.311  1.00  0.00           C  
ATOM   4188  CG  ASN A 249      -8.124  -0.476  14.939  1.00  0.00           C  
ATOM   4189  OD1 ASN A 249      -8.811  -0.945  14.023  1.00  0.00           O  
ATOM   4190  ND2 ASN A 249      -7.280  -1.197  15.630  1.00  0.00           N  
ATOM   4191  H   ASN A 249      -6.753   1.863  13.390  1.00  0.00           H  
ATOM   4192  HA  ASN A 249      -9.612   1.342  13.729  1.00  0.00           H  
ATOM   4193 1HB  ASN A 249      -7.242   1.333  15.616  1.00  0.00           H  
ATOM   4194 2HB  ASN A 249      -8.891   1.073  16.171  1.00  0.00           H  
ATOM   4195 1HD2 ASN A 249      -7.169  -2.170  15.426  1.00  0.00           H  
ATOM   4196 2HD2 ASN A 249      -6.744  -0.776  16.361  1.00  0.00           H  
ATOM   4197  N   LYS A 250      -8.273   4.066  15.040  1.00  0.00           N  
ATOM   4198  CA  LYS A 250      -8.578   5.314  15.745  1.00  0.00           C  
ATOM   4199  C   LYS A 250      -9.181   6.445  14.884  1.00  0.00           C  
ATOM   4200  O   LYS A 250      -9.752   7.379  15.426  1.00  0.00           O  
ATOM   4201  CB  LYS A 250      -7.305   5.824  16.423  1.00  0.00           C  
ATOM   4202  CG  LYS A 250      -6.713   4.868  17.449  1.00  0.00           C  
ATOM   4203  CD  LYS A 250      -7.480   4.920  18.762  1.00  0.00           C  
ATOM   4204  CE  LYS A 250      -6.893   3.961  19.786  1.00  0.00           C  
ATOM   4205  NZ  LYS A 250      -5.459   4.249  20.060  1.00  0.00           N  
ATOM   4206  H   LYS A 250      -7.314   3.856  14.805  1.00  0.00           H  
ATOM   4207  HA  LYS A 250      -9.334   5.107  16.503  1.00  0.00           H  
ATOM   4208 1HB  LYS A 250      -6.544   6.018  15.667  1.00  0.00           H  
ATOM   4209 2HB  LYS A 250      -7.515   6.768  16.927  1.00  0.00           H  
ATOM   4210 1HG  LYS A 250      -6.745   3.850  17.059  1.00  0.00           H  
ATOM   4211 2HG  LYS A 250      -5.672   5.133  17.635  1.00  0.00           H  
ATOM   4212 1HD  LYS A 250      -7.446   5.934  19.163  1.00  0.00           H  
ATOM   4213 2HD  LYS A 250      -8.522   4.653  18.584  1.00  0.00           H  
ATOM   4214 1HE  LYS A 250      -7.451   4.038  20.718  1.00  0.00           H  
ATOM   4215 2HE  LYS A 250      -6.981   2.938  19.419  1.00  0.00           H  
ATOM   4216 1HZ  LYS A 250      -5.107   3.592  20.743  1.00  0.00           H  
ATOM   4217 2HZ  LYS A 250      -4.928   4.162  19.205  1.00  0.00           H  
ATOM   4218 3HZ  LYS A 250      -5.366   5.188  20.419  1.00  0.00           H  
ATOM   4219  N   CYS A 251      -9.084   6.362  13.561  1.00  0.00           N  
ATOM   4220  CA  CYS A 251      -9.521   7.492  12.719  1.00  0.00           C  
ATOM   4221  C   CYS A 251     -10.674   7.209  11.743  1.00  0.00           C  
ATOM   4222  O   CYS A 251     -10.479   7.199  10.523  1.00  0.00           O  
ATOM   4223  CB  CYS A 251      -8.331   8.003  11.906  1.00  0.00           C  
ATOM   4224  SG  CYS A 251      -6.961   8.622  12.911  1.00  0.00           S  
ATOM   4225  H   CYS A 251      -8.714   5.533  13.118  1.00  0.00           H  
ATOM   4226  HA  CYS A 251      -9.881   8.289  13.370  1.00  0.00           H  
ATOM   4227 1HB  CYS A 251      -7.950   7.201  11.274  1.00  0.00           H  
ATOM   4228 2HB  CYS A 251      -8.659   8.809  11.249  1.00  0.00           H  
ATOM   4229  HG  CYS A 251      -6.714   7.473  13.533  1.00  0.00           H  
ATOM   4230  N   THR A 252     -11.876   7.032  12.284  1.00  0.00           N  
ATOM   4231  CA  THR A 252     -13.040   6.653  11.476  1.00  0.00           C  
ATOM   4232  C   THR A 252     -13.647   7.773  10.603  1.00  0.00           C  
ATOM   4233  O   THR A 252     -14.137   7.499   9.504  1.00  0.00           O  
ATOM   4234  CB  THR A 252     -14.143   6.091  12.392  1.00  0.00           C  
ATOM   4235  OG1 THR A 252     -13.652   4.934  13.082  1.00  0.00           O  
ATOM   4236  CG2 THR A 252     -15.369   5.710  11.579  1.00  0.00           C  
ATOM   4237  H   THR A 252     -11.989   7.162  13.279  1.00  0.00           H  
ATOM   4238  HA  THR A 252     -12.735   5.880  10.771  1.00  0.00           H  
ATOM   4239  HB  THR A 252     -14.422   6.844  13.129  1.00  0.00           H  
ATOM   4240  HG1 THR A 252     -12.890   4.584  12.614  1.00  0.00           H  
ATOM   4241 1HG2 THR A 252     -16.138   5.315  12.243  1.00  0.00           H  
ATOM   4242 2HG2 THR A 252     -15.752   6.589  11.062  1.00  0.00           H  
ATOM   4243 3HG2 THR A 252     -15.099   4.949  10.847  1.00  0.00           H  
ATOM   4244  N   SER A 253     -13.631   9.018  11.087  1.00  0.00           N  
ATOM   4245  CA  SER A 253     -14.211  10.141  10.332  1.00  0.00           C  
ATOM   4246  C   SER A 253     -13.149  11.090   9.733  1.00  0.00           C  
ATOM   4247  O   SER A 253     -12.008  11.143  10.205  1.00  0.00           O  
ATOM   4248  CB  SER A 253     -15.139  10.930  11.235  1.00  0.00           C  
ATOM   4249  OG  SER A 253     -16.271  10.176  11.573  1.00  0.00           O  
ATOM   4250  H   SER A 253     -13.213   9.195  11.989  1.00  0.00           H  
ATOM   4251  HA  SER A 253     -14.783   9.737   9.496  1.00  0.00           H  
ATOM   4252 1HB  SER A 253     -14.606  11.218  12.141  1.00  0.00           H  
ATOM   4253 2HB  SER A 253     -15.446  11.845  10.731  1.00  0.00           H  
ATOM   4254  HG  SER A 253     -17.021  10.638  11.189  1.00  0.00           H  
ATOM   4255  N   LEU A 254     -13.543  11.823   8.690  1.00  0.00           N  
ATOM   4256  CA  LEU A 254     -12.655  12.742   7.977  1.00  0.00           C  
ATOM   4257  C   LEU A 254     -13.334  14.074   7.754  1.00  0.00           C  
ATOM   4258  O   LEU A 254     -14.364  14.148   7.091  1.00  0.00           O  
ATOM   4259  CB  LEU A 254     -12.233  12.147   6.628  1.00  0.00           C  
ATOM   4260  CG  LEU A 254     -11.541  10.780   6.690  1.00  0.00           C  
ATOM   4261  CD1 LEU A 254     -11.265  10.284   5.277  1.00  0.00           C  
ATOM   4262  CD2 LEU A 254     -10.251  10.900   7.489  1.00  0.00           C  
ATOM   4263  H   LEU A 254     -14.502  11.731   8.387  1.00  0.00           H  
ATOM   4264  HA  LEU A 254     -11.762  12.899   8.582  1.00  0.00           H  
ATOM   4265 1HB  LEU A 254     -13.118  12.042   6.002  1.00  0.00           H  
ATOM   4266 2HB  LEU A 254     -11.550  12.842   6.140  1.00  0.00           H  
ATOM   4267  HG  LEU A 254     -12.201  10.060   7.174  1.00  0.00           H  
ATOM   4268 1HD1 LEU A 254     -10.774   9.312   5.322  1.00  0.00           H  
ATOM   4269 2HD1 LEU A 254     -12.206  10.189   4.735  1.00  0.00           H  
ATOM   4270 3HD1 LEU A 254     -10.619  10.994   4.763  1.00  0.00           H  
ATOM   4271 1HD2 LEU A 254      -9.760   9.927   7.535  1.00  0.00           H  
ATOM   4272 2HD2 LEU A 254      -9.589  11.619   7.006  1.00  0.00           H  
ATOM   4273 3HD2 LEU A 254     -10.479  11.239   8.500  1.00  0.00           H  
ATOM   4274  N   CYS A 255     -12.733  15.131   8.290  1.00  0.00           N  
ATOM   4275  CA  CYS A 255     -13.368  16.444   8.336  1.00  0.00           C  
ATOM   4276  C   CYS A 255     -12.654  17.487   7.501  1.00  0.00           C  
ATOM   4277  O   CYS A 255     -11.530  17.271   7.053  1.00  0.00           O  
ATOM   4278  CB  CYS A 255     -13.442  16.943   9.779  1.00  0.00           C  
ATOM   4279  SG  CYS A 255     -14.479  15.928  10.860  1.00  0.00           S  
ATOM   4280  H   CYS A 255     -11.807  15.019   8.677  1.00  0.00           H  
ATOM   4281  HA  CYS A 255     -14.381  16.352   7.944  1.00  0.00           H  
ATOM   4282 1HB  CYS A 255     -12.439  16.972  10.206  1.00  0.00           H  
ATOM   4283 2HB  CYS A 255     -13.833  17.959   9.794  1.00  0.00           H  
ATOM   4284  HG  CYS A 255     -14.282  16.650  11.959  1.00  0.00           H  
ATOM   4285  N   CYS A 256     -13.323  18.624   7.302  1.00  0.00           N  
ATOM   4286  CA  CYS A 256     -12.727  19.798   6.668  1.00  0.00           C  
ATOM   4287  C   CYS A 256     -11.575  20.278   7.535  1.00  0.00           C  
ATOM   4288  O   CYS A 256     -11.764  20.532   8.707  1.00  0.00           O  
ATOM   4289  CB  CYS A 256     -13.750  20.921   6.495  1.00  0.00           C  
ATOM   4290  SG  CYS A 256     -13.068  22.439   5.788  1.00  0.00           S  
ATOM   4291  H   CYS A 256     -14.285  18.665   7.607  1.00  0.00           H  
ATOM   4292  HA  CYS A 256     -12.366  19.512   5.680  1.00  0.00           H  
ATOM   4293 1HB  CYS A 256     -14.558  20.580   5.847  1.00  0.00           H  
ATOM   4294 2HB  CYS A 256     -14.188  21.166   7.462  1.00  0.00           H  
ATOM   4295  HG  CYS A 256     -14.211  23.118   5.788  1.00  0.00           H  
ATOM   4296  N   LYS A 257     -10.375  20.368   6.975  1.00  0.00           N  
ATOM   4297  CA  LYS A 257      -9.219  20.764   7.768  1.00  0.00           C  
ATOM   4298  C   LYS A 257      -9.354  22.208   8.253  1.00  0.00           C  
ATOM   4299  O   LYS A 257      -8.977  22.528   9.379  1.00  0.00           O  
ATOM   4300  CB  LYS A 257      -7.933  20.596   6.958  1.00  0.00           C  
ATOM   4301  CG  LYS A 257      -6.660  20.941   7.719  1.00  0.00           C  
ATOM   4302  CD  LYS A 257      -5.432  20.808   6.831  1.00  0.00           C  
ATOM   4303  CE  LYS A 257      -4.165  21.205   7.575  1.00  0.00           C  
ATOM   4304  NZ  LYS A 257      -2.974  21.210   6.683  1.00  0.00           N  
ATOM   4305  H   LYS A 257     -10.252  20.163   5.994  1.00  0.00           H  
ATOM   4306  HA  LYS A 257      -9.165  20.120   8.646  1.00  0.00           H  
ATOM   4307 1HB  LYS A 257      -7.849  19.563   6.618  1.00  0.00           H  
ATOM   4308 2HB  LYS A 257      -7.975  21.229   6.072  1.00  0.00           H  
ATOM   4309 1HG  LYS A 257      -6.723  21.965   8.088  1.00  0.00           H  
ATOM   4310 2HG  LYS A 257      -6.554  20.273   8.573  1.00  0.00           H  
ATOM   4311 1HD  LYS A 257      -5.336  19.775   6.493  1.00  0.00           H  
ATOM   4312 2HD  LYS A 257      -5.544  21.449   5.957  1.00  0.00           H  
ATOM   4313 1HE  LYS A 257      -4.289  22.201   7.999  1.00  0.00           H  
ATOM   4314 2HE  LYS A 257      -3.987  20.506   8.392  1.00  0.00           H  
ATOM   4315 1HZ  LYS A 257      -2.156  21.477   7.213  1.00  0.00           H  
ATOM   4316 2HZ  LYS A 257      -2.838  20.285   6.298  1.00  0.00           H  
ATOM   4317 3HZ  LYS A 257      -3.117  21.869   5.931  1.00  0.00           H  
ATOM   4318  N   GLN A 258      -9.918  23.050   7.393  1.00  0.00           N  
ATOM   4319  CA  GLN A 258     -10.067  24.479   7.634  1.00  0.00           C  
ATOM   4320  C   GLN A 258     -11.028  24.809   8.798  1.00  0.00           C  
ATOM   4321  O   GLN A 258     -10.612  25.423   9.784  1.00  0.00           O  
ATOM   4322  CB  GLN A 258     -10.550  25.165   6.354  1.00  0.00           C  
ATOM   4323  CG  GLN A 258     -10.640  26.678   6.455  1.00  0.00           C  
ATOM   4324  CD  GLN A 258      -9.279  27.330   6.607  1.00  0.00           C  
ATOM   4325  OE1 GLN A 258      -8.374  27.107   5.799  1.00  0.00           O  
ATOM   4326  NE2 GLN A 258      -9.126  28.142   7.648  1.00  0.00           N  
ATOM   4327  H   GLN A 258     -10.258  22.659   6.526  1.00  0.00           H  
ATOM   4328  HA  GLN A 258      -9.095  24.886   7.912  1.00  0.00           H  
ATOM   4329 1HB  GLN A 258      -9.875  24.922   5.534  1.00  0.00           H  
ATOM   4330 2HB  GLN A 258     -11.537  24.786   6.089  1.00  0.00           H  
ATOM   4331 1HG  GLN A 258     -11.105  27.066   5.548  1.00  0.00           H  
ATOM   4332 2HG  GLN A 258     -11.243  26.939   7.324  1.00  0.00           H  
ATOM   4333 1HE2 GLN A 258      -8.249  28.601   7.800  1.00  0.00           H  
ATOM   4334 2HE2 GLN A 258      -9.886  28.295   8.278  1.00  0.00           H  
ATOM   4335  N   CYS A 259     -12.296  24.410   8.694  1.00  0.00           N  
ATOM   4336  CA  CYS A 259     -13.275  24.722   9.752  1.00  0.00           C  
ATOM   4337  C   CYS A 259     -13.335  23.611  10.788  1.00  0.00           C  
ATOM   4338  O   CYS A 259     -14.107  23.667  11.746  1.00  0.00           O  
ATOM   4339  CB  CYS A 259     -14.670  24.927   9.161  1.00  0.00           C  
ATOM   4340  SG  CYS A 259     -15.373  23.447   8.396  1.00  0.00           S  
ATOM   4341  H   CYS A 259     -12.597  23.887   7.884  1.00  0.00           H  
ATOM   4342  HA  CYS A 259     -12.970  25.645  10.244  1.00  0.00           H  
ATOM   4343 1HB  CYS A 259     -15.353  25.258   9.945  1.00  0.00           H  
ATOM   4344 2HB  CYS A 259     -14.634  25.713   8.407  1.00  0.00           H  
ATOM   4345  HG  CYS A 259     -15.380  22.708   9.501  1.00  0.00           H  
ATOM   4346  N   GLN A 260     -12.499  22.601  10.564  1.00  0.00           N  
ATOM   4347  CA  GLN A 260     -12.132  21.576  11.551  1.00  0.00           C  
ATOM   4348  C   GLN A 260     -13.240  20.611  12.002  1.00  0.00           C  
ATOM   4349  O   GLN A 260     -13.093  19.400  11.852  1.00  0.00           O  
ATOM   4350  CB  GLN A 260     -11.557  22.269  12.789  1.00  0.00           C  
ATOM   4351  CG  GLN A 260     -10.219  22.949  12.557  1.00  0.00           C  
ATOM   4352  CD  GLN A 260      -9.682  23.613  13.811  1.00  0.00           C  
ATOM   4353  OE1 GLN A 260     -10.446  24.038  14.681  1.00  0.00           O  
ATOM   4354  NE2 GLN A 260      -8.361  23.707  13.910  1.00  0.00           N  
ATOM   4355  H   GLN A 260     -12.099  22.557   9.637  1.00  0.00           H  
ATOM   4356  HA  GLN A 260     -11.373  20.929  11.112  1.00  0.00           H  
ATOM   4357 1HB  GLN A 260     -12.261  23.022  13.144  1.00  0.00           H  
ATOM   4358 2HB  GLN A 260     -11.429  21.539  13.588  1.00  0.00           H  
ATOM   4359 1HG  GLN A 260      -9.495  22.203  12.229  1.00  0.00           H  
ATOM   4360 2HG  GLN A 260     -10.341  23.715  11.791  1.00  0.00           H  
ATOM   4361 1HE2 GLN A 260      -7.948  24.135  14.716  1.00  0.00           H  
ATOM   4362 2HE2 GLN A 260      -7.778  23.348  13.181  1.00  0.00           H  
ATOM   4363  N   GLU A 261     -14.338  21.139  12.536  1.00  0.00           N  
ATOM   4364  CA  GLU A 261     -15.357  20.302  13.183  1.00  0.00           C  
ATOM   4365  C   GLU A 261     -16.468  19.809  12.236  1.00  0.00           C  
ATOM   4366  O   GLU A 261     -17.588  19.564  12.678  1.00  0.00           O  
ATOM   4367  CB  GLU A 261     -15.991  21.076  14.341  1.00  0.00           C  
ATOM   4368  CG  GLU A 261     -15.027  21.425  15.467  1.00  0.00           C  
ATOM   4369  CD  GLU A 261     -15.690  22.161  16.598  1.00  0.00           C  
ATOM   4370  OE1 GLU A 261     -16.859  22.445  16.492  1.00  0.00           O  
ATOM   4371  OE2 GLU A 261     -15.026  22.440  17.568  1.00  0.00           O  
ATOM   4372  H   GLU A 261     -14.475  22.139  12.496  1.00  0.00           H  
ATOM   4373  HA  GLU A 261     -14.872  19.407  13.574  1.00  0.00           H  
ATOM   4374 1HB  GLU A 261     -16.417  22.007  13.966  1.00  0.00           H  
ATOM   4375 2HB  GLU A 261     -16.806  20.491  14.767  1.00  0.00           H  
ATOM   4376 1HG  GLU A 261     -14.591  20.505  15.854  1.00  0.00           H  
ATOM   4377 2HG  GLU A 261     -14.220  22.036  15.065  1.00  0.00           H  
ATOM   4378  N   THR A 262     -16.157  19.639  10.952  1.00  0.00           N  
ATOM   4379  CA  THR A 262     -17.195  19.312   9.950  1.00  0.00           C  
ATOM   4380  C   THR A 262     -16.909  18.056   9.097  1.00  0.00           C  
ATOM   4381  O   THR A 262     -15.946  18.017   8.329  1.00  0.00           O  
ATOM   4382  CB  THR A 262     -17.411  20.509   9.006  1.00  0.00           C  
ATOM   4383  OG1 THR A 262     -17.828  21.651   9.765  1.00  0.00           O  
ATOM   4384  CG2 THR A 262     -18.470  20.182   7.964  1.00  0.00           C  
ATOM   4385  H   THR A 262     -15.197  19.734  10.653  1.00  0.00           H  
ATOM   4386  HA  THR A 262     -18.128  19.103  10.474  1.00  0.00           H  
ATOM   4387  HB  THR A 262     -16.474  20.748   8.502  1.00  0.00           H  
ATOM   4388  HG1 THR A 262     -18.454  21.374  10.439  1.00  0.00           H  
ATOM   4389 1HG2 THR A 262     -18.609  21.040   7.305  1.00  0.00           H  
ATOM   4390 2HG2 THR A 262     -18.149  19.322   7.378  1.00  0.00           H  
ATOM   4391 3HG2 THR A 262     -19.410  19.952   8.462  1.00  0.00           H  
ATOM   4392  N   GLU A 263     -17.786  17.056   9.222  1.00  0.00           N  
ATOM   4393  CA  GLU A 263     -17.589  15.724   8.634  1.00  0.00           C  
ATOM   4394  C   GLU A 263     -17.837  15.659   7.129  1.00  0.00           C  
ATOM   4395  O   GLU A 263     -18.932  15.951   6.663  1.00  0.00           O  
ATOM   4396  CB  GLU A 263     -18.502  14.713   9.332  1.00  0.00           C  
ATOM   4397  CG  GLU A 263     -18.265  13.266   8.924  1.00  0.00           C  
ATOM   4398  CD  GLU A 263     -19.112  12.294   9.699  1.00  0.00           C  
ATOM   4399  OE1 GLU A 263     -20.312  12.365   9.593  1.00  0.00           O  
ATOM   4400  OE2 GLU A 263     -18.556  11.480  10.398  1.00  0.00           O  
ATOM   4401  H   GLU A 263     -18.626  17.240   9.752  1.00  0.00           H  
ATOM   4402  HA  GLU A 263     -16.550  15.429   8.785  1.00  0.00           H  
ATOM   4403 1HB  GLU A 263     -18.364  14.783  10.411  1.00  0.00           H  
ATOM   4404 2HB  GLU A 263     -19.543  14.955   9.118  1.00  0.00           H  
ATOM   4405 1HG  GLU A 263     -18.487  13.157   7.863  1.00  0.00           H  
ATOM   4406 2HG  GLU A 263     -17.214  13.025   9.074  1.00  0.00           H  
ATOM   4407  N   ILE A 264     -16.816  15.256   6.378  1.00  0.00           N  
ATOM   4408  CA  ILE A 264     -16.925  15.143   4.921  1.00  0.00           C  
ATOM   4409  C   ILE A 264     -17.280  13.705   4.529  1.00  0.00           C  
ATOM   4410  O   ILE A 264     -18.194  13.476   3.736  1.00  0.00           O  
ATOM   4411  CB  ILE A 264     -15.615  15.563   4.231  1.00  0.00           C  
ATOM   4412  CG1 ILE A 264     -15.239  16.994   4.624  1.00  0.00           C  
ATOM   4413  CG2 ILE A 264     -15.746  15.440   2.721  1.00  0.00           C  
ATOM   4414  CD1 ILE A 264     -16.295  18.019   4.279  1.00  0.00           C  
ATOM   4415  H   ILE A 264     -15.941  15.022   6.826  1.00  0.00           H  
ATOM   4416  HA  ILE A 264     -17.719  15.807   4.581  1.00  0.00           H  
ATOM   4417  HB  ILE A 264     -14.803  14.920   4.569  1.00  0.00           H  
ATOM   4418 1HG1 ILE A 264     -15.055  17.041   5.697  1.00  0.00           H  
ATOM   4419 2HG1 ILE A 264     -14.313  17.278   4.123  1.00  0.00           H  
ATOM   4420 1HG2 ILE A 264     -14.811  15.741   2.248  1.00  0.00           H  
ATOM   4421 2HG2 ILE A 264     -15.968  14.406   2.459  1.00  0.00           H  
ATOM   4422 3HG2 ILE A 264     -16.553  16.084   2.371  1.00  0.00           H  
ATOM   4423 1HD1 ILE A 264     -15.957  19.009   4.589  1.00  0.00           H  
ATOM   4424 2HD1 ILE A 264     -16.470  18.014   3.203  1.00  0.00           H  
ATOM   4425 3HD1 ILE A 264     -17.222  17.775   4.799  1.00  0.00           H  
ATOM   4426  N   THR A 265     -16.565  12.744   5.104  1.00  0.00           N  
ATOM   4427  CA  THR A 265     -16.765  11.327   4.792  1.00  0.00           C  
ATOM   4428  C   THR A 265     -16.263  10.417   5.938  1.00  0.00           C  
ATOM   4429  O   THR A 265     -15.732  10.904   6.935  1.00  0.00           O  
ATOM   4430  CB  THR A 265     -16.054  10.952   3.479  1.00  0.00           C  
ATOM   4431  OG1 THR A 265     -16.485   9.653   3.054  1.00  0.00           O  
ATOM   4432  CG2 THR A 265     -14.546  10.943   3.673  1.00  0.00           C  
ATOM   4433  H   THR A 265     -15.860  13.004   5.779  1.00  0.00           H  
ATOM   4434  HA  THR A 265     -17.833  11.147   4.671  1.00  0.00           H  
ATOM   4435  HB  THR A 265     -16.311  11.676   2.706  1.00  0.00           H  
ATOM   4436  HG1 THR A 265     -17.121   9.745   2.340  1.00  0.00           H  
ATOM   4437 1HG2 THR A 265     -14.060  10.676   2.734  1.00  0.00           H  
ATOM   4438 2HG2 THR A 265     -14.213  11.933   3.985  1.00  0.00           H  
ATOM   4439 3HG2 THR A 265     -14.282  10.213   4.437  1.00  0.00           H  
ATOM   4440  N   THR A 266     -16.464   9.107   5.803  1.00  0.00           N  
ATOM   4441  CA  THR A 266     -16.012   8.149   6.823  1.00  0.00           C  
ATOM   4442  C   THR A 266     -15.129   7.045   6.245  1.00  0.00           C  
ATOM   4443  O   THR A 266     -14.898   6.986   5.029  1.00  0.00           O  
ATOM   4444  CB  THR A 266     -17.214   7.508   7.542  1.00  0.00           C  
ATOM   4445  OG1 THR A 266     -17.995   6.761   6.601  1.00  0.00           O  
ATOM   4446  CG2 THR A 266     -18.085   8.578   8.182  1.00  0.00           C  
ATOM   4447  H   THR A 266     -16.938   8.763   4.980  1.00  0.00           H  
ATOM   4448  HA  THR A 266     -15.413   8.685   7.560  1.00  0.00           H  
ATOM   4449  HB  THR A 266     -16.855   6.829   8.316  1.00  0.00           H  
ATOM   4450  HG1 THR A 266     -18.778   7.265   6.365  1.00  0.00           H  
ATOM   4451 1HG2 THR A 266     -18.928   8.107   8.686  1.00  0.00           H  
ATOM   4452 2HG2 THR A 266     -17.496   9.141   8.907  1.00  0.00           H  
ATOM   4453 3HG2 THR A 266     -18.454   9.255   7.413  1.00  0.00           H  
ATOM   4454  N   LYS A 267     -14.630   6.189   7.140  1.00  0.00           N  
ATOM   4455  CA  LYS A 267     -13.851   5.018   6.773  1.00  0.00           C  
ATOM   4456  C   LYS A 267     -14.680   4.169   5.839  1.00  0.00           C  
ATOM   4457  O   LYS A 267     -14.219   3.803   4.755  1.00  0.00           O  
ATOM   4458  CB  LYS A 267     -13.433   4.216   8.006  1.00  0.00           C  
ATOM   4459  CG  LYS A 267     -12.677   2.931   7.694  1.00  0.00           C  
ATOM   4460  CD  LYS A 267     -12.283   2.198   8.969  1.00  0.00           C  
ATOM   4461  CE  LYS A 267     -11.544   0.905   8.658  1.00  0.00           C  
ATOM   4462  NZ  LYS A 267     -12.443  -0.119   8.062  1.00  0.00           N  
ATOM   4463  H   LYS A 267     -14.809   6.375   8.117  1.00  0.00           H  
ATOM   4464  HA  LYS A 267     -12.947   5.350   6.261  1.00  0.00           H  
ATOM   4465 1HB  LYS A 267     -12.799   4.832   8.644  1.00  0.00           H  
ATOM   4466 2HB  LYS A 267     -14.319   3.950   8.585  1.00  0.00           H  
ATOM   4467 1HG  LYS A 267     -13.304   2.277   7.088  1.00  0.00           H  
ATOM   4468 2HG  LYS A 267     -11.776   3.169   7.129  1.00  0.00           H  
ATOM   4469 1HD  LYS A 267     -11.639   2.839   9.573  1.00  0.00           H  
ATOM   4470 2HD  LYS A 267     -13.178   1.965   9.545  1.00  0.00           H  
ATOM   4471 1HE  LYS A 267     -10.732   1.108   7.962  1.00  0.00           H  
ATOM   4472 2HE  LYS A 267     -11.114   0.503   9.575  1.00  0.00           H  
ATOM   4473 1HZ  LYS A 267     -11.916  -0.961   7.872  1.00  0.00           H  
ATOM   4474 2HZ  LYS A 267     -13.190  -0.330   8.708  1.00  0.00           H  
ATOM   4475 3HZ  LYS A 267     -12.833   0.234   7.201  1.00  0.00           H  
ATOM   4476  N   ASN A 268     -15.915   3.888   6.254  1.00  0.00           N  
ATOM   4477  CA  ASN A 268     -16.850   3.091   5.460  1.00  0.00           C  
ATOM   4478  C   ASN A 268     -16.802   3.376   3.962  1.00  0.00           C  
ATOM   4479  O   ASN A 268     -16.911   2.455   3.152  1.00  0.00           O  
ATOM   4480  CB  ASN A 268     -18.263   3.294   5.976  1.00  0.00           C  
ATOM   4481  CG  ASN A 268     -18.493   2.630   7.306  1.00  0.00           C  
ATOM   4482  OD1 ASN A 268     -17.738   1.737   7.707  1.00  0.00           O  
ATOM   4483  ND2 ASN A 268     -19.521   3.050   7.997  1.00  0.00           N  
ATOM   4484  H   ASN A 268     -16.210   4.242   7.153  1.00  0.00           H  
ATOM   4485  HA  ASN A 268     -16.582   2.038   5.563  1.00  0.00           H  
ATOM   4486 1HB  ASN A 268     -18.465   4.361   6.076  1.00  0.00           H  
ATOM   4487 2HB  ASN A 268     -18.975   2.892   5.255  1.00  0.00           H  
ATOM   4488 1HD2 ASN A 268     -19.723   2.644   8.890  1.00  0.00           H  
ATOM   4489 2HD2 ASN A 268     -20.106   3.775   7.634  1.00  0.00           H  
ATOM   4490  N   GLU A 269     -16.632   4.647   3.604  1.00  0.00           N  
ATOM   4491  CA  GLU A 269     -16.782   5.091   2.216  1.00  0.00           C  
ATOM   4492  C   GLU A 269     -15.521   4.983   1.361  1.00  0.00           C  
ATOM   4493  O   GLU A 269     -15.599   5.021   0.136  1.00  0.00           O  
ATOM   4494  CB  GLU A 269     -17.268   6.542   2.198  1.00  0.00           C  
ATOM   4495  CG  GLU A 269     -18.571   6.778   2.947  1.00  0.00           C  
ATOM   4496  CD  GLU A 269     -19.712   5.961   2.406  1.00  0.00           C  
ATOM   4497  OE1 GLU A 269     -19.866   5.910   1.210  1.00  0.00           O  
ATOM   4498  OE2 GLU A 269     -20.430   5.389   3.191  1.00  0.00           O  
ATOM   4499  H   GLU A 269     -16.392   5.324   4.314  1.00  0.00           H  
ATOM   4500  HA  GLU A 269     -17.525   4.458   1.729  1.00  0.00           H  
ATOM   4501 1HB  GLU A 269     -16.507   7.186   2.641  1.00  0.00           H  
ATOM   4502 2HB  GLU A 269     -17.410   6.865   1.167  1.00  0.00           H  
ATOM   4503 1HG  GLU A 269     -18.426   6.527   3.997  1.00  0.00           H  
ATOM   4504 2HG  GLU A 269     -18.827   7.835   2.886  1.00  0.00           H  
ATOM   4505  N   ILE A 270     -14.370   4.855   2.010  1.00  0.00           N  
ATOM   4506  CA  ILE A 270     -13.095   4.761   1.308  1.00  0.00           C  
ATOM   4507  C   ILE A 270     -13.043   3.480   0.486  1.00  0.00           C  
ATOM   4508  O   ILE A 270     -13.328   2.386   0.997  1.00  0.00           O  
ATOM   4509  CB  ILE A 270     -11.912   4.796   2.293  1.00  0.00           C  
ATOM   4510  CG1 ILE A 270     -11.937   6.089   3.111  1.00  0.00           C  
ATOM   4511  CG2 ILE A 270     -10.595   4.658   1.547  1.00  0.00           C  
ATOM   4512  CD1 ILE A 270     -10.888   6.144   4.198  1.00  0.00           C  
ATOM   4513  H   ILE A 270     -14.379   4.822   3.019  1.00  0.00           H  
ATOM   4514  HA  ILE A 270     -13.006   5.615   0.637  1.00  0.00           H  
ATOM   4515  HB  ILE A 270     -12.005   3.973   3.002  1.00  0.00           H  
ATOM   4516 1HG1 ILE A 270     -11.786   6.941   2.449  1.00  0.00           H  
ATOM   4517 2HG1 ILE A 270     -12.916   6.207   3.576  1.00  0.00           H  
ATOM   4518 1HG2 ILE A 270      -9.770   4.685   2.258  1.00  0.00           H  
ATOM   4519 2HG2 ILE A 270     -10.578   3.712   1.009  1.00  0.00           H  
ATOM   4520 3HG2 ILE A 270     -10.490   5.481   0.839  1.00  0.00           H  
ATOM   4521 1HD1 ILE A 270     -10.968   7.091   4.735  1.00  0.00           H  
ATOM   4522 2HD1 ILE A 270     -11.042   5.319   4.894  1.00  0.00           H  
ATOM   4523 3HD1 ILE A 270      -9.898   6.064   3.752  1.00  0.00           H  
ATOM   4524  N   PHE A 271     -12.690   3.626  -0.790  1.00  0.00           N  
ATOM   4525  CA  PHE A 271     -12.460   2.480  -1.656  1.00  0.00           C  
ATOM   4526  C   PHE A 271     -11.304   2.761  -2.627  1.00  0.00           C  
ATOM   4527  O   PHE A 271     -11.019   3.925  -2.948  1.00  0.00           O  
ATOM   4528  CB  PHE A 271     -13.730   2.139  -2.437  1.00  0.00           C  
ATOM   4529  CG  PHE A 271     -14.865   1.667  -1.573  1.00  0.00           C  
ATOM   4530  CD1 PHE A 271     -15.903   2.523  -1.237  1.00  0.00           C  
ATOM   4531  CD2 PHE A 271     -14.897   0.366  -1.094  1.00  0.00           C  
ATOM   4532  CE1 PHE A 271     -16.947   2.090  -0.442  1.00  0.00           C  
ATOM   4533  CE2 PHE A 271     -15.940  -0.070  -0.299  1.00  0.00           C  
ATOM   4534  CZ  PHE A 271     -16.966   0.793   0.026  1.00  0.00           C  
ATOM   4535  H   PHE A 271     -12.579   4.557  -1.166  1.00  0.00           H  
ATOM   4536  HA  PHE A 271     -12.192   1.625  -1.034  1.00  0.00           H  
ATOM   4537 1HB  PHE A 271     -14.065   3.016  -2.988  1.00  0.00           H  
ATOM   4538 2HB  PHE A 271     -13.510   1.359  -3.166  1.00  0.00           H  
ATOM   4539  HD1 PHE A 271     -15.888   3.548  -1.609  1.00  0.00           H  
ATOM   4540  HD2 PHE A 271     -14.086  -0.316  -1.351  1.00  0.00           H  
ATOM   4541  HE1 PHE A 271     -17.755   2.774  -0.186  1.00  0.00           H  
ATOM   4542  HE2 PHE A 271     -15.952  -1.096   0.070  1.00  0.00           H  
ATOM   4543  HZ  PHE A 271     -17.787   0.452   0.654  1.00  0.00           H  
ATOM   4544  N   SER A 272     -10.636   1.694  -3.071  1.00  0.00           N  
ATOM   4545  CA  SER A 272      -9.495   1.800  -3.986  1.00  0.00           C  
ATOM   4546  C   SER A 272      -9.967   1.751  -5.419  1.00  0.00           C  
ATOM   4547  O   SER A 272     -10.163   0.683  -5.979  1.00  0.00           O  
ATOM   4548  CB  SER A 272      -8.501   0.683  -3.736  1.00  0.00           C  
ATOM   4549  OG  SER A 272      -8.016   0.727  -2.422  1.00  0.00           O  
ATOM   4550  H   SER A 272     -10.934   0.780  -2.760  1.00  0.00           H  
ATOM   4551  HA  SER A 272      -8.996   2.754  -3.808  1.00  0.00           H  
ATOM   4552 1HB  SER A 272      -8.982  -0.279  -3.917  1.00  0.00           H  
ATOM   4553 2HB  SER A 272      -7.672   0.771  -4.436  1.00  0.00           H  
ATOM   4554  HG  SER A 272      -7.978  -0.184  -2.123  1.00  0.00           H  
ATOM   4555  N   LEU A 273     -10.236   2.895  -6.002  1.00  0.00           N  
ATOM   4556  CA  LEU A 273     -10.471   2.967  -7.420  1.00  0.00           C  
ATOM   4557  C   LEU A 273      -9.211   2.676  -8.142  1.00  0.00           C  
ATOM   4558  O   LEU A 273      -9.226   2.060  -9.162  1.00  0.00           O  
ATOM   4559  CB  LEU A 273     -10.994   4.352  -7.822  1.00  0.00           C  
ATOM   4560  CG  LEU A 273     -12.439   4.662  -7.412  1.00  0.00           C  
ATOM   4561  CD1 LEU A 273     -12.958   5.837  -8.230  1.00  0.00           C  
ATOM   4562  CD2 LEU A 273     -13.303   3.427  -7.619  1.00  0.00           C  
ATOM   4563  H   LEU A 273     -10.280   3.741  -5.452  1.00  0.00           H  
ATOM   4564  HA  LEU A 273     -11.225   2.226  -7.684  1.00  0.00           H  
ATOM   4565 1HB  LEU A 273     -10.352   5.109  -7.373  1.00  0.00           H  
ATOM   4566 2HB  LEU A 273     -10.929   4.446  -8.906  1.00  0.00           H  
ATOM   4567  HG  LEU A 273     -12.465   4.950  -6.361  1.00  0.00           H  
ATOM   4568 1HD1 LEU A 273     -13.985   6.057  -7.938  1.00  0.00           H  
ATOM   4569 2HD1 LEU A 273     -12.334   6.712  -8.047  1.00  0.00           H  
ATOM   4570 3HD1 LEU A 273     -12.929   5.583  -9.289  1.00  0.00           H  
ATOM   4571 1HD2 LEU A 273     -14.330   3.647  -7.327  1.00  0.00           H  
ATOM   4572 2HD2 LEU A 273     -13.278   3.139  -8.671  1.00  0.00           H  
ATOM   4573 3HD2 LEU A 273     -12.919   2.609  -7.010  1.00  0.00           H  
ATOM   4574  N   SER A 274      -8.112   3.195  -7.635  1.00  0.00           N  
ATOM   4575  CA  SER A 274      -6.813   2.911  -8.192  1.00  0.00           C  
ATOM   4576  C   SER A 274      -6.345   1.613  -7.675  1.00  0.00           C  
ATOM   4577  O   SER A 274      -6.615   1.261  -6.572  1.00  0.00           O  
ATOM   4578  CB  SER A 274      -5.815   3.997  -7.841  1.00  0.00           C  
ATOM   4579  OG  SER A 274      -5.539   4.001  -6.467  1.00  0.00           O  
ATOM   4580  H   SER A 274      -8.181   3.808  -6.835  1.00  0.00           H  
ATOM   4581  HA  SER A 274      -6.904   2.868  -9.278  1.00  0.00           H  
ATOM   4582 1HB  SER A 274      -4.893   3.839  -8.400  1.00  0.00           H  
ATOM   4583 2HB  SER A 274      -6.214   4.967  -8.136  1.00  0.00           H  
ATOM   4584  HG  SER A 274      -6.296   3.587  -6.044  1.00  0.00           H  
ATOM   4585  N   LEU A 275      -5.561   0.928  -8.459  1.00  0.00           N  
ATOM   4586  CA  LEU A 275      -5.018  -0.332  -8.061  1.00  0.00           C  
ATOM   4587  C   LEU A 275      -4.210  -0.081  -6.826  1.00  0.00           C  
ATOM   4588  O   LEU A 275      -4.267  -0.815  -5.873  1.00  0.00           O  
ATOM   4589  CB  LEU A 275      -4.149  -0.942  -9.168  1.00  0.00           C  
ATOM   4590  CG  LEU A 275      -3.563  -2.327  -8.866  1.00  0.00           C  
ATOM   4591  CD1 LEU A 275      -4.694  -3.318  -8.630  1.00  0.00           C  
ATOM   4592  CD2 LEU A 275      -2.681  -2.769 -10.025  1.00  0.00           C  
ATOM   4593  H   LEU A 275      -5.331   1.297  -9.371  1.00  0.00           H  
ATOM   4594  HA  LEU A 275      -5.842  -1.015  -7.860  1.00  0.00           H  
ATOM   4595 1HB  LEU A 275      -4.749  -1.027 -10.073  1.00  0.00           H  
ATOM   4596 2HB  LEU A 275      -3.318  -0.267  -9.370  1.00  0.00           H  
ATOM   4597  HG  LEU A 275      -2.966  -2.279  -7.954  1.00  0.00           H  
ATOM   4598 1HD1 LEU A 275      -4.276  -4.302  -8.415  1.00  0.00           H  
ATOM   4599 2HD1 LEU A 275      -5.296  -2.988  -7.784  1.00  0.00           H  
ATOM   4600 3HD1 LEU A 275      -5.318  -3.376  -9.521  1.00  0.00           H  
ATOM   4601 1HD2 LEU A 275      -2.263  -3.753  -9.810  1.00  0.00           H  
ATOM   4602 2HD2 LEU A 275      -3.277  -2.819 -10.936  1.00  0.00           H  
ATOM   4603 3HD2 LEU A 275      -1.871  -2.052 -10.160  1.00  0.00           H  
ATOM   4604  N   CYS A 276      -3.476   1.003  -6.827  1.00  0.00           N  
ATOM   4605  CA  CYS A 276      -2.559   1.279  -5.758  1.00  0.00           C  
ATOM   4606  C   CYS A 276      -3.173   1.432  -4.408  1.00  0.00           C  
ATOM   4607  O   CYS A 276      -2.563   1.095  -3.430  1.00  0.00           O  
ATOM   4608  CB  CYS A 276      -1.779   2.556  -6.071  1.00  0.00           C  
ATOM   4609  SG  CYS A 276      -0.512   2.967  -4.847  1.00  0.00           S  
ATOM   4610  H   CYS A 276      -3.553   1.659  -7.591  1.00  0.00           H  
ATOM   4611  HA  CYS A 276      -1.861   0.446  -5.677  1.00  0.00           H  
ATOM   4612 1HB  CYS A 276      -1.291   2.457  -7.041  1.00  0.00           H  
ATOM   4613 2HB  CYS A 276      -2.470   3.397  -6.137  1.00  0.00           H  
ATOM   4614  HG  CYS A 276      -1.346   3.079  -3.818  1.00  0.00           H  
ATOM   4615  N   GLY A 277      -4.337   2.035  -4.347  1.00  0.00           N  
ATOM   4616  CA  GLY A 277      -4.986   2.236  -3.085  1.00  0.00           C  
ATOM   4617  C   GLY A 277      -6.086   3.220  -3.176  1.00  0.00           C  
ATOM   4618  O   GLY A 277      -6.484   3.619  -4.222  1.00  0.00           O  
ATOM   4619  H   GLY A 277      -4.787   2.363  -5.189  1.00  0.00           H  
ATOM   4620 1HA  GLY A 277      -5.382   1.287  -2.724  1.00  0.00           H  
ATOM   4621 2HA  GLY A 277      -4.257   2.579  -2.352  1.00  0.00           H  
ATOM   4622  N   PRO A 278      -6.576   3.610  -2.038  1.00  0.00           N  
ATOM   4623  CA  PRO A 278      -7.537   4.703  -1.984  1.00  0.00           C  
ATOM   4624  C   PRO A 278      -6.906   6.065  -2.217  1.00  0.00           C  
ATOM   4625  O   PRO A 278      -7.618   7.057  -2.313  1.00  0.00           O  
ATOM   4626  CB  PRO A 278      -8.094   4.586  -0.562  1.00  0.00           C  
ATOM   4627  CG  PRO A 278      -6.945   4.078   0.240  1.00  0.00           C  
ATOM   4628  CD  PRO A 278      -6.245   3.112  -0.678  1.00  0.00           C  
ATOM   4629  HA  PRO A 278      -8.323   4.531  -2.734  1.00  0.00           H  
ATOM   4630 1HB  PRO A 278      -8.456   5.566  -0.217  1.00  0.00           H  
ATOM   4631 2HB  PRO A 278      -8.956   3.903  -0.551  1.00  0.00           H  
ATOM   4632 1HG  PRO A 278      -6.298   4.914   0.548  1.00  0.00           H  
ATOM   4633 2HG  PRO A 278      -7.306   3.601   1.163  1.00  0.00           H  
ATOM   4634 1HD  PRO A 278      -5.162   3.146  -0.490  1.00  0.00           H  
ATOM   4635 2HD  PRO A 278      -6.636   2.097  -0.510  1.00  0.00           H  
ATOM   4636  N   MET A 279      -5.580   6.113  -2.297  1.00  0.00           N  
ATOM   4637  CA  MET A 279      -4.879   7.383  -2.469  1.00  0.00           C  
ATOM   4638  C   MET A 279      -3.595   7.265  -3.292  1.00  0.00           C  
ATOM   4639  O   MET A 279      -2.793   6.341  -3.100  1.00  0.00           O  
ATOM   4640  CB  MET A 279      -4.565   7.981  -1.099  1.00  0.00           C  
ATOM   4641  CG  MET A 279      -3.724   9.249  -1.143  1.00  0.00           C  
ATOM   4642  SD  MET A 279      -3.495   9.989   0.486  1.00  0.00           S  
ATOM   4643  CE  MET A 279      -5.138  10.629   0.800  1.00  0.00           C  
ATOM   4644  H   MET A 279      -5.044   5.259  -2.238  1.00  0.00           H  
ATOM   4645  HA  MET A 279      -5.529   8.065  -3.016  1.00  0.00           H  
ATOM   4646 1HB  MET A 279      -5.495   8.215  -0.583  1.00  0.00           H  
ATOM   4647 2HB  MET A 279      -4.032   7.247  -0.495  1.00  0.00           H  
ATOM   4648 1HG  MET A 279      -2.743   9.020  -1.558  1.00  0.00           H  
ATOM   4649 2HG  MET A 279      -4.205   9.982  -1.790  1.00  0.00           H  
ATOM   4650 1HE  MET A 279      -5.158  11.118   1.774  1.00  0.00           H  
ATOM   4651 2HE  MET A 279      -5.402  11.351   0.025  1.00  0.00           H  
ATOM   4652 3HE  MET A 279      -5.856   9.808   0.791  1.00  0.00           H  
ATOM   4653  N   ALA A 280      -3.434   8.209  -4.222  1.00  0.00           N  
ATOM   4654  CA  ALA A 280      -2.239   8.341  -5.052  1.00  0.00           C  
ATOM   4655  C   ALA A 280      -2.008   9.820  -5.294  1.00  0.00           C  
ATOM   4656  O   ALA A 280      -2.864  10.634  -4.974  1.00  0.00           O  
ATOM   4657  CB  ALA A 280      -2.386   7.588  -6.366  1.00  0.00           C  
ATOM   4658  H   ALA A 280      -4.194   8.863  -4.346  1.00  0.00           H  
ATOM   4659  HA  ALA A 280      -1.398   7.915  -4.505  1.00  0.00           H  
ATOM   4660 1HB  ALA A 280      -1.492   7.736  -6.972  1.00  0.00           H  
ATOM   4661 2HB  ALA A 280      -2.514   6.524  -6.163  1.00  0.00           H  
ATOM   4662 3HB  ALA A 280      -3.255   7.961  -6.904  1.00  0.00           H  
ATOM   4663  N   ALA A 281      -0.845  10.176  -5.828  1.00  0.00           N  
ATOM   4664  CA  ALA A 281      -0.575  11.572  -6.177  1.00  0.00           C  
ATOM   4665  C   ALA A 281      -0.859  11.847  -7.660  1.00  0.00           C  
ATOM   4666  O   ALA A 281      -0.487  11.058  -8.535  1.00  0.00           O  
ATOM   4667  CB  ALA A 281       0.865  11.929  -5.839  1.00  0.00           C  
ATOM   4668  H   ALA A 281      -0.133   9.480  -5.998  1.00  0.00           H  
ATOM   4669  HA  ALA A 281      -1.243  12.203  -5.591  1.00  0.00           H  
ATOM   4670 1HB  ALA A 281       1.052  12.971  -6.099  1.00  0.00           H  
ATOM   4671 2HB  ALA A 281       1.035  11.784  -4.773  1.00  0.00           H  
ATOM   4672 3HB  ALA A 281       1.540  11.288  -6.404  1.00  0.00           H  
ATOM   4673  N   TYR A 282      -1.523  12.966  -7.929  1.00  0.00           N  
ATOM   4674  CA  TYR A 282      -1.845  13.353  -9.288  1.00  0.00           C  
ATOM   4675  C   TYR A 282      -1.495  14.816  -9.523  1.00  0.00           C  
ATOM   4676  O   TYR A 282      -1.682  15.646  -8.631  1.00  0.00           O  
ATOM   4677  CB  TYR A 282      -3.325  13.100  -9.582  1.00  0.00           C  
ATOM   4678  CG  TYR A 282      -3.753  11.663  -9.376  1.00  0.00           C  
ATOM   4679  CD1 TYR A 282      -4.241  11.256  -8.143  1.00  0.00           C  
ATOM   4680  CD2 TYR A 282      -3.654  10.755 -10.418  1.00  0.00           C  
ATOM   4681  CE1 TYR A 282      -4.630   9.944  -7.953  1.00  0.00           C  
ATOM   4682  CE2 TYR A 282      -4.045   9.443 -10.229  1.00  0.00           C  
ATOM   4683  CZ  TYR A 282      -4.530   9.037  -9.002  1.00  0.00           C  
ATOM   4684  OH  TYR A 282      -4.919   7.730  -8.814  1.00  0.00           O  
ATOM   4685  H   TYR A 282      -1.811  13.562  -7.166  1.00  0.00           H  
ATOM   4686  HA  TYR A 282      -1.246  12.749  -9.971  1.00  0.00           H  
ATOM   4687 1HB  TYR A 282      -3.938  13.733  -8.939  1.00  0.00           H  
ATOM   4688 2HB  TYR A 282      -3.543  13.374 -10.614  1.00  0.00           H  
ATOM   4689  HD1 TYR A 282      -4.317  11.971  -7.323  1.00  0.00           H  
ATOM   4690  HD2 TYR A 282      -3.270  11.075 -11.385  1.00  0.00           H  
ATOM   4691  HE1 TYR A 282      -5.014   9.624  -6.985  1.00  0.00           H  
ATOM   4692  HE2 TYR A 282      -3.967   8.727 -11.048  1.00  0.00           H  
ATOM   4693  HH  TYR A 282      -4.791   7.239  -9.629  1.00  0.00           H  
ATOM   4694  N   VAL A 283      -0.971  15.124 -10.714  1.00  0.00           N  
ATOM   4695  CA  VAL A 283      -0.671  16.507 -11.097  1.00  0.00           C  
ATOM   4696  C   VAL A 283      -1.836  17.139 -11.818  1.00  0.00           C  
ATOM   4697  O   VAL A 283      -2.498  16.492 -12.627  1.00  0.00           O  
ATOM   4698  CB  VAL A 283       0.571  16.561 -12.006  1.00  0.00           C  
ATOM   4699  CG1 VAL A 283       0.218  16.115 -13.417  1.00  0.00           C  
ATOM   4700  CG2 VAL A 283       1.147  17.968 -12.014  1.00  0.00           C  
ATOM   4701  H   VAL A 283      -0.777  14.379 -11.368  1.00  0.00           H  
ATOM   4702  HA  VAL A 283      -0.464  17.080 -10.192  1.00  0.00           H  
ATOM   4703  HB  VAL A 283       1.318  15.864 -11.626  1.00  0.00           H  
ATOM   4704 1HG1 VAL A 283       1.107  16.159 -14.046  1.00  0.00           H  
ATOM   4705 2HG1 VAL A 283      -0.159  15.093 -13.393  1.00  0.00           H  
ATOM   4706 3HG1 VAL A 283      -0.548  16.775 -13.826  1.00  0.00           H  
ATOM   4707 1HG2 VAL A 283       2.025  17.999 -12.658  1.00  0.00           H  
ATOM   4708 2HG2 VAL A 283       0.397  18.667 -12.388  1.00  0.00           H  
ATOM   4709 3HG2 VAL A 283       1.431  18.250 -11.000  1.00  0.00           H  
ATOM   4710  N   ASN A 284      -2.062  18.421 -11.562  1.00  0.00           N  
ATOM   4711  CA  ASN A 284      -3.000  19.171 -12.373  1.00  0.00           C  
ATOM   4712  C   ASN A 284      -2.280  19.842 -13.540  1.00  0.00           C  
ATOM   4713  O   ASN A 284      -1.075  19.646 -13.708  1.00  0.00           O  
ATOM   4714  CB  ASN A 284      -3.737  20.194 -11.529  1.00  0.00           C  
ATOM   4715  CG  ASN A 284      -2.921  21.431 -11.276  1.00  0.00           C  
ATOM   4716  OD1 ASN A 284      -1.782  21.544 -11.744  1.00  0.00           O  
ATOM   4717  ND2 ASN A 284      -3.479  22.360 -10.543  1.00  0.00           N  
ATOM   4718  H   ASN A 284      -1.586  18.887 -10.803  1.00  0.00           H  
ATOM   4719  HA  ASN A 284      -3.729  18.475 -12.792  1.00  0.00           H  
ATOM   4720 1HB  ASN A 284      -4.663  20.480 -12.030  1.00  0.00           H  
ATOM   4721 2HB  ASN A 284      -4.008  19.749 -10.571  1.00  0.00           H  
ATOM   4722 1HD2 ASN A 284      -2.983  23.205 -10.342  1.00  0.00           H  
ATOM   4723 2HD2 ASN A 284      -4.403  22.226 -10.186  1.00  0.00           H  
ATOM   4724  N   PRO A 285      -3.013  20.632 -14.355  1.00  0.00           N  
ATOM   4725  CA  PRO A 285      -2.403  21.235 -15.536  1.00  0.00           C  
ATOM   4726  C   PRO A 285      -1.363  22.319 -15.226  1.00  0.00           C  
ATOM   4727  O   PRO A 285      -0.419  22.493 -15.998  1.00  0.00           O  
ATOM   4728  CB  PRO A 285      -3.619  21.826 -16.257  1.00  0.00           C  
ATOM   4729  CG  PRO A 285      -4.768  21.022 -15.754  1.00  0.00           C  
ATOM   4730  CD  PRO A 285      -4.457  20.792 -14.299  1.00  0.00           C  
ATOM   4731  HA  PRO A 285      -1.923  20.448 -16.137  1.00  0.00           H  
ATOM   4732 1HB  PRO A 285      -3.712  22.896 -16.022  1.00  0.00           H  
ATOM   4733 2HB  PRO A 285      -3.486  21.745 -17.346  1.00  0.00           H  
ATOM   4734 1HG  PRO A 285      -5.710  21.569 -15.904  1.00  0.00           H  
ATOM   4735 2HG  PRO A 285      -4.853  20.083 -16.323  1.00  0.00           H  
ATOM   4736 1HD  PRO A 285      -4.768  21.669 -13.714  1.00  0.00           H  
ATOM   4737 2HD  PRO A 285      -4.978  19.889 -13.950  1.00  0.00           H  
ATOM   4738  N   HIS A 286      -1.527  23.035 -14.116  1.00  0.00           N  
ATOM   4739  CA  HIS A 286      -0.558  24.069 -13.732  1.00  0.00           C  
ATOM   4740  C   HIS A 286       0.621  23.500 -12.983  1.00  0.00           C  
ATOM   4741  O   HIS A 286       1.467  24.244 -12.481  1.00  0.00           O  
ATOM   4742  CB  HIS A 286      -1.226  25.145 -12.869  1.00  0.00           C  
ATOM   4743  CG  HIS A 286      -2.249  25.955 -13.603  1.00  0.00           C  
ATOM   4744  ND1 HIS A 286      -1.915  26.857 -14.591  1.00  0.00           N  
ATOM   4745  CD2 HIS A 286      -3.597  26.000 -13.492  1.00  0.00           C  
ATOM   4746  CE1 HIS A 286      -3.015  27.421 -15.056  1.00  0.00           C  
ATOM   4747  NE2 HIS A 286      -4.049  26.919 -14.407  1.00  0.00           N  
ATOM   4748  H   HIS A 286      -2.329  22.868 -13.525  1.00  0.00           H  
ATOM   4749  HA  HIS A 286      -0.166  24.551 -14.627  1.00  0.00           H  
ATOM   4750 1HB  HIS A 286      -1.711  24.675 -12.013  1.00  0.00           H  
ATOM   4751 2HB  HIS A 286      -0.466  25.824 -12.482  1.00  0.00           H  
ATOM   4752  HD1 HIS A 286      -1.001  27.011 -14.966  1.00  0.00           H  
ATOM   4753  HD2 HIS A 286      -4.306  25.471 -12.854  1.00  0.00           H  
ATOM   4754  HE1 HIS A 286      -2.963  28.168 -15.850  1.00  0.00           H  
ATOM   4755  N   GLY A 287       0.681  22.173 -12.897  1.00  0.00           N  
ATOM   4756  CA  GLY A 287       1.821  21.480 -12.303  1.00  0.00           C  
ATOM   4757  C   GLY A 287       1.737  21.220 -10.812  1.00  0.00           C  
ATOM   4758  O   GLY A 287       2.711  20.771 -10.212  1.00  0.00           O  
ATOM   4759  H   GLY A 287      -0.091  21.631 -13.257  1.00  0.00           H  
ATOM   4760 1HA  GLY A 287       1.954  20.514 -12.791  1.00  0.00           H  
ATOM   4761 2HA  GLY A 287       2.729  22.056 -12.478  1.00  0.00           H  
ATOM   4762  N   TYR A 288       0.574  21.493 -10.218  1.00  0.00           N  
ATOM   4763  CA  TYR A 288       0.352  21.299  -8.778  1.00  0.00           C  
ATOM   4764  C   TYR A 288      -0.071  19.848  -8.414  1.00  0.00           C  
ATOM   4765  O   TYR A 288      -0.891  19.229  -9.100  1.00  0.00           O  
ATOM   4766  CB  TYR A 288      -0.701  22.293  -8.282  1.00  0.00           C  
ATOM   4767  CG  TYR A 288      -0.212  23.723  -8.228  1.00  0.00           C  
ATOM   4768  CD1 TYR A 288      -0.352  24.547  -9.335  1.00  0.00           C  
ATOM   4769  CD2 TYR A 288       0.377  24.212  -7.071  1.00  0.00           C  
ATOM   4770  CE1 TYR A 288       0.095  25.853  -9.285  1.00  0.00           C  
ATOM   4771  CE2 TYR A 288       0.823  25.518  -7.021  1.00  0.00           C  
ATOM   4772  CZ  TYR A 288       0.684  26.337  -8.122  1.00  0.00           C  
ATOM   4773  OH  TYR A 288       1.128  27.638  -8.073  1.00  0.00           O  
ATOM   4774  H   TYR A 288      -0.180  21.847 -10.789  1.00  0.00           H  
ATOM   4775  HA  TYR A 288       1.291  21.484  -8.255  1.00  0.00           H  
ATOM   4776 1HB  TYR A 288      -1.573  22.256  -8.936  1.00  0.00           H  
ATOM   4777 2HB  TYR A 288      -1.028  22.007  -7.283  1.00  0.00           H  
ATOM   4778  HD1 TYR A 288      -0.814  24.163 -10.245  1.00  0.00           H  
ATOM   4779  HD2 TYR A 288       0.487  23.564  -6.200  1.00  0.00           H  
ATOM   4780  HE1 TYR A 288      -0.015  26.500 -10.155  1.00  0.00           H  
ATOM   4781  HE2 TYR A 288       1.285  25.902  -6.111  1.00  0.00           H  
ATOM   4782  HH  TYR A 288       1.506  27.814  -7.208  1.00  0.00           H  
ATOM   4783  N   VAL A 289       0.485  19.319  -7.331  1.00  0.00           N  
ATOM   4784  CA  VAL A 289       0.319  17.909  -7.001  1.00  0.00           C  
ATOM   4785  C   VAL A 289      -0.787  17.649  -5.957  1.00  0.00           C  
ATOM   4786  O   VAL A 289      -0.862  18.334  -4.936  1.00  0.00           O  
ATOM   4787  CB  VAL A 289       1.653  17.348  -6.473  1.00  0.00           C  
ATOM   4788  CG1 VAL A 289       1.486  15.900  -6.036  1.00  0.00           C  
ATOM   4789  CG2 VAL A 289       2.725  17.467  -7.545  1.00  0.00           C  
ATOM   4790  H   VAL A 289       1.036  19.906  -6.721  1.00  0.00           H  
ATOM   4791  HA  VAL A 289       0.038  17.372  -7.908  1.00  0.00           H  
ATOM   4792  HB  VAL A 289       1.953  17.917  -5.593  1.00  0.00           H  
ATOM   4793 1HG1 VAL A 289       2.438  15.520  -5.666  1.00  0.00           H  
ATOM   4794 2HG1 VAL A 289       0.740  15.843  -5.244  1.00  0.00           H  
ATOM   4795 3HG1 VAL A 289       1.161  15.298  -6.885  1.00  0.00           H  
ATOM   4796 1HG2 VAL A 289       3.666  17.069  -7.165  1.00  0.00           H  
ATOM   4797 2HG2 VAL A 289       2.422  16.902  -8.428  1.00  0.00           H  
ATOM   4798 3HG2 VAL A 289       2.858  18.515  -7.813  1.00  0.00           H  
ATOM   4799  N   HIS A 290      -1.648  16.660  -6.221  1.00  0.00           N  
ATOM   4800  CA  HIS A 290      -2.769  16.340  -5.320  1.00  0.00           C  
ATOM   4801  C   HIS A 290      -2.852  14.883  -5.006  1.00  0.00           C  
ATOM   4802  O   HIS A 290      -3.112  14.058  -5.885  1.00  0.00           O  
ATOM   4803  CB  HIS A 290      -4.104  16.788  -5.924  1.00  0.00           C  
ATOM   4804  CG  HIS A 290      -4.168  18.253  -6.222  1.00  0.00           C  
ATOM   4805  ND1 HIS A 290      -4.669  19.174  -5.325  1.00  0.00           N  
ATOM   4806  CD2 HIS A 290      -3.795  18.957  -7.316  1.00  0.00           C  
ATOM   4807  CE1 HIS A 290      -4.601  20.383  -5.857  1.00  0.00           C  
ATOM   4808  NE2 HIS A 290      -4.074  20.278  -7.064  1.00  0.00           N  
ATOM   4809  H   HIS A 290      -1.524  16.118  -7.064  1.00  0.00           H  
ATOM   4810  HA  HIS A 290      -2.637  16.865  -4.374  1.00  0.00           H  
ATOM   4811 1HB  HIS A 290      -4.286  16.242  -6.851  1.00  0.00           H  
ATOM   4812 2HB  HIS A 290      -4.914  16.545  -5.236  1.00  0.00           H  
ATOM   4813  HD2 HIS A 290      -3.355  18.553  -8.228  1.00  0.00           H  
ATOM   4814  HE1 HIS A 290      -4.923  21.307  -5.380  1.00  0.00           H  
ATOM   4815  HE2 HIS A 290      -3.902  21.042  -7.702  1.00  0.00           H  
ATOM   4816  N   GLU A 291      -2.658  14.552  -3.736  1.00  0.00           N  
ATOM   4817  CA  GLU A 291      -2.921  13.204  -3.263  1.00  0.00           C  
ATOM   4818  C   GLU A 291      -4.420  13.092  -3.009  1.00  0.00           C  
ATOM   4819  O   GLU A 291      -4.924  13.536  -1.960  1.00  0.00           O  
ATOM   4820  CB  GLU A 291      -2.128  12.895  -1.991  1.00  0.00           C  
ATOM   4821  CG  GLU A 291      -0.617  12.941  -2.166  1.00  0.00           C  
ATOM   4822  CD  GLU A 291       0.129  12.696  -0.883  1.00  0.00           C  
ATOM   4823  OE1 GLU A 291       0.505  11.574  -0.643  1.00  0.00           O  
ATOM   4824  OE2 GLU A 291       0.321  13.631  -0.144  1.00  0.00           O  
ATOM   4825  H   GLU A 291      -2.322  15.246  -3.083  1.00  0.00           H  
ATOM   4826  HA  GLU A 291      -2.613  12.500  -4.036  1.00  0.00           H  
ATOM   4827 1HB  GLU A 291      -2.396  13.609  -1.212  1.00  0.00           H  
ATOM   4828 2HB  GLU A 291      -2.393  11.901  -1.629  1.00  0.00           H  
ATOM   4829 1HG  GLU A 291      -0.322  12.185  -2.894  1.00  0.00           H  
ATOM   4830 2HG  GLU A 291      -0.337  13.916  -2.562  1.00  0.00           H  
ATOM   4831  N   THR A 292      -5.146  12.546  -3.984  1.00  0.00           N  
ATOM   4832  CA  THR A 292      -6.605  12.508  -3.870  1.00  0.00           C  
ATOM   4833  C   THR A 292      -7.086  11.129  -3.440  1.00  0.00           C  
ATOM   4834  O   THR A 292      -6.551  10.105  -3.874  1.00  0.00           O  
ATOM   4835  CB  THR A 292      -7.278  12.897  -5.199  1.00  0.00           C  
ATOM   4836  OG1 THR A 292      -6.568  12.299  -6.291  1.00  0.00           O  
ATOM   4837  CG2 THR A 292      -7.285  14.409  -5.371  1.00  0.00           C  
ATOM   4838  H   THR A 292      -4.706  12.155  -4.805  1.00  0.00           H  
ATOM   4839  HA  THR A 292      -6.911  13.226  -3.108  1.00  0.00           H  
ATOM   4840  HB  THR A 292      -8.305  12.532  -5.208  1.00  0.00           H  
ATOM   4841  HG1 THR A 292      -5.790  12.824  -6.492  1.00  0.00           H  
ATOM   4842 1HG2 THR A 292      -7.765  14.664  -6.316  1.00  0.00           H  
ATOM   4843 2HG2 THR A 292      -7.835  14.865  -4.549  1.00  0.00           H  
ATOM   4844 3HG2 THR A 292      -6.261  14.778  -5.373  1.00  0.00           H  
ATOM   4845  N   LEU A 293      -8.082  11.139  -2.556  1.00  0.00           N  
ATOM   4846  CA  LEU A 293      -8.630   9.949  -1.919  1.00  0.00           C  
ATOM   4847  C   LEU A 293     -10.017   9.652  -2.475  1.00  0.00           C  
ATOM   4848  O   LEU A 293     -10.904  10.506  -2.422  1.00  0.00           O  
ATOM   4849  CB  LEU A 293      -8.703  10.138  -0.399  1.00  0.00           C  
ATOM   4850  CG  LEU A 293      -9.219   8.933   0.398  1.00  0.00           C  
ATOM   4851  CD1 LEU A 293      -8.517   8.878   1.748  1.00  0.00           C  
ATOM   4852  CD2 LEU A 293     -10.726   9.045   0.569  1.00  0.00           C  
ATOM   4853  H   LEU A 293      -8.469  12.043  -2.326  1.00  0.00           H  
ATOM   4854  HA  LEU A 293      -7.972   9.108  -2.134  1.00  0.00           H  
ATOM   4855 1HB  LEU A 293      -7.706  10.376  -0.030  1.00  0.00           H  
ATOM   4856 2HB  LEU A 293      -9.358  10.982  -0.185  1.00  0.00           H  
ATOM   4857  HG  LEU A 293      -8.982   8.014  -0.139  1.00  0.00           H  
ATOM   4858 1HD1 LEU A 293      -8.884   8.020   2.314  1.00  0.00           H  
ATOM   4859 2HD1 LEU A 293      -7.443   8.777   1.596  1.00  0.00           H  
ATOM   4860 3HD1 LEU A 293      -8.723   9.792   2.302  1.00  0.00           H  
ATOM   4861 1HD2 LEU A 293     -11.094   8.187   1.134  1.00  0.00           H  
ATOM   4862 2HD2 LEU A 293     -10.964   9.963   1.107  1.00  0.00           H  
ATOM   4863 3HD2 LEU A 293     -11.204   9.064  -0.411  1.00  0.00           H  
ATOM   4864  N   THR A 294     -10.205   8.442  -3.004  1.00  0.00           N  
ATOM   4865  CA  THR A 294     -11.492   8.055  -3.577  1.00  0.00           C  
ATOM   4866  C   THR A 294     -12.439   7.523  -2.514  1.00  0.00           C  
ATOM   4867  O   THR A 294     -12.121   6.564  -1.807  1.00  0.00           O  
ATOM   4868  CB  THR A 294     -11.312   6.995  -4.679  1.00  0.00           C  
ATOM   4869  OG1 THR A 294     -10.436   5.961  -4.213  1.00  0.00           O  
ATOM   4870  CG2 THR A 294     -10.724   7.624  -5.934  1.00  0.00           C  
ATOM   4871  H   THR A 294      -9.444   7.778  -3.010  1.00  0.00           H  
ATOM   4872  HA  THR A 294     -11.952   8.938  -4.022  1.00  0.00           H  
ATOM   4873  HB  THR A 294     -12.278   6.553  -4.921  1.00  0.00           H  
ATOM   4874  HG1 THR A 294     -10.830   5.529  -3.451  1.00  0.00           H  
ATOM   4875 1HG2 THR A 294     -10.604   6.861  -6.701  1.00  0.00           H  
ATOM   4876 2HG2 THR A 294     -11.393   8.403  -6.298  1.00  0.00           H  
ATOM   4877 3HG2 THR A 294      -9.753   8.060  -5.701  1.00  0.00           H  
ATOM   4878  N   VAL A 295     -13.597   8.168  -2.402  1.00  0.00           N  
ATOM   4879  CA  VAL A 295     -14.665   7.701  -1.530  1.00  0.00           C  
ATOM   4880  C   VAL A 295     -15.971   7.577  -2.308  1.00  0.00           C  
ATOM   4881  O   VAL A 295     -16.139   8.232  -3.337  1.00  0.00           O  
ATOM   4882  CB  VAL A 295     -14.857   8.670  -0.348  1.00  0.00           C  
ATOM   4883  CG1 VAL A 295     -13.516   9.016   0.280  1.00  0.00           C  
ATOM   4884  CG2 VAL A 295     -15.574   9.926  -0.819  1.00  0.00           C  
ATOM   4885  H   VAL A 295     -13.736   9.010  -2.942  1.00  0.00           H  
ATOM   4886  HA  VAL A 295     -14.388   6.722  -1.137  1.00  0.00           H  
ATOM   4887  HB  VAL A 295     -15.454   8.177   0.420  1.00  0.00           H  
ATOM   4888 1HG1 VAL A 295     -13.671   9.702   1.114  1.00  0.00           H  
ATOM   4889 2HG1 VAL A 295     -13.038   8.107   0.643  1.00  0.00           H  
ATOM   4890 3HG1 VAL A 295     -12.877   9.491  -0.465  1.00  0.00           H  
ATOM   4891 1HG2 VAL A 295     -15.707  10.606   0.022  1.00  0.00           H  
ATOM   4892 2HG2 VAL A 295     -14.979  10.415  -1.591  1.00  0.00           H  
ATOM   4893 3HG2 VAL A 295     -16.548   9.658  -1.227  1.00  0.00           H  
ATOM   4894  N   TYR A 296     -16.883   6.733  -1.818  1.00  0.00           N  
ATOM   4895  CA  TYR A 296     -18.220   6.584  -2.413  1.00  0.00           C  
ATOM   4896  C   TYR A 296     -19.149   7.747  -2.087  1.00  0.00           C  
ATOM   4897  O   TYR A 296     -19.694   8.369  -2.990  1.00  0.00           O  
ATOM   4898  CB  TYR A 296     -18.859   5.271  -1.953  1.00  0.00           C  
ATOM   4899  CG  TYR A 296     -20.237   5.030  -2.527  1.00  0.00           C  
ATOM   4900  CD1 TYR A 296     -20.377   4.609  -3.842  1.00  0.00           C  
ATOM   4901  CD2 TYR A 296     -21.361   5.227  -1.739  1.00  0.00           C  
ATOM   4902  CE1 TYR A 296     -21.636   4.388  -4.366  1.00  0.00           C  
ATOM   4903  CE2 TYR A 296     -22.620   5.006  -2.264  1.00  0.00           C  
ATOM   4904  CZ  TYR A 296     -22.759   4.588  -3.572  1.00  0.00           C  
ATOM   4905  OH  TYR A 296     -24.013   4.368  -4.093  1.00  0.00           O  
ATOM   4906  H   TYR A 296     -16.640   6.179  -1.009  1.00  0.00           H  
ATOM   4907  HA  TYR A 296     -18.115   6.563  -3.498  1.00  0.00           H  
ATOM   4908 1HB  TYR A 296     -18.219   4.435  -2.240  1.00  0.00           H  
ATOM   4909 2HB  TYR A 296     -18.938   5.267  -0.866  1.00  0.00           H  
ATOM   4910  HD1 TYR A 296     -19.493   4.454  -4.462  1.00  0.00           H  
ATOM   4911  HD2 TYR A 296     -21.251   5.558  -0.707  1.00  0.00           H  
ATOM   4912  HE1 TYR A 296     -21.746   4.058  -5.399  1.00  0.00           H  
ATOM   4913  HE2 TYR A 296     -23.504   5.162  -1.645  1.00  0.00           H  
ATOM   4914  HH  TYR A 296     -24.674   4.544  -3.420  1.00  0.00           H  
ATOM   4915  N   LYS A 297     -19.350   8.001  -0.791  1.00  0.00           N  
ATOM   4916  CA  LYS A 297     -20.200   9.095  -0.292  1.00  0.00           C  
ATOM   4917  C   LYS A 297     -19.370  10.237   0.301  1.00  0.00           C  
ATOM   4918  O   LYS A 297     -18.289  10.016   0.858  1.00  0.00           O  
ATOM   4919  CB  LYS A 297     -21.184   8.571   0.755  1.00  0.00           C  
ATOM   4920  CG  LYS A 297     -22.202   9.599   1.232  1.00  0.00           C  
ATOM   4921  CD  LYS A 297     -23.305   8.946   2.051  1.00  0.00           C  
ATOM   4922  CE  LYS A 297     -22.793   8.498   3.413  1.00  0.00           C  
ATOM   4923  NZ  LYS A 297     -23.887   7.971   4.273  1.00  0.00           N  
ATOM   4924  H   LYS A 297     -18.884   7.398  -0.128  1.00  0.00           H  
ATOM   4925  HA  LYS A 297     -20.766   9.503  -1.130  1.00  0.00           H  
ATOM   4926 1HB  LYS A 297     -21.733   7.722   0.346  1.00  0.00           H  
ATOM   4927 2HB  LYS A 297     -20.634   8.215   1.626  1.00  0.00           H  
ATOM   4928 1HG  LYS A 297     -21.701  10.349   1.845  1.00  0.00           H
[truncated: 513,732 more chars]
